# Supplementary material for: Assessment and Prediction of Human Proteotypic Peptide Stability for Proteomics Quantification
Source: Anal Chem. 2023 Sep 7;95(37):13746–9. doi: 10.1021/acs.analchem.3c02269 (PMC10515110; doi:10.1021/acs.analchem.3c02269)
Supplement: Supplementary file 2 — ac3c02269_si_002.xlsx [file ac3c02269_si_002.xlsx]

## Sheet: Peptides
	Supplementary Table ST1A: List of human proteotypic peptides from the ProteomeTools collection measured in this study
	Pool name	Set Name	Sequence	Gene names	Unique identifiers	Protein Names	QC type
	TUM_first_pool_1	Proteotypic	FYFLLDK	TMEM223	A0PJW6	Serpin B9	Peptide
	TUM_first_pool_1	Proteotypic	TRQRNPSDR	FAM92A1	A1XBS5;A1XBS5-2;A1XBS5-3;A1XBS5-4		Peptide
	TUM_first_pool_1	Proteotypic	LIVDELR	MEIOC	A2RUB1;A2RUB1-1;A2RUB1-2;A2RUB1-5	Coiled-coil domain-containing protein 65;Isoform 2 of Coiled-coil domain-containing protein 65	Peptide
	TUM_first_pool_1	Proteotypic	VVLFSPR	TYW5	A2RUC4;A2RUC4-2	Isoform 2 of Serpin B13;Serpin B13	Peptide
	TUM_first_pool_1	Proteotypic	CFICDSR	LAMB4	A4D0S4;A4D0S4-2;A4D0S4-3	Isoform 3 of Prefoldin subunit 5;Prefoldin subunit 5	Peptide
	TUM_first_pool_1	Proteotypic	GEVESLR	SH3D21	A4FU49;A4FU49-3;A4FU49-6	Lactoperoxidase	Peptide
	TUM_first_pool_1	Proteotypic	AGILFFR	EFCAB5	A4FU69;A4FU69-3	Beta-Ala-His dipeptidase	Peptide
	TUM_first_pool_1	Proteotypic	LEKAQMK	CCDC151	A5D8V7;A5D8V7-2	Isoform 2 of WD repeat, SAM and U-box domain-containing protein 1;WD repeat, SAM and U-box domain-containing protein 1	Peptide
	TUM_first_pool_1	Proteotypic	LIEINPR	CARNS1	A5YM72;A5YM72-2;A5YM72-3;A5YM72-4;A5YM72-5	Isoform 2 of Membrane-associated guanylate kinase, WW and PDZ domain-containing protein 3;Isoform 3 of Membrane-associated guanylate kinase, WW and PDZ domain-containing protein 3;Isoform 4 of Membrane-associated guanylate kinase, WW and PDZ domain-containing protein 3;Membrane-associated guanylate kinase, WW and PDZ domain-containing protein 3	Peptide
	TUM_first_pool_1	Proteotypic	LDDYGKK	FAM186A	A6NE01	Gap junction alpha-3 protein	Peptide
	TUM_first_pool_1	Proteotypic	LQVASVAK	GATSL2	A6NHX0	Isoform 2 of Tafazzin;Isoform 4 of Tafazzin;Isoform 5 of Tafazzin;Isoform 6 of Tafazzin;Tafazzin	Peptide
	TUM_first_pool_1	Proteotypic	YYSILEK	ARHGAP42	A6NI28	Grancalcin	Peptide
	TUM_first_pool_1	Proteotypic	DGPLDMR	METTL15	A6NJ78;A6NJ78-2;A6NJ78-4	Eukaryotic translation initiation factor 3 subunit A;Isoform 2 of Eukaryotic translation initiation factor 3 subunit A	Peptide
	TUM_first_pool_1	Proteotypic	DQEGELR	YE016_HUMAN	A6NLC8	HLA class II histocompatibility antigen, DRB1-10 beta chain	Peptide
	TUM_first_pool_1	Proteotypic	RPHSPSR	SRRM3	A6NNA2	S-adenosylmethionine synthase isoform type-1	Peptide
	TUM_first_pool_1	Proteotypic	QQVDQLPR	CCDC169;SOHLH2	A6NNP5;A6NNP5-3;A6NNP5-4;A6NNP5-5;A6NNP5-6;Q9NX45-3	Inactive ubiquitin thioesterase FAM105A	Peptide
	TUM_first_pool_1	Proteotypic	NLLKEMK	LRRIQ3	A6PVS8	Isoform 2 of Protein inturned;Isoform 3 of Protein inturned;Isoform 4 of Protein inturned;Protein inturned	Peptide
	TUM_first_pool_1	Proteotypic	SIQELEK	MYH7B	A7E2Y1	Photoreceptor-specific nuclear receptor	Peptide
	TUM_first_pool_1	Proteotypic	MQDLVDK	MYH7B	A7E2Y1;A7E2Y1-3	Coiled-coil domain-containing protein 158	Peptide
	TUM_first_pool_1	Proteotypic	MDRLLGLGR	PP2D1	A8MPX8;A8MPX8-2;A8MPX8-3	Fermitin family homolog 3;Isoform 2 of Fermitin family homolog 3	Peptide
	TUM_first_pool_1	Proteotypic	VDVDQLEK	STRA13	A8MT69;A8MT69-2;A8MT69-3	Dynein intermediate chain 1, axonemal	Peptide
	TUM_first_pool_1	Proteotypic	ILEASSR	C17orf100	A8MU93	Isoform 2 of Testis development-related protein;Testis development-related protein	Peptide
	TUM_first_pool_1	Proteotypic	MGLTPLWR	VGLL3	A8MV65;A8MV65-2	N-acetylglucosamine-1-phosphotransferase subunit gamma	Peptide
	TUM_first_pool_1	Proteotypic	IHTSVTR	C2orf74	A8MZ97	Cysteine and glycine-rich protein 3	Peptide
	TUM_first_pool_1	Proteotypic	VLSCPGPR	PPP1R3G	B7ZBB8	Isoform 2 of Solute carrier family 15 member 4;Solute carrier family 15 member 4	Peptide
	TUM_first_pool_1	Proteotypic	KLESVKK	TMEM232	C9JQI7	Isoform 2 of Serine/threonine-protein phosphatase 4 regulatory subunit 3A;Isoform 4 of Serine/threonine-protein phosphatase 4 regulatory subunit 3A;Isoform 5 of Serine/threonine-protein phosphatase 4 regulatory subunit 3A;Serine/threonine-protein phosphatase 4 regulatory subunit 3A	Peptide
	TUM_first_pool_1	Proteotypic	DYEEDVR	TMEM232	C9JQI7;C9JQI7-2	Coiled-coil domain-containing protein 110;Isoform 2 of Coiled-coil domain-containing protein 110	Peptide
	TUM_first_pool_1	Proteotypic	ILTPENR	TK2	O00142;O00142-2;O00142-3;O00142-4;O00142-5	Torsin-1B	Peptide
	TUM_first_pool_1	Proteotypic	AGYVLHR	MASP2	O00187;O00187-2	Isoform 2 of NHL repeat-containing protein 3;NHL repeat-containing protein 3	Peptide
	TUM_first_pool_1	Proteotypic	LPGEYFR	SULT2B1	O00204;O00204-2	Dual serine/threonine and tyrosine protein kinase;Isoform 2 of Dual serine/threonine and tyrosine protein kinase;Isoform 4 of Dual serine/threonine and tyrosine protein kinase	Peptide
	TUM_first_pool_1	Proteotypic	VLSLGYR	HAS3	O00219		Peptide
	TUM_first_pool_1	Proteotypic	ISFPDLK	HAS3	O00219;O00219-2	Isoform 1 of Long-chain-fatty-acid--CoA ligase 6;Isoform 2 of Long-chain-fatty-acid--CoA ligase 6;Isoform 3 of Long-chain-fatty-acid--CoA ligase 6;Isoform 5 of Long-chain-fatty-acid--CoA ligase 6;Isoform 6 of Long-chain-fatty-acid--CoA ligase 6;Isoform 7 of Long-chain-fatty-acid--CoA ligase 6;Isoform 8 of Long-chain-fatty-acid--CoA ligase 6;Isoform 9 of Long-chain-fatty-acid--CoA ligase 6;Long-ch…	Peptide
	TUM_first_pool_1	Proteotypic	LVAFPTR	WRB	O00258;O00258-2	Integrin alpha-8	Peptide
	TUM_first_pool_1	Proteotypic	LREELLK	PIK3C2A	O00443	Isoform 2 of Microtubule-associated serine/threonine-protein kinase 4;Isoform 3 of Microtubule-associated serine/threonine-protein kinase 4;Isoform 5 of Microtubule-associated serine/threonine-protein kinase 4;Microtubule-associated serine/threonine-protein kinase 4	Peptide
	TUM_first_pool_1	Proteotypic	DLIHQLLR	PLK4	O00444;O00444-2;O00444-3	Intraflagellar transport protein 172 homolog	Peptide
	TUM_first_pool_1	Proteotypic	VHLLQGGK	SYT5	O00445;O00445-2	Proline-serine-threonine phosphatase-interacting protein 2	Peptide
	TUM_first_pool_1	Proteotypic	DLSYTLK	ELL2	O00472	Aladin;Isoform 2 of Aladin	Peptide
	TUM_first_pool_1	Proteotypic	VVIDAFR	PSMD14	O00487	Isoform 6 of Ensconsin	Peptide
	TUM_first_pool_1	Proteotypic	LISLICR	PODXL	O00592;O00592-2	3'-5' exoribonuclease 1	Peptide
	TUM_first_pool_1	Proteotypic	VLAHPCR	PTPRT	O14522;O14522-1		Peptide
	TUM_first_pool_1	Proteotypic	FLQLTPER	CCS	O14618	Isoform 2 of L-dopachrome tautomerase;L-dopachrome tautomerase	Peptide
	TUM_first_pool_1	Proteotypic	TALDFWR	TOR1B	O14657	Ras-related protein Rab-23	Peptide
	TUM_first_pool_1	Proteotypic	AYLFQLR	EI24	O14681;O14681-3	Lactase-phlorizin hydrolase	Peptide
	TUM_first_pool_1	Proteotypic	EIVEEAIR	ENC1	O14682;O14682-2	Macrophage-expressed gene 1 protein	Peptide
	TUM_first_pool_1	Proteotypic	LQSIGIR	TERT	O14746;O14746-2;O14746-3;O14746-4	Isoform 2 of NADH dehydrogenase (ubiquinone) complex I, assembly factor 6;Isoform 3 of NADH dehydrogenase (ubiquinone) complex I, assembly factor 6;NADH dehydrogenase (ubiquinone) complex I, assembly factor 6	Peptide
	TUM_first_pool_1	Proteotypic	QVFPSLK	SH2D1B	O14796	Dual specificity protein phosphatase 14	Peptide
	TUM_first_pool_1	Proteotypic	TPFGLIK	CAPN9	O14815;O14815-2	Isoform 2 of Methenyltetrahydrofolate synthase domain-containing protein;Methenyltetrahydrofolate synthase domain-containing protein	Peptide
	TUM_first_pool_1	Proteotypic	YAQQDLK	TSPAN4	O14817	Isoform 3 of Muscular LMNA-interacting protein;Isoform 4 of Muscular LMNA-interacting protein;Muscular LMNA-interacting protein	Peptide
	TUM_first_pool_1	Proteotypic	FYDHLLR	TNFRSF13B	O14836;O14836-2;O14836-3		Peptide
	TUM_first_pool_1	Proteotypic	YVHLCPR	FSCN2	O14926;O14926-2	Isoform 2 of Spermine oxidase;Isoform 4 of Spermine oxidase;Isoform 5 of Spermine oxidase;Isoform 6 of Spermine oxidase;Spermine oxidase	Peptide
	TUM_first_pool_1	Proteotypic	GREFGNLTR	UQCRQ	O14949	Beta-1,3-galactosyl-O-glycosyl-glycoprotein beta-1,6-N-acetylglucosaminyltransferase 4	Peptide
	TUM_first_pool_1	Proteotypic	IRESFFR	UQCRQ	O14949	EF-hand domain-containing family member C2	Peptide
	TUM_first_pool_1	Proteotypic	FFATFDK	CASQ2	O14958;O14958-2	Prolyl 3-hydroxylase 2	Peptide
	TUM_first_pool_1	Proteotypic	LYYEGLQDK	HGS	O14964;O14964-2		Peptide
	TUM_first_pool_1	Proteotypic	LLCVFALDR	BTAF1	O14981	Group XIIA secretory phospholipase A2	Peptide
	TUM_first_pool_1	Proteotypic	LSAVGEK	MAST4	O15021;O15021-1;O15021-2;O15021-3	28S ribosomal protein S5, mitochondrial	Peptide
	TUM_first_pool_1	Proteotypic	FLLGGSK	KIAA0355	O15063	Isoform 2 of WD repeat-containing protein 62;Isoform 3 of WD repeat-containing protein 62;Isoform 4 of WD repeat-containing protein 62;WD repeat-containing protein 62	Peptide
	TUM_first_pool_1	Proteotypic	TLIGFLR	LSM1	O15116	Isoform 2 of Liprin-alpha-2;Isoform 3 of Liprin-alpha-2;Isoform 4 of Liprin-alpha-2;Isoform 5 of Liprin-alpha-2;Isoform 6 of Liprin-alpha-2;Isoform 7 of Liprin-alpha-2;Liprin-alpha-2	Peptide
	TUM_first_pool_1	Proteotypic	QGEQIEIIR	FYB	O15117;O15117-2;O15117-3	Cytochrome b-c1 complex subunit 8	Peptide
	TUM_first_pool_1	Proteotypic	KAFLQTK	ZBTB7B	O15156;O15156-2	Influenza virus NS1A-binding protein	Peptide
	TUM_first_pool_1	Proteotypic	RLEEEEKR	AXIN1	O15169;O15169-2	Protein-tyrosine sulfotransferase 2	Peptide
	TUM_first_pool_1	Proteotypic	SELVVDK	CETN3	O15182	Histamine H4 receptor;Isoform 2 of Histamine H4 receptor	Peptide
	TUM_first_pool_1	Proteotypic	VLVGGLR	EPHB6	O15197;O15197-2;O15197-3	SWI/SNF-related matrix-associated actin-dependent regulator of chromatin subfamily A-like protein 1	Peptide
	TUM_first_pool_1	Proteotypic	LPLGPCR	SLC22A2	O15244;O15244-2;O15244-3	Isoform 2 of Protein SMG8;Isoform 3 of Protein SMG8;Protein SMG8	Peptide
	TUM_first_pool_1	Proteotypic	DAENLGR	SLC22A1	O15245	GTP-binding protein 2;Isoform 2 of GTP-binding protein 2;Isoform 3 of GTP-binding protein 2;Isoform 4 of GTP-binding protein 2	Peptide
	TUM_first_pool_1	Proteotypic	YFNTEEK	RAD51B	O15315;O15315-1;O15315-2;O15315-4;O15315-5	Isoform 2 of Transcription cofactor vestigial-like protein 3;Transcription cofactor vestigial-like protein 3	Peptide
	TUM_first_pool_1	Proteotypic	VVWIFCR	ABCC5	O15440;O15440-2;O15440-3;O15440-4;O15440-5	Granzyme M	Peptide
	TUM_first_pool_1	Proteotypic	IYTHLSPK	NUPL2	O15504-2	Isoform 2 of Protein FAM186B;Protein FAM186B	Peptide
	TUM_first_pool_1	Proteotypic	AQTLELERR	NKX2-8	O15522	Cyclin-dependent kinase 14;Isoform 2 of Cyclin-dependent kinase 14;Isoform 3 of Cyclin-dependent kinase 14	Peptide
	TUM_first_pool_1	Proteotypic	IWDVEEK	WDR62	O43379;O43379-2;O43379-3;O43379-4	Cellular tumor antigen p53;Isoform 2 of Cellular tumor antigen p53;Isoform 3 of Cellular tumor antigen p53;Isoform 4 of Cellular tumor antigen p53;Isoform 5 of Cellular tumor antigen p53;Isoform 6 of Cellular tumor antigen p53;Isoform 7 of Cellular tumor antigen p53;Isoform 8 of Cellular tumor antigen p53;Isoform 9 of Cellular tumor antigen p53	Peptide
	TUM_first_pool_1	Proteotypic	VDEWMAK	ERI3	O43414;O43414-2;O43414-3	Glutamate receptor 4;Isoform 2 of Glutamate receptor 4	Peptide
	TUM_first_pool_1	Proteotypic	DPDVYSAK	CHST10	O43529		Peptide
	TUM_first_pool_1	Proteotypic	LPAEGLK	RNF13	O43567	Calcium uptake protein 1, mitochondrial;Isoform 2 of Calcium uptake protein 1, mitochondrial;Isoform 3 of Calcium uptake protein 1, mitochondrial;Isoform 4 of Calcium uptake protein 1, mitochondrial;Isoform 5 of Calcium uptake protein 1, mitochondrial	Peptide
	TUM_first_pool_1	Proteotypic	TPEELLR	CHMP2A	O43633	Serine-rich coiled-coil domain-containing protein 1	Peptide
	TUM_first_pool_1	Proteotypic	ILIQHQK	ZNF207	O43670;O43670-2;O43670-3;O43670-4	Ectonucleoside triphosphate diphosphohydrolase 1;Isoform 2 of Ectonucleoside triphosphate diphosphohydrolase 1;Isoform 3 of Ectonucleoside triphosphate diphosphohydrolase 1;Isoform 4 of Ectonucleoside triphosphate diphosphohydrolase 1;Isoform 5 of Ectonucleoside triphosphate diphosphohydrolase 1;Isoform 6 of Ectonucleoside triphosphate diphosphohydrolase 1	Peptide
	TUM_first_pool_1	Proteotypic	LVENAVLK	AKAP7	O43687;O43687-2;Q9P0M2		Peptide
	TUM_first_pool_1	Proteotypic	LWQCGEGFR	RRP9	O43818	Putative deoxyribonuclease TATDN2	Peptide
	TUM_first_pool_1	Proteotypic	FGLNIDR	NDUFS5	O43920	Isoform 3 of Uncharacterized protein C17orf80;Uncharacterized protein C17orf80	Peptide
	TUM_first_pool_1	Proteotypic	FVVYSYK	GMFG	O60234		Peptide
	TUM_first_pool_1	Proteotypic	DQASLGSK	KLK8	O60259;O60259-2	Isoform 3 of NLR family CARD domain-containing protein 4;NLR family CARD domain-containing protein 4	Peptide
	TUM_first_pool_1	Proteotypic	KLVEQLR	GNG7	O60262	Probable phospholipid-transporting ATPase VB	Peptide
	TUM_first_pool_1	Proteotypic	EIQAEVQEK	CEP104	O60308	Solute carrier family 25 member 33	Peptide
	TUM_first_pool_1	Proteotypic	WETMDVR	ECE2	O60344;O60344-4	BMP/retinoic acid-inducible neural-specific protein 1;Isoform 3 of BMP/retinoic acid-inducible neural-specific protein 1	Peptide
	TUM_first_pool_1	Proteotypic	LDLLMNK	ATP8B3	O60423;O60423-1;O60423-3	Isoform 2 of RUS1 family protein C16orf58;RUS1 family protein C16orf58	Peptide
	TUM_first_pool_1	Proteotypic	FNADLLR	BRINP1	O60477;O60477-3	Isoform 6 of Transcription factor Dp-2;Isoform 7 of Transcription factor Dp-2;Isoform 8 of Transcription factor Dp-2;Isoform Beta of Transcription factor Dp-2;Isoform Delta of Transcription factor Dp-2;Isoform Epsilon of Transcription factor Dp-2;Isoform Gamma of Transcription factor Dp-2;Transcription factor Dp-2	Peptide
	TUM_first_pool_1	Proteotypic	HNPNHQLPR	BRINP1	O60477;O60477-3	Adhesion G protein-coupled receptor F5;Isoform 2 of Adhesion G protein-coupled receptor F5;Isoform 3 of Adhesion G protein-coupled receptor F5	Peptide
	TUM_first_pool_1	Proteotypic	NDFLEVR	CUBN	O60494	Isoform 2 of Late secretory pathway protein AVL9 homolog;Late secretory pathway protein AVL9 homolog	Peptide
	TUM_first_pool_1	Proteotypic	SLSALFGR	B4GALT3	O60512;O60512-2	Ammonium transporter Rh type C	Peptide
	TUM_first_pool_1	Proteotypic	TIMPGFK	TDRD6	O60522;O60522-2	Diacylglycerol kinase gamma;Isoform 2 of Diacylglycerol kinase gamma;Isoform 3 of Diacylglycerol kinase gamma	Peptide
	TUM_first_pool_1	Proteotypic	DALEIYKR	SNAP91	O60641;O60641-3;O60641-4	Beta-glucuronidase;Isoform 2 of Beta-glucuronidase;Isoform 3 of Beta-glucuronidase	Peptide
	TUM_first_pool_1	Proteotypic	KMLTYDR	REV3L	O60673;O60673-2	Argininosuccinate synthase	Peptide
	TUM_first_pool_1	Proteotypic	AVLAGLR	TPST2	O60704	Isoform 2 of Serine/arginine-rich splicing factor 11;Serine/arginine-rich splicing factor 11	Peptide
	TUM_first_pool_1	Proteotypic	AILTLLR	PLA2G6	O60733;O60733-3;O60733-4	Isoform 2 of tRNA selenocysteine 1-associated protein 1;tRNA selenocysteine 1-associated protein 1	Peptide
	TUM_first_pool_1	Proteotypic	ILEIVGNIR	CCDC22	O60826	DNA (cytosine-5)-methyltransferase 3A;Isoform 3 of DNA (cytosine-5)-methyltransferase 3A	Peptide
	TUM_first_pool_1	Proteotypic	LLSKGEGIR	CACNA1F	O60840;O60840-2;O60840-4	Fibroblast growth factor receptor 1;Isoform 10 of Fibroblast growth factor receptor 1;Isoform 12 of Fibroblast growth factor receptor 1;Isoform 14 of Fibroblast growth factor receptor 1;Isoform 15 of Fibroblast growth factor receptor 1;Isoform 19 of Fibroblast growth factor receptor 1;Isoform 20 of Fibroblast growth factor receptor 1;Isoform 21 of Fibroblast growth factor receptor 1;Isoform 4 of …	Peptide
	TUM_first_pool_1	Proteotypic	AVDMDLEWR	PLXNA2	O75051		Peptide
	TUM_first_pool_1	Proteotypic	IESKDPR	FKTN	O75072;O75072-2	Extracellular matrix protein 2;Isoform 2 of Extracellular matrix protein 2	Peptide
	TUM_first_pool_1	Proteotypic	NPDDVFR	DNAJB6	O75190;O75190-2;O75190-3;O75190-4	Isoform 2 of Translocating chain-associated membrane protein 1;Translocating chain-associated membrane protein 1	Peptide
	TUM_first_pool_1	Proteotypic	LAEEIEK	PPFIA2	O75334;O75334-2;O75334-3;O75334-4;O75334-5;O75334-6;O75334-7	CTTNBP2 N-terminal-like protein	Peptide
	TUM_first_pool_1	Proteotypic	AYQEDLK	WBP4	O75554;O75554-2	Isoform 2 of Tetratricopeptide repeat protein 7A;Isoform 3 of Tetratricopeptide repeat protein 7A;Tetratricopeptide repeat protein 7A	Peptide
	TUM_first_pool_1	Proteotypic	QRDPSSFLR	ITGA10	O75578;O75578-3		Peptide
	TUM_first_pool_1	Proteotypic	MAAVDIR	MED6	O75586;O75586-2;O75586-3	Protein Wnt-5b	Peptide
	TUM_first_pool_1	Proteotypic	FPFLEMK	SULT1C4	O75897;O75897-2	Synaptotagmin-13	Peptide
	TUM_first_pool_1	Proteotypic	LVEIPTK	RGS9	O75916;O75916-2;O75916-3;O75916-4;O75916-5	Armadillo repeat-containing protein 12;Isoform 2 of Armadillo repeat-containing protein 12;Isoform 3 of Armadillo repeat-containing protein 12	Peptide
	TUM_first_pool_1	Proteotypic	ADFEELR	PIAS2	O75928;O75928-2	Phosphatidylinositol 4-phosphate 5-kinase-like protein 1	Peptide
	TUM_first_pool_1	Proteotypic	QFLNPAK	BEST1	O76090;O76090-3;O76090-4	Etoposide-induced protein 2.4 homolog;Isoform 2 of Etoposide-induced protein 2.4 homolog	Peptide
	TUM_first_pool_1	Proteotypic	TVSSGAK	BEST1	O76090;O76090-3;O76090-4	Isoform 2 of WW domain-binding protein 4;WW domain-binding protein 4	Peptide
	TUM_first_pool_1	Proteotypic	KIQDIVR	TRPM2	O94759;O94759-2;O94759-3	Isoform 2 of Protein FAM219B;Isoform 3 of Protein FAM219B;Protein FAM219B	Peptide
	TUM_first_pool_1	Proteotypic	GITMYNK	ECM2	O94769;O94769-2	Isoform 2 of Sulfotransferase 1C4;Sulfotransferase 1C4	Peptide
	TUM_first_pool_1	Proteotypic	KIDILLK	ATG12	O94817	Interleukin-6 receptor subunit beta;Isoform 3 of Interleukin-6 receptor subunit beta	Peptide
	TUM_first_pool_1	Proteotypic	HLDLYAR	ATP10B	O94823	Isoform 2 of Uncharacterized protein KIAA1614;Uncharacterized protein KIAA1614	Peptide
	TUM_first_pool_1	Proteotypic	VVSEEDFR	ATP10B	O94823		Peptide
	TUM_first_pool_1	Proteotypic	LLQCSPK	CDK14	O94921;O94921-2;O94921-3	Isoform 2 of Valine--tRNA ligase;Valine--tRNA ligase	Peptide
	TUM_first_pool_1	Proteotypic	QELLQQK	FSBP	O95073	Isoform 2 of Nuclear protein MDM1;Isoform 3 of Nuclear protein MDM1;Isoform 4 of Nuclear protein MDM1;Nuclear protein MDM1	Peptide
	TUM_first_pool_1	Proteotypic	QLIDYER	DUSP14	O95147	Isoform 2 of Unconventional myosin-XV;Unconventional myosin-XV	Peptide
	TUM_first_pool_1	Proteotypic	LCDGINK	TNFAIP8	O95379;O95379-2;O95379-3;O95379-4	Isoform 2 of Spermatogenesis-associated protein 22;Spermatogenesis-associated protein 22	Peptide
	TUM_first_pool_1	Proteotypic	AFVELTK	PGM3	O95394;O95394-3;O95394-4	Zinc finger protein 546	Peptide
	TUM_first_pool_1	Proteotypic	IQAILEK	BAG4	O95429;O95429-2	Kelch-like protein 21	Peptide
	TUM_first_pool_1	Proteotypic	LVFIIYR	ADGRL2	O95490;O95490-2;O95490-3;O95490-4;O95490-5;O95490-6;O95490-7	Isoform 2 of Phosphoacetylglucosamine mutase;Isoform 3 of Phosphoacetylglucosamine mutase;Phosphoacetylglucosamine mutase	Peptide
	TUM_first_pool_1	Proteotypic	YSFLDLFR	SLC2A10	O95528	60S ribosomal protein L14	Peptide
	TUM_first_pool_1	Proteotypic	TSFEIAELK	YEATS4	O95619	Leucine rich adaptor protein 1	Peptide
	TUM_first_pool_1	Proteotypic	WIHLELR	ANP32D	O95626	Heat shock protein HSP 90-beta	Peptide
	TUM_first_pool_1	Proteotypic	ILLEPYK	GGPS1	O95749	Anoctamin-10;Isoform 2 of Anoctamin-10;Isoform 3 of Anoctamin-10;Isoform 5 of Anoctamin-10	Peptide
	TUM_first_pool_1	Proteotypic	AFLDEMK	LDOC1	O95751	Isoform 2 of Microtubule-associated protein 9;Microtubule-associated protein 9	Peptide
	TUM_first_pool_1	Proteotypic	SLDARLR	OLFM2	O95897	Sodium-dependent phosphate transport protein 2C	Peptide
	TUM_first_pool_1	Proteotypic	ELLMNHR	FAM107A	O95990;O95990-2;O95990-3;O95990-4	Transmembrane protein 223	Peptide
	TUM_first_pool_1	Proteotypic	IQESVLR	GAS8	O95995;O95995-2	Down syndrome cell adhesion molecule-like protein 1;Isoform 2 of Down syndrome cell adhesion molecule-like protein 1	Peptide
	TUM_first_pool_1	Proteotypic	FAIGSAR	CHEK2	O96017;O96017-12;O96017-13;O96017-4;O96017-7;O96017-8;O96017-9	Ectoderm-neural cortex protein 1;Isoform 2 of Ectoderm-neural cortex protein 1	Peptide
	TUM_first_pool_1	Proteotypic	MPEFYNR	ASS1	P00966	Solute carrier family 15 member 4	Peptide
	TUM_first_pool_1	Proteotypic	GLEWLAR	HV202_HUMAN	P01815	3 beta-hydroxysteroid dehydrogenase/Delta 5-->4-isomerase type 1	Peptide
	TUM_first_pool_1	Proteotypic	GDIITIR	PMP2	P02689	Isoform 2 of Protein asteroid homolog 1;Protein asteroid homolog 1	Peptide
	TUM_first_pool_1	Proteotypic	ALFQDIK	FTL	P02792	Isoform 2 of Niban-like protein 2;Isoform 3 of Niban-like protein 2;Isoform 4 of Niban-like protein 2;Isoform 5 of Niban-like protein 2;Isoform 7 of Niban-like protein 2;Niban-like protein 2	Peptide
	TUM_first_pool_1	Proteotypic	VEYLDDR	TP53	P04637;P04637-2;P04637-3;P04637-4;P04637-5;P04637-6;P04637-7;P04637-8;P04637-9	Carbonic anhydrase 6;Isoform 2 of Carbonic anhydrase 6;Isoform 3 of Carbonic anhydrase 6	Peptide
	TUM_first_pool_1	Proteotypic	LSFSYGR	ALDOB	P05062	Isoform 2 of Mannan-binding lectin serine protease 2;Mannan-binding lectin serine protease 2	Peptide
	TUM_first_pool_1	Proteotypic	FAFNLYR	SERPIND1	P05546	FYN-binding protein;Isoform 3 of FYN-binding protein;Isoform FYB-130 of FYN-binding protein	Peptide
	TUM_first_pool_1	Proteotypic	IAIDLFK	SERPIND1	P05546	Isoform 2 of Mitogen-activated protein kinase kinase kinase 15;Isoform 3 of Mitogen-activated protein kinase kinase kinase 15;Mitogen-activated protein kinase kinase kinase 15	Peptide
	TUM_first_pool_1	Proteotypic	NFGYTLR	SERPIND1	P05546	Isoform 2 of Lysophosphatidic acid receptor 1;Lysophosphatidic acid receptor 1	Peptide
	TUM_first_pool_1	Proteotypic	ADIWLIR	UGT2B4	P06133;P06133-2;P06133-3	Transcription factor Sp5	Peptide
	TUM_first_pool_1	Proteotypic	VLTLELYK	CKM	P06732	Interleukin-8	Peptide
	TUM_first_pool_1	Proteotypic	LISYSYMVR	EPHX1	P07099	Isoform 2 of UDP-N-acetylhexosamine pyrophosphorylase-like protein 1;UDP-N-acetylhexosamine pyrophosphorylase-like protein 1	Peptide
	TUM_first_pool_1	Proteotypic	LPPLVAGK	CENPB	P07199	Putative testis-specific Y-encoded-like protein 3	Peptide
	TUM_first_pool_1	Proteotypic	VLVYSCR	TPO	P07202;P07202-2;P07202-3;P07202-4;P07202-5;P07202-7;P07202-8	5'-nucleotidase domain-containing protein 4	Peptide
	TUM_first_pool_1	Proteotypic	ITSLGAK	ASGR2	P07307;P07307-2;P07307-3	Myosin-2	Peptide
	TUM_first_pool_1	Proteotypic	HTFTLSLPR	CSF1R	P07333	Probable glutathione peroxidase 8	Peptide
	TUM_first_pool_1	Proteotypic	GILNEIKDR	C8B	P07358	Isoform 2 of Phosphatidylinositide phosphatase SAC2;Isoform 3 of Phosphatidylinositide phosphatase SAC2;Phosphatidylinositide phosphatase SAC2	Peptide
	TUM_first_pool_1	Proteotypic	ALLFVPR	HSP90AA1	P07900;P07900-2	Isoform 2 of Zinc finger protein 41;Isoform 3 of Zinc finger protein 41;Isoform 4 of Zinc finger protein 41;Isoform 5 of Zinc finger protein 41;Isoform 6 of Zinc finger protein 41;Isoform 7 of Zinc finger protein 41;Isoform 8 of Zinc finger protein 41;Zinc finger protein 41	Peptide
	TUM_first_pool_1	Proteotypic	IQAMIPK	SFTPB	P07988	Interleukin-13 receptor subunit alpha-2	Peptide
	TUM_first_pool_1	Proteotypic	SAAFLLR	GUSB	P08236;P08236-2;P08236-3	Fibronectin type III and SPRY domain-containing protein 1	Peptide
	TUM_first_pool_1	Proteotypic	VGIFTGAR	PFKM	P08237;P08237-2;P08237-3	Beta-1,4 N-acetylgalactosaminyltransferase 2;Isoform 2 of Beta-1,4 N-acetylgalactosaminyltransferase 2;Isoform 3 of Beta-1,4 N-acetylgalactosaminyltransferase 2	Peptide
	TUM_first_pool_1	Proteotypic	ALLFIPR	HSP90AB1	P08238	Fascin-3;Isoform 2 of Fascin-3	Peptide
	TUM_first_pool_1	Proteotypic	EVTNFLR	CYP3A4	P08684	Glutathione S-transferase omega-2;Isoform 2 of Glutathione S-transferase omega-2;Isoform 3 of Glutathione S-transferase omega-2	Peptide
	TUM_first_pool_1	Proteotypic	KPTVFTR	CELA3B	P08861	U2 small nuclear ribonucleoprotein auxiliary factor 35 kDa subunit-related protein 2	Peptide
	TUM_first_pool_1	Proteotypic	LHYSNIR	GSTA2	P09210	Isoform 2 of Prokineticin-2;Prokineticin-2	Peptide
	TUM_first_pool_1	Proteotypic	DTVFIFK	MMP10	P09238	Isoform 2 of Nucleoside diphosphate-linked moiety X motif 22;Isoform 3 of Nucleoside diphosphate-linked moiety X motif 22;Nucleoside diphosphate-linked moiety X motif 22	Peptide
	TUM_first_pool_1	Proteotypic	MEIQEIQLK	TPM1	P09493;P09493-10;P09493-2;P09493-3;P09493-4;P09493-5;P09493-6;P09493-7;P09493-8;P09493-9	Isoform 2 of Tudor domain-containing protein 6;Tudor domain-containing protein 6	Peptide
	TUM_first_pool_1	Proteotypic	RPEELGR	INHBB	P09529	BAG family molecular chaperone regulator 4;Isoform 2 of BAG family molecular chaperone regulator 4	Peptide
	TUM_first_pool_1	Proteotypic	TGDYLWR	WNT2	P09544	Isoform 2 of Protein kinase C theta type;Isoform 3 of Protein kinase C theta type;Protein kinase C theta type	Peptide
	TUM_first_pool_1	Proteotypic	DPVCYLK	CSF1	P09603;P09603-2;P09603-3	Isoform 11 of Pro-neuregulin-1, membrane-bound isoform;Isoform 12 of Pro-neuregulin-1, membrane-bound isoform;Isoform 2 of Pro-neuregulin-1, membrane-bound isoform;Isoform 3 of Pro-neuregulin-1, membrane-bound isoform;Isoform 6 of Pro-neuregulin-1, membrane-bound isoform;Isoform 7 of Pro-neuregulin-1, membrane-bound isoform;Pro-neuregulin-1, membrane-bound isoform	Peptide
	TUM_first_pool_1	Proteotypic	AYADFYR	COX6C	P09669	Golgin subfamily A member 6-like protein 2	Peptide
	TUM_first_pool_1	Proteotypic	FSISWSR	LCT	P09848	Adrenocorticotropic hormone receptor	Peptide
	TUM_first_pool_1	Proteotypic	AIELLKK	IFIT2	P09913	Isoform 2 of Signal transducer and activator of transcription 2;Signal transducer and activator of transcription 2	Peptide
	TUM_first_pool_1	Proteotypic	ATGGGIR	PLA2G4B	P0C869-4	Isoform 2 of Kinesin-like protein KIF17;Kinesin-like protein KIF17	Peptide
	TUM_first_pool_1	Proteotypic	VTLCCDR	PATE4	P0C8F1	Myogenic factor 6	Peptide
	TUM_first_pool_1	Proteotypic	QMFEQLK	PABPC4L	P0CB38	Bile acyl-CoA synthetase;Isoform 2 of Bile acyl-CoA synthetase	Peptide
	TUM_first_pool_1	Proteotypic	ELCLDPK	CXCL8	P10145	Isoform 2 of V-type proton ATPase subunit C 2;V-type proton ATPase subunit C 2	Peptide
	TUM_first_pool_1	Proteotypic	HGWDINK	IRF1	P10914	Prickle-like protein 2	Peptide
	TUM_first_pool_1	Proteotypic	FVTLLYR	ACP2	P11117;P11117-2	Dyslexia susceptibility 1 candidate gene 1 protein;Isoform 2 of Dyslexia susceptibility 1 candidate gene 1 protein;Isoform 3 of Dyslexia susceptibility 1 candidate gene 1 protein	Peptide
	TUM_first_pool_1	Proteotypic	DIHHIDYYK	FGFR1	P11362;P11362-14;P11362-19;P11362-2;P11362-20;P11362-21;P11362-3;P11362-4;P11362-5;P11362-6;P11362-7		Peptide
	TUM_first_pool_1	Proteotypic	MLYFWFSER	CETP	P11597	Fos-related antigen 1;Isoform 2 of Fos-related antigen 1	Peptide
	TUM_first_pool_1	Proteotypic	GTAFGGWK	ADH5	P11766	DnaJ homolog subfamily B member 8	Peptide
	TUM_first_pool_1	Proteotypic	MGTYGVR	ICAM2	P13598	Uncharacterized protein C17orf100	Peptide
	TUM_first_pool_1	Proteotypic	FLAQSEEK	GYS1	P13807-2	Isoform 2 of Schlafen family member 5;Schlafen family member 5	Peptide
	TUM_first_pool_1	Proteotypic	IIRLLVK	HSD3B1	P14060	Hydrocephalus-inducing protein homolog	Peptide
	TUM_first_pool_1	Proteotypic	WEQEIQK	TYR	P14679;P14679-2	B-cell differentiation antigen CD72	Peptide
	TUM_first_pool_1	Proteotypic	AFFSVLR	IDO1	P14902	Coiled-coil domain-containing protein 22	Peptide
	TUM_first_pool_1	Proteotypic	SLISVVR	IFNGR1	P15260	BUB3-interacting and GLEBS motif-containing protein ZNF207;Isoform 2 of BUB3-interacting and GLEBS motif-containing protein ZNF207;Isoform 3 of BUB3-interacting and GLEBS motif-containing protein ZNF207;Isoform 4 of BUB3-interacting and GLEBS motif-containing protein ZNF207	Peptide
	TUM_first_pool_1	Proteotypic	EIEELQK	FOSL1	P15407;P15407-2	Beta-galactosidase-1-like protein;Isoform 2 of Beta-galactosidase-1-like protein	Peptide
	TUM_first_pool_1	Proteotypic	APQALAR	VEGFA	P15692-11;P15692-12;P15692-13;P15692-14;P15692-15;P15692-16;P15692-17;P15692-18	Bicaudal D-related protein 1	Peptide
	TUM_first_pool_1	Proteotypic	YTLDFDR	ACAN	P16112;P16112-2;P16112-3	Isoform 2 of UDP-glucuronosyltransferase 2B4;Isoform 3 of UDP-glucuronosyltransferase 2B4;UDP-glucuronosyltransferase 2B4	Peptide
	TUM_first_pool_1	Proteotypic	EAFTYER	ABO	P16442	E3 SUMO-protein ligase PIAS2;Isoform PIAS2-alpha of E3 SUMO-protein ligase PIAS2	Peptide
	TUM_first_pool_1	Proteotypic	VTHIEIR	TSHR	P16473;P16473-2;P16473-3	Calpain-9;Isoform 2 of Calpain-9	Peptide
	TUM_first_pool_1	Proteotypic	ADVWLIR	UGT2B7	P16662	Isoform 2 of Transcription initiation factor TFIID subunit 4B;Transcription initiation factor TFIID subunit 4B	Peptide
	TUM_first_pool_1	Proteotypic	TTCLFLHLR	ZNF8	P17098	Ankyrin repeat and SAM domain-containing protein 4B	Peptide
	TUM_first_pool_1	Proteotypic	DTLNFFK	UGT1A6	P19224;P19224-3	CDKN2A-interacting protein	Peptide
	TUM_first_pool_1	Proteotypic	ANDLDVR	TFEB	P19484;P19484-2		Peptide
	TUM_first_pool_1	Proteotypic	FASLFNVK	NR1D1	P20393	Interleukin-27 receptor subunit alpha	Peptide
	TUM_first_pool_1	Proteotypic	VTTVPGK	FPR1	P21462	Epididymis-specific alpha-mannosidase;Isoform 2 of Epididymis-specific alpha-mannosidase	Peptide
	TUM_first_pool_1	Proteotypic	IQENTFK	MSR1	P21757;P21757-2;P21757-3	Carnosine synthase 1;Isoform 2 of Carnosine synthase 1;Isoform 3 of Carnosine synthase 1;Isoform 4 of Carnosine synthase 1;Isoform 5 of Carnosine synthase 1	Peptide
	TUM_first_pool_1	Proteotypic	TYAQSSK	CD72	P21854	Ephrin type-A receptor 3;Isoform 2 of Ephrin type-A receptor 3	Peptide
	TUM_first_pool_1	Proteotypic	QLSEYLK	LPO	P22079	Guanine nucleotide-binding protein G(I)/G(S)/G(O) subunit gamma-7	Peptide
	TUM_first_pool_1	Proteotypic	LPGGLEPK	IGFBP4	P22692;P22692-2	Isoform 3 of Thymidine kinase 2, mitochondrial;Isoform 4 of Thymidine kinase 2, mitochondrial;Isoform 5 of Thymidine kinase 2, mitochondrial;Isoform Short of Thymidine kinase 2, mitochondrial;Thymidine kinase 2, mitochondrial	Peptide
	TUM_first_pool_1	Proteotypic	WMGLNDR	CRYGS	P22914	DNA mismatch repair protein Mlh3;Isoform 2 of DNA mismatch repair protein Mlh3	Peptide
	TUM_first_pool_1	Proteotypic	TIHNDYR	CA6	P23280;P23280-2;P23280-3	Transcription factor NF-E2 45 kDa subunit	Peptide
	TUM_first_pool_1	Proteotypic	LQDLLHR	MYF6	P23409	GTPase IMAP family member 6;Isoform 2 of GTPase IMAP family member 6	Peptide
	TUM_first_pool_1	Proteotypic	STFIAPR	CBLN1	P23435	Uncharacterized protein FLJ76381	Peptide
	TUM_first_pool_1	Proteotypic	YLDFSSK	PRPH2	P23942		Peptide
	TUM_first_pool_1	Proteotypic	AIIDQFGQR	CHM	P24386	Isoform 2 of Ankyrin repeat domain-containing protein 26	Peptide
	TUM_first_pool_1	Proteotypic	LPALKDR	CYP2F1	P24903		Peptide
	TUM_first_pool_1	Proteotypic	MSSILEER	ATP5A1	P25705-2	TBC1 domain family member 22B	Peptide
	TUM_first_pool_1	Proteotypic	AFRPELR	HSD3B2	P26439;P26439-2	Olfactory receptor 6N2	Peptide
	TUM_first_pool_1	Proteotypic	EAFLQEVWK	VARS	P26640;P26640-2	Centromere protein X;Isoform 2 of Centromere protein X;Isoform 3 of Centromere protein X	Peptide
	TUM_first_pool_1	Proteotypic	GWIRGRR	KLRK1	P26718	Isoform 2 of Protein FAM161B;Protein FAM161B	Peptide
	TUM_first_pool_1	Proteotypic	HYWAQGK	CD27	P26842	Stromelysin-2	Peptide
	TUM_first_pool_1	Proteotypic	TENPAEK	ELK4	P28324;P28324-2	Isoform 2 of Nebulin-related-anchoring protein;Isoform 3 of Nebulin-related-anchoring protein;Isoform 4 of Nebulin-related-anchoring protein;Nebulin-related-anchoring protein	Peptide
	TUM_first_pool_1	Proteotypic	ALTDFFR	GCA	P28676	NKG2-D type II integral membrane protein	Peptide
	TUM_first_pool_1	Proteotypic	DVTFNIICK	EPHA3	P29320;P29320-2	Tyrosine-protein phosphatase non-receptor type 9	Peptide
	TUM_first_pool_1	Proteotypic	GEPWTFLVR	PTPN6	P29350;P29350-2;P29350-3;P29350-4	Hepatocyte growth factor-regulated tyrosine kinase substrate;Isoform 2 of Hepatocyte growth factor-regulated tyrosine kinase substrate	Peptide
	TUM_first_pool_1	Proteotypic	VLSFSLK	OAS2	P29728;P29728-2	Cytochrome P450 2F1	Peptide
	TUM_first_pool_1	Proteotypic	MFEFFQR	CNGA1	P29973;P29973-2	Heart- and neural crest derivatives-expressed protein 2;Isoform 2 of Heart- and neural crest derivatives-expressed protein 2	Peptide
	TUM_first_pool_1	Proteotypic	IHSLPQK	CDC25A	P30304;P30304-2	Isoform 1 of Transmembrane protein 232;Transmembrane protein 232	Peptide
	TUM_first_pool_1	Proteotypic	DENFILK	NKTR	P30414	Isoform 2 of Solute carrier family 22 member 17;Solute carrier family 22 member 17	Peptide
	TUM_first_pool_1	Proteotypic	IVEIYSR	GCH1	P30793;P30793-2;P30793-3;P30793-4	Isoform 2 of Junctional adhesion molecule C;Junctional adhesion molecule C	Peptide
	TUM_first_pool_1	Proteotypic	LPEEIQR	MAN1A1	P33908;P33908-2	Cilia- and flagella-associated protein 53	Peptide
	TUM_first_pool_1	Proteotypic	HSDSLFK	SDC2	P34741	Putative uncharacterized protein C9orf62	Peptide
	TUM_first_pool_1	Proteotypic	LLKVNIR	CYLC1	P35663		Peptide
	TUM_first_pool_1	Proteotypic	YAECGLR	GPX4	P36969;P36969-2	Isoform 2 of Sarcolemmal membrane-associated protein;Isoform 3 of Sarcolemmal membrane-associated protein;Isoform 6 of Sarcolemmal membrane-associated protein;Isoform 7 of Sarcolemmal membrane-associated protein;Sarcolemmal membrane-associated protein	Peptide
	TUM_first_pool_1	Proteotypic	IDAAVFNPR	MMP12	P39900	Lysozyme C	Peptide
	TUM_first_pool_1	Proteotypic	DTLLGPGR	DCT	P40126;P40126-2	YTH domain-containing family protein 1	Peptide
	TUM_first_pool_1	Proteotypic	APSFWYK	IL6ST	P40189;P40189-3	N-acetylaspartate synthetase	Peptide
	TUM_first_pool_1	Proteotypic	DGFLELK	CD96	P40200;P40200-2	Isoform 2 of Sterile alpha motif domain-containing protein 9-like;Sterile alpha motif domain-containing protein 9-like	Peptide
	TUM_first_pool_1	Proteotypic	KFSCHIR	CD96	P40200;P40200-2	Zinc finger matrin-type protein 2	Peptide
	TUM_first_pool_1	Proteotypic	YAELLEEHR	TXLNA	P40222	Bestrophin-1;Isoform 3 of Bestrophin-1;Isoform 4 of Bestrophin-1	Peptide
	TUM_first_pool_1	Proteotypic	RLSPAER	ETV6	P41212	Haloacid dehalogenase-like hydrolase domain-containing protein 2	Peptide
	TUM_first_pool_1	Proteotypic	VESLWPIFR	BUD31	P41223;P41223-2	Solute carrier family 22 member 1	Peptide
	TUM_first_pool_1	Proteotypic	NNIIQTWR	GARS	P41250	60S ribosomal protein L37	Peptide
	TUM_first_pool_1	Proteotypic	LALFPDK	NBL1	P41271;P41271-2	Bone morphogenetic protein receptor type-2;Isoform 2 of Bone morphogenetic protein receptor type-2	Peptide
	TUM_first_pool_1	Proteotypic	ERPTFETLR	FRK	P42685;P42685-2		Peptide
	TUM_first_pool_1	Proteotypic	TALQVMK	CDKN2C	P42773	E3 ubiquitin-protein ligase SH3RF1	Peptide
	TUM_first_pool_1	Proteotypic	VVEFLVK	CDKN2C	P42773	DIS3-like exonuclease 2;Isoform 2 of DIS3-like exonuclease 2;Isoform 3 of DIS3-like exonuclease 2;Isoform 4 of DIS3-like exonuclease 2;Isoform 5 of DIS3-like exonuclease 2	Peptide
	TUM_first_pool_1	Proteotypic	ALFLVFGR	GDF5	P43026		Peptide
	TUM_first_pool_1	Proteotypic	LAEPYGK	MATR3	P43243;P43243-2	Isoform 2 of Transcriptional repressor CTCFL;Isoform 3 of Transcriptional repressor CTCFL;Isoform 4 of Transcriptional repressor CTCFL;Isoform 7 of Transcriptional repressor CTCFL;Isoform 8 of Transcriptional repressor CTCFL;Isoform 9 of Transcriptional repressor CTCFL;Transcriptional repressor CTCFL	Peptide
	TUM_first_pool_1	Proteotypic	VVHIMDFQR	MATR3	P43243;P43243-2	Isoform 2 of Transcription elongation factor A protein-like 1;Transcription elongation factor A protein-like 1	Peptide
	TUM_first_pool_1	Proteotypic	FTILNVR	PTPN9	P43378	Isoform 2 of Mediator of RNA polymerase II transcription subunit 6;Isoform 3 of Mediator of RNA polymerase II transcription subunit 6;Mediator of RNA polymerase II transcription subunit 6	Peptide
	TUM_first_pool_1	Proteotypic	YDITTLR	TNNT3	P45378;P45378-2;P45378-3;P45378-5;P45378-6;P45378-7	Isoform 2 of Uncharacterized protein C16orf45;Uncharacterized protein C16orf45	Peptide
	TUM_first_pool_1	Proteotypic	YEINVLR	TNNT2	P45379;P45379-10;P45379-11;P45379-12;P45379-2;P45379-3;P45379-4;P45379-5;P45379-6;P45379-7;P45379-8;P45379-9	Protein Wnt-2	Peptide
	TUM_first_pool_1	Proteotypic	VCNLVPYLR	ABCG1	P45844;P45844-2;P45844-3;P45844-4;P45844-5;P45844-6;P45844-7;P45844-8	Isoform 2 of Pleckstrin homology domain-containing family A member 8;Isoform 3 of Pleckstrin homology domain-containing family A member 8;Pleckstrin homology domain-containing family A member 8	Peptide
	TUM_first_pool_1	Proteotypic	DLAQALINR	NOP2	P46087;P46087-2;P46087-3;P46087-4		Peptide
	TUM_first_pool_1	Proteotypic	HGVFLVR	CRK	P46108;P46108-2	Isoform 2 of Tubulin alpha-8 chain;Tubulin alpha-8 chain	Peptide
	TUM_first_pool_1	Proteotypic	IIFDDFR	STT3A	P46977;P46977-2	Beclin 1-associated autophagy-related key regulator;Isoform 2 of Beclin 1-associated autophagy-related key regulator	Peptide
	TUM_first_pool_1	Proteotypic	LHPVQER	XDH	P47989	Isoform 2 of N-acylglucosamine 2-epimerase;N-acylglucosamine 2-epimerase	Peptide
	TUM_first_pool_1	Proteotypic	FVIDCEIER	GRIA4	P48058;P48058-2	Heparin cofactor 2	Peptide
	TUM_first_pool_1	Proteotypic	DYHNLFSPR	PXN	P49023;P49023-2;P49023-3;P49023-4	Guanine nucleotide-binding protein G(I)/G(S)/G(O) subunit gamma-2	Peptide
	TUM_first_pool_1	Proteotypic	LADLDFR	CX3CR1	P49238-2;P49238-4	Isoform 12 of Serine/threonine-protein kinase Chk2;Isoform 13 of Serine/threonine-protein kinase Chk2;Isoform 4 of Serine/threonine-protein kinase Chk2;Isoform 7 of Serine/threonine-protein kinase Chk2;Isoform 8 of Serine/threonine-protein kinase Chk2;Isoform 9 of Serine/threonine-protein kinase Chk2;Serine/threonine-protein kinase Chk2	Peptide
	TUM_first_pool_1	Proteotypic	LTHFIWK	FMO5	P49326;P49326-2;P49326-3	Transcription elongation factor A protein-like 2	Peptide
	TUM_first_pool_1	Proteotypic	SSFFSLR	DGKG	P49619;P49619-2;P49619-3		Peptide
	TUM_first_pool_1	Proteotypic	REDSYHVR	CLK2	P49760;P49760-2;P49760-3	H(+)/Cl(-) exchange transporter 4;Isoform 2 of H(+)/Cl(-) exchange transporter 4	Peptide
	TUM_first_pool_1	Proteotypic	ILGPIPSR	CLK2	P49760;P49760-3	Enoyl-CoA hydratase domain-containing protein 2, mitochondrial;Isoform 2 of Enoyl-CoA hydratase domain-containing protein 2, mitochondrial	Peptide
	TUM_first_pool_1	Proteotypic	AALHFFNFR	RARRES1	P49788;P49788-2	Isoform 2 of Transmembrane protease serine 6;Isoform 4 of Transmembrane protease serine 6;Transmembrane protease serine 6	Peptide
	TUM_first_pool_1	Proteotypic	PTPHEAEK	RGS19	P49795	39S ribosomal protein L35, mitochondrial;Isoform 2 of 39S ribosomal protein L35, mitochondrial	Peptide
	TUM_first_pool_1	Proteotypic	VLDVVER	ENTPD1	P49961;P49961-2;P49961-3;P49961-4;P49961-5;P49961-6		Peptide
	TUM_first_pool_1	Proteotypic	KLPGIIGR	HNMT	P50135;P50135-2;P50135-3	Cytosolic beta-glucosidase	Peptide
	TUM_first_pool_1	Proteotypic	HLAPDYR	GATM	P50440;P50440-2;P50440-3	Transcription elongation factor A protein-like 8	Peptide
	TUM_first_pool_1	Proteotypic	VQVFLPR	SERPINB8	P50452;P50452-3	THAP domain-containing protein 1	Peptide
	TUM_first_pool_1	Proteotypic	TCQFLSTFK	SERPINB9	P50453	Bestrophin-1;Isoform 3 of Bestrophin-1;Isoform 4 of Bestrophin-1	Peptide
	TUM_first_pool_1	Proteotypic	DGELYCK	CSRP3	P50461	BCL2/adenovirus E1B 19 kDa protein-interacting protein 3	Peptide
	TUM_first_pool_1	Proteotypic	EGPTYQR	ETV1	P50549;P50549-2;P50549-3;P50549-4;P50549-5;P50549-6	Isoform 2 of Lysosomal acid phosphatase;Lysosomal acid phosphatase	Peptide
	TUM_first_pool_1	Proteotypic	NELLLHLK	RASSF2	P50749	Fibroblast growth factor 23	Peptide
	TUM_first_pool_1	Proteotypic	LLQDMDINR	LRBA	P50851;P50851-2	DNA polymerase zeta catalytic subunit;Isoform 2 of DNA polymerase zeta catalytic subunit	Peptide
	TUM_first_pool_1	Proteotypic	RFVEVGR	RPL14	P50914	Intraflagellar transport protein 81 homolog;Isoform CDV-1 of Intraflagellar transport protein 81 homolog	Peptide
	TUM_first_pool_1	Proteotypic	AAIQHPR	GZMM	P51124	Filamin-A-interacting protein 1;Isoform 2 of Filamin-A-interacting protein 1;Isoform 3 of Filamin-A-interacting protein 1	Peptide
	TUM_first_pool_1	Proteotypic	HLDTFLK	TPMT	P51580	Isoform 2 of Testicular spindle-associated protein SHCBP1L;Isoform 3 of Testicular spindle-associated protein SHCBP1L;Testicular spindle-associated protein SHCBP1L	Peptide
	TUM_first_pool_1	Proteotypic	LYLLTEK	TPMT	P51580	Isoform 2 of Plexin domain-containing protein 2;Plexin domain-containing protein 2	Peptide
	TUM_first_pool_1	Proteotypic	VGQELDR	RENBP	P51606;P51606-2	Acyl-coenzyme A synthetase ACSM5, mitochondrial;Isoform 2 of Acyl-coenzyme A synthetase ACSM5, mitochondrial	Peptide
	TUM_first_pool_1	Proteotypic	HINQLLR	GPC3	P51654;P51654-2;P51654-3	MARVEL domain-containing protein 1	Peptide
	TUM_first_pool_1	Proteotypic	DLYGDFK	GPM6A	P51674;P51674-2;P51674-3		Peptide
	TUM_first_pool_1	Proteotypic	WVGDAFGR	CLCN3	P51790;P51790-2;P51790-4;P51790-5	Isoform 2 of Leiomodin-2;Isoform 3 of Leiomodin-2;Leiomodin-2	Peptide
	TUM_first_pool_1	Proteotypic	ELILAIK	CLCN4	P51793;P51793-2	Zinc finger CCCH domain-containing protein 6	Peptide
	TUM_first_pool_1	Proteotypic	LIGFAQR	CLCN4	P51793;P51793-2		Peptide
	TUM_first_pool_1	Proteotypic	IIHVTTK	ZNF41	P51814;P51814-2;P51814-3;P51814-4;P51814-5;P51814-6;P51814-7;P51814-8	Isoform 2 of Probable glutamate--tRNA ligase, mitochondrial;Probable glutamate--tRNA ligase, mitochondrial	Peptide
	TUM_first_pool_1	Proteotypic	FVSFLGR	KPNA2	P52292	Isoform 2 of T-cell surface protein tactile;T-cell surface protein tactile	Peptide
	TUM_first_pool_1	Proteotypic	IIMGLDK	NCBP2	P52298;P52298-2	Biogenesis of lysosome-related organelles complex 1 subunit 2;Isoform 2 of Biogenesis of lysosome-related organelles complex 1 subunit 2	Peptide
	TUM_first_pool_1	Proteotypic	APNVVVTR	ARHGDIB	P52566	Inhibin beta E chain	Peptide
	TUM_first_pool_1	Proteotypic	ILIQAQR	STAT2	P52630;P52630-4	BTB/POZ domain-containing protein KCTD8	Peptide
	TUM_first_pool_1	Proteotypic	WSLHIVLMR	COL4A4	P53420	Protein DPCD	Peptide
	TUM_first_pool_1	Proteotypic	VFPLVIK	ITGA8	P53708	Inhibitor of nuclear factor kappa-B kinase-interacting protein;Isoform 4 of Inhibitor of nuclear factor kappa-B kinase-interacting protein	Peptide
	TUM_first_pool_1	Proteotypic	VSYYENVIK	YARS	P54577	Isoform 2 of Synaptotagmin-5;Synaptotagmin-5	Peptide
	TUM_first_pool_1	Proteotypic	LYSIHRPCK	MFAP2	P55001;P55001-2;P55001-3	Isoform 2 of WD repeat domain phosphoinositide-interacting protein 4;Isoform 3 of WD repeat domain phosphoinositide-interacting protein 4;WD repeat domain phosphoinositide-interacting protein 4	Peptide
	TUM_first_pool_1	Proteotypic	SFSDQPK	NR1H2	P55055;P55055-2	Isoform 2 of Prolyl endopeptidase FAP;Prolyl endopeptidase FAP	Peptide
	TUM_first_pool_1	Proteotypic	AWFLESK	APOC4	P55056	Coiled-coil domain-containing protein 33;Isoform 2 of Coiled-coil domain-containing protein 33;Isoform 6 of Coiled-coil domain-containing protein 33	Peptide
	TUM_first_pool_1	Proteotypic	GFYYSLK	MFAP4	P55083;P55083-2	DNA (cytosine-5)-methyltransferase 3A;Isoform 2 of DNA (cytosine-5)-methyltransferase 3A	Peptide
	TUM_first_pool_1	Proteotypic	SLTSAYQHK	NCKAP1L	P55160	Electrogenic sodium bicarbonate cotransporter 1;Isoform 2 of Electrogenic sodium bicarbonate cotransporter 1;Isoform 3 of Electrogenic sodium bicarbonate cotransporter 1;Isoform 4 of Electrogenic sodium bicarbonate cotransporter 1;Isoform 5 of Electrogenic sodium bicarbonate cotransporter 1	Peptide
	TUM_first_pool_1	Proteotypic	NMSGWYR	GP2	P55259;P55259-3	Isoform 2 of Transmembrane and coiled-coil domain-containing protein 3;Isoform 3 of Transmembrane and coiled-coil domain-containing protein 3;Transmembrane and coiled-coil domain-containing protein 3	Peptide
	TUM_first_pool_1	Proteotypic	VGYPFLR	ITGA1	P56199	Hyaluronan synthase 3;Isoform 2 of Hyaluronan synthase 3	Peptide
	TUM_first_pool_1	Proteotypic	YNYLKPR	ATP5I	P56385	Isoform 4 of Cytosolic phospholipase A2 beta	Peptide
	TUM_first_pool_1	Proteotypic	LPHYNKR	H2BFS	P57053	C-X-C motif chemokine 9	Peptide
	TUM_first_pool_1	Proteotypic	EVNIDFQTR	RGS8	P57771;P57771-2	Nuclear nucleic acid-binding protein C1D	Peptide
	TUM_first_pool_1	Proteotypic	ALVLELAK	INHBE	P58166	Pulmonary surfactant-associated protein B	Peptide
	TUM_first_pool_1	Proteotypic	KLVEQLK	GNG2	P59768	Glypican-3;Isoform 2 of Glypican-3;Isoform 3 of Glypican-3	Peptide
	TUM_first_pool_1	Proteotypic	MEANIDR	GNG2	P59768	Glycine amidinotransferase, mitochondrial;Isoform 2 of Glycine amidinotransferase, mitochondrial;Isoform 3 of Glycine amidinotransferase, mitochondrial	Peptide
	TUM_first_pool_1	Proteotypic	FGEEGLK	DNAJB13	P59910	Dynein heavy chain 9, axonemal;Isoform 2 of Dynein heavy chain 9, axonemal	Peptide
	TUM_first_pool_1	Proteotypic	ENISEWR	PRPS1	P60891;P60891-2		Peptide
	TUM_first_pool_1	Proteotypic	ELEELRK	ZC3H6	P61129	Isoform 2 of Macoilin;Isoform 3 of Macoilin;Macoilin	Peptide
	TUM_first_pool_1	Proteotypic	YKEETIEK	RPL26	P61254	Leucine-rich repeat and IQ domain-containing protein 3	Peptide
	TUM_first_pool_1	Proteotypic	ELNEILK	HAND2	P61296;P61296-2	Angiopoietin-related protein 3	Peptide
	TUM_first_pool_1	Proteotypic	LGMDGYR	LYZ	P61626	Histone H2B type 1-A	Peptide
	TUM_first_pool_1	Proteotypic	GTSSFGK	RPL37	P61927	Armadillo repeat-containing protein 2;Isoform 2 of Armadillo repeat-containing protein 2	Peptide
	TUM_first_pool_1	Proteotypic	LKMEVEQLR	GNG11	P61952	N-acetyltransferase ESCO2	Peptide
	TUM_first_pool_1	Proteotypic	FMLLFSR	AP1S1	P61966;P61966-2	Heat shock protein HSP 90-alpha;Isoform 2 of Heat shock protein HSP 90-alpha	Peptide
	TUM_first_pool_1	Proteotypic	CAGCGGK	LMO4	P61968	Transmembrane protein 232	Peptide
	TUM_first_pool_1	Proteotypic	YGDAFIR	LSM6	P62312	Isoform 2 of Matrin-3;Matrin-3	Peptide
	TUM_first_pool_1	Proteotypic	ELNDLAR	UBE2D2	P62837	Isoform 2 of Tropomodulin-2;Tropomodulin-2	Peptide
	TUM_first_pool_1	Proteotypic	LPQGIVR	SUPT4H1	P63272		Peptide
	TUM_first_pool_1	Proteotypic	IIHISKK	SH3BP2	P78314;P78314-3;P78314-4	Isoform 4 of Ankycorbin	Peptide
	TUM_first_pool_1	Proteotypic	AYASLFR	ABCA4	P78363	Isoform 1 of Adhesion G protein-coupled receptor A1	Peptide
	TUM_first_pool_1	Proteotypic	YGDVYCR	SRPX	P78539;P78539-2;P78539-3;P78539-4;P78539-5	Isoform 2 of Potassium voltage-gated channel subfamily C member 4;Isoform 3 of Potassium voltage-gated channel subfamily C member 4;Potassium voltage-gated channel subfamily C member 4	Peptide
	TUM_first_pool_1	Proteotypic	LDWEDVK	MRPS5	P82675	Isoform 2 of Serine/threonine-protein phosphatase 6 regulatory subunit 3;Isoform 3 of Serine/threonine-protein phosphatase 6 regulatory subunit 3;Isoform 4 of Serine/threonine-protein phosphatase 6 regulatory subunit 3;Isoform 5 of Serine/threonine-protein phosphatase 6 regulatory subunit 3;Isoform 6 of Serine/threonine-protein phosphatase 6 regulatory subunit 3;Serine/threonine-protein phosphata…	Peptide
	TUM_first_pool_1	Proteotypic	EFEFLMR	FOXK1	P85037	Ig heavy chain V-II region COR	Peptide
	TUM_first_pool_1	Proteotypic	LFWADLSQK	VLDLR	P98155;P98155-2	Isoform 2 of Major facilitator superfamily domain-containing protein 12;Isoform 3 of Major facilitator superfamily domain-containing protein 12;Isoform 4 of Major facilitator superfamily domain-containing protein 12;Major facilitator superfamily domain-containing protein 12	Peptide
	TUM_first_pool_1	Proteotypic	SEFPWEVPR	MAT1A	Q00266	Glycerophosphodiester phosphodiesterase domain-containing protein 3;Isoform 2 of Glycerophosphodiester phosphodiesterase domain-containing protein 3	Peptide
	TUM_first_pool_1	Proteotypic	LLSQLER	IRF9;MAP10	Q00978;Q9P2G4	E3 ubiquitin-protein ligase SHPRH;Isoform 2 of E3 ubiquitin-protein ligase SHPRH;Isoform 3 of E3 ubiquitin-protein ligase SHPRH	Peptide
	TUM_first_pool_1	Proteotypic	LIEQAFR	FOXK2	Q01167;Q01167-2		Peptide
	TUM_first_pool_1	Proteotypic	KISTLPR	MC2R	Q01718		Peptide
	TUM_first_pool_1	Proteotypic	EGVVITR	NAAA	Q02083;Q02083-2	Tektin-4	Peptide
	TUM_first_pool_1	Proteotypic	FEEFLQR	OGDH	Q02218;Q02218-2;Q02218-3	Isoform 2 of Sulfotransferase family cytosolic 2B member 1;Sulfotransferase family cytosolic 2B member 1	Peptide
	TUM_first_pool_1	Proteotypic	SWDIFFR	OGDH	Q02218;Q02218-2;Q02218-3	Insulin-like growth factor-binding protein 4;Isoform 2 of Insulin-like growth factor-binding protein 4	Peptide
	TUM_first_pool_1	Proteotypic	ETPDSYR	NRG1	Q02297;Q02297-11;Q02297-12;Q02297-2;Q02297-3;Q02297-6;Q02297-7	Cytochrome c oxidase assembly protein COX19	Peptide
	TUM_first_pool_1	Proteotypic	SEETSPR	KCNC4	Q03721;Q03721-2;Q03721-3	Asialoglycoprotein receptor 2;Isoform 2 of Asialoglycoprotein receptor 2;Isoform 3 of Asialoglycoprotein receptor 2	Peptide
	TUM_first_pool_1	Proteotypic	VFLAEFK	PRKCQ	Q04759;Q04759-2;Q04759-3	Isoform 2 of Splicing factor 3B subunit 3;Splicing factor 3B subunit 3	Peptide
	TUM_first_pool_1	Proteotypic	YIQEAEMLR	CSTF1	Q05048	ATP-binding cassette sub-family A member 5;Isoform 2 of ATP-binding cassette sub-family A member 5	Peptide
	TUM_first_pool_1	Proteotypic	TLFGFLGK	SRSF11	Q05519;Q05519-2		Peptide
	TUM_first_pool_1	Proteotypic	INEWLTK	CALD1	Q05682;Q05682-2;Q05682-3;Q05682-4;Q05682-5;Q05682-6	AP-2 complex subunit mu;Isoform 2 of AP-2 complex subunit mu	Peptide
	TUM_first_pool_1	Proteotypic	LWDIADK	EML5	Q05BV3;Q05BV3-5	Cytochrome P450 27C1	Peptide
	TUM_first_pool_1	Proteotypic	YLPFVPSR	FMOD	Q06828		Peptide
	TUM_first_pool_1	Proteotypic	IEIIATLK	CXCL9	Q07325	Fructose-2,6-bisphosphatase TIGAR	Peptide
	TUM_first_pool_1	Proteotypic	IDLTSLR	SLFN5	Q08AF3;Q08AF3-2	Serine/arginine repetitive matrix protein 3	Peptide
	TUM_first_pool_1	Proteotypic	DTESLFK	IFFO1	Q0D2I5;Q0D2I5-2;Q0D2I5-4;Q0D2I5-5;Q0D2I5-6;Q0D2I5-7	Dual specificity protein kinase CLK2;Isoform 3 of Dual specificity protein kinase CLK2	Peptide
	TUM_first_pool_1	Proteotypic	VLGSPAR	IFFO1	Q0D2I5;Q0D2I5-3;Q0D2I5-4;Q0D2I5-5;Q0D2I5-7	Bromodomain-containing protein 9;Isoform 3 of Bromodomain-containing protein 9;Isoform 4 of Bromodomain-containing protein 9;Isoform 5 of Bromodomain-containing protein 9;Isoform 6 of Bromodomain-containing protein 9	Peptide
	TUM_first_pool_1	Proteotypic	KLQELIK	FCHO2	Q0JRZ9;Q0JRZ9-2;Q0JRZ9-3	Heterogeneous nuclear ribonucleoprotein A1-like 2	Peptide
	TUM_first_pool_1	Proteotypic	LLLDSLR	MGAT2	Q10469	Leucine-rich repeat serine/threonine-protein kinase 1	Peptide
	TUM_first_pool_1	Proteotypic	QEETISIIR	TMEM94	Q12767;Q12767-2		Peptide
	TUM_first_pool_1	Proteotypic	ALQIFCR	NUP160	Q12769;Q12769-3	Isoform 2 of PTB-containing, cubilin and LRP1-interacting protein;Isoform 4 of PTB-containing, cubilin and LRP1-interacting protein;PTB-containing, cubilin and LRP1-interacting protein	Peptide
	TUM_first_pool_1	Proteotypic	ALGFEPR	CETN1	Q12798	Aprataxin;Isoform 10 of Aprataxin;Isoform 11 of Aprataxin;Isoform 2 of Aprataxin;Isoform 3 of Aprataxin;Isoform 4 of Aprataxin;Isoform 5 of Aprataxin;Isoform 6 of Aprataxin;Isoform 7 of Aprataxin;Isoform 8 of Aprataxin;Isoform 9 of Aprataxin	Peptide
	TUM_first_pool_1	Proteotypic	LQLELEK	KIF5A	Q12840	Isoform 2 of Polyamine-modulated factor 1-binding protein 1;Isoform 3 of Polyamine-modulated factor 1-binding protein 1;Polyamine-modulated factor 1-binding protein 1	Peptide
	TUM_first_pool_1	Proteotypic	LLYAVYR	FAP	Q12884;Q12884-2	Isoform 2 of Microfibril-associated glycoprotein 4;Microfibril-associated glycoprotein 4	Peptide
	TUM_first_pool_1	Proteotypic	LVQVVLK	BFSP1	Q12934;Q12934-2;Q12934-3	Histone acetyltransferase KAT2A;Isoform 2 of Histone acetyltransferase KAT2A	Peptide
	TUM_first_pool_1	Proteotypic	CYQQIDR	BNIP2	Q12982;Q12982-2	Isoform 2 of Laminin subunit beta-4;Isoform 3 of Laminin subunit beta-4;Laminin subunit beta-4	Peptide
	TUM_first_pool_1	Proteotypic	EVESILK	BNIP3	Q12983	DNA-directed RNA polymerase I subunit RPA12	Peptide
	TUM_first_pool_1	Proteotypic	DSSFSSTK	AKAP6	Q13023	Alpha-ketoglutarate-dependent dioxygenase alkB homolog 6;Isoform 2 of Alpha-ketoglutarate-dependent dioxygenase alkB homolog 6	Peptide
	TUM_first_pool_1	Proteotypic	FVFLLDR	FLII	Q13045;Q13045-2;Q13045-3	Adhesion G-protein coupled receptor D1;Isoform 4 of Adhesion G-protein coupled receptor D1	Peptide
	TUM_first_pool_1	Proteotypic	YPVWLWK	MRPL28	Q13084	Signal-transducing adaptor protein 1	Peptide
	TUM_first_pool_1	Proteotypic	VKLWDVR	ERCC8	Q13216	Isoform 2 of Protein flightless-1 homolog;Isoform 3 of Protein flightless-1 homolog;Protein flightless-1 homolog	Peptide
	TUM_first_pool_1	Proteotypic	VSWQDLK	SRSF5	Q13243;Q13243-3	Centrin-3	Peptide
	TUM_first_pool_1	Proteotypic	ELANQLK	SLC14A1	Q13336;Q13336-2	Coiled-coil domain-containing protein 169;Isoform 3 of Coiled-coil domain-containing protein 169;Isoform 3 of Spermatogenesis- and oogenesis-specific basic helix-loop-helix-containing protein 2;Isoform 4 of Coiled-coil domain-containing protein 169;Isoform 5 of Coiled-coil domain-containing protein 169;Isoform 6 of Coiled-coil domain-containing protein 169	Peptide
	TUM_first_pool_1	Proteotypic	SQFFITFR	PPIL2	Q13356;Q13356-2	Glutamine-rich protein 2;Isoform 2 of Glutamine-rich protein 2	Peptide
	TUM_first_pool_1	Proteotypic	EPFVPILK	FZD5	Q13467		Peptide
	TUM_first_pool_1	Proteotypic	HAFPSVR	DRP2	Q13474;Q13474-2		Peptide
	TUM_first_pool_1	Proteotypic	LIYDGPR	IRF5	Q13568;Q13568-2;Q13568-3;Q13568-4;Q13568-5;Q13568-6	Cytochrome b-c1 complex subunit 8	Peptide
	TUM_first_pool_1	Proteotypic	VFQALCK	SLC12A1	Q13621;Q13621-3	Isoform 4 of Transient receptor potential cation channel subfamily M member 8;Transient receptor potential cation channel subfamily M member 8	Peptide
	TUM_first_pool_1	Proteotypic	LLELIGR	BMPR2	Q13873;Q13873-2	Isoform 2 of Striatin-interacting protein 1;Isoform 4 of Striatin-interacting protein 1;Striatin-interacting protein 1	Peptide
	TUM_first_pool_1	Proteotypic	NALWEPK	C1D	Q13901	Histone-lysine N-methyltransferase SMYD1	Peptide
	TUM_first_pool_1	Proteotypic	AGFESER	PDE7A	Q13946;Q13946-2;Q13946-3	Isoform 6 of Tight junction protein ZO-2;Isoform 7 of Tight junction protein ZO-2;Isoform A2 of Tight junction protein ZO-2;Isoform A3 of Tight junction protein ZO-2;Isoform C1 of Tight junction protein ZO-2;Isoform C2 of Tight junction protein ZO-2;Tight junction protein ZO-2	Peptide
	TUM_first_pool_1	Proteotypic	TYNIILR	PRKG1	Q13976;Q13976-2;Q13976-3	Echinoderm microtubule-associated protein-like 5;Isoform 5 of Echinoderm microtubule-associated protein-like 5	Peptide
	TUM_first_pool_1	Proteotypic	VLHTYHDSR	SEPT6	Q14141;Q14141-2;Q14141-3;Q14141-4	Fibrinogen silencer-binding protein	Peptide
	TUM_first_pool_1	Proteotypic	LESLNIQR	EIF3A	Q14152;Q14152-2	Threonine aspartase 1	Peptide
	TUM_first_pool_1	Proteotypic	CSLEDLK	TFDP2	Q14188;Q14188-2;Q14188-3;Q14188-4;Q14188-5;Q14188-6;Q14188-7;Q14188-8	Coiled-coil domain-containing protein 149;Isoform 2 of Coiled-coil domain-containing protein 149;Isoform 4 of Coiled-coil domain-containing protein 149;Isoform 5 of Coiled-coil domain-containing protein 149;Isoform 6 of Coiled-coil domain-containing protein 149	Peptide
	TUM_first_pool_1	Proteotypic	LAKSLVPK	TFDP2	Q14188;Q14188-2;Q14188-3;Q14188-4;Q14188-5;Q14188-6;Q14188-7;Q14188-8	Isoform 2 of Vacuolar protein sorting-associated protein 13B;Isoform 3 of Vacuolar protein sorting-associated protein 13B;Isoform 4 of Vacuolar protein sorting-associated protein 13B;Isoform 5 of Vacuolar protein sorting-associated protein 13B;Isoform 6 of Vacuolar protein sorting-associated protein 13B;Vacuolar protein sorting-associated protein 13B	Peptide
	TUM_first_pool_1	Proteotypic	YISFEER	FHL2	Q14192	Complement component C8 beta chain	Peptide
	TUM_first_pool_1	Proteotypic	VDPDVLK	BTG3	Q14201;Q14201-2	BCL2/adenovirus E1B 19 kDa protein-interacting protein 2;Isoform 2 of BCL2/adenovirus E1B 19 kDa protein-interacting protein 2	Peptide
	TUM_first_pool_1	Proteotypic	LYSPDSYK	MAP7	Q14244-6	High affinity choline transporter 1	Peptide
	TUM_first_pool_1	Proteotypic	HFDFVAK	PDE3A	Q14432	BPI fold-containing family B member 2	Peptide
	TUM_first_pool_1	Proteotypic	KLEEQDR	MXD4	Q14582	Isoform 2 of Meiosis-specific coiled-coil domain-containing protein MEIOC;Isoform 3 of Meiosis-specific coiled-coil domain-containing protein MEIOC;Isoform 4 of Meiosis-specific coiled-coil domain-containing protein MEIOC;Meiosis-specific coiled-coil domain-containing protein MEIOC	Peptide
	TUM_first_pool_1	Proteotypic	LEEQDRR	MXD4	Q14582	Interferon regulatory factor 5;Isoform 2 of Interferon regulatory factor 5;Isoform 3 of Interferon regulatory factor 5;Isoform 4 of Interferon regulatory factor 5;Isoform 5 of Interferon regulatory factor 5;Isoform 6 of Interferon regulatory factor 5	Peptide
	TUM_first_pool_1	Proteotypic	QLCFVVR	IL13RA2	Q14627	Tumor necrosis factor alpha-induced protein 8-like protein 3	Peptide
	TUM_first_pool_1	Proteotypic	IGTFDLK	LBR	Q14739	Isoform 2 of Transient receptor potential cation channel subfamily M member 2;Isoform 3 of Transient receptor potential cation channel subfamily M member 2;Transient receptor potential cation channel subfamily M member 2	Peptide
	TUM_first_pool_1	Proteotypic	LLLAFQK	CBX2	Q14781;Q14781-2	AFG3-like protein 2	Peptide
	TUM_first_pool_1	Proteotypic	SPTQSFR	NFATC4	Q14934;Q14934-10;Q14934-11;Q14934-12;Q14934-13;Q14934-14;Q14934-15;Q14934-16;Q14934-17;Q14934-18;Q14934-19;Q14934-2;Q14934-20;Q14934-21;Q14934-3;Q14934-4;Q14934-5;Q14934-6;Q14934-7;Q14934-8;Q14934-9	Cylicin-1	Peptide
	TUM_first_pool_1	Proteotypic	VCVSAER	ODF1	Q14990	Isoform 2 of Mannosyl-oligosaccharide 1,2-alpha-mannosidase IA;Mannosyl-oligosaccharide 1,2-alpha-mannosidase IA	Peptide
	TUM_first_pool_1	Proteotypic	ISDWALK	SHPRH	Q149N8;Q149N8-2;Q149N8-4	Mastermind-like protein 3	Peptide
	TUM_first_pool_1	Proteotypic	HVYLDEPIK	SLMAP	Q14BN4;Q14BN4-2;Q14BN4-3;Q14BN4-6;Q14BN4-7	Small integral membrane protein 15	Peptide
	TUM_first_pool_1	Proteotypic	IQLIFER	SART3	Q15020;Q15020-2;Q15020-4	Isoform 3 of Janus kinase and microtubule-interacting protein 2;Isoform 4 of Janus kinase and microtubule-interacting protein 2;Janus kinase and microtubule-interacting protein 2	Peptide
	TUM_first_pool_1	Proteotypic	LEEGSFK	TCEAL1	Q15170;Q15170-2	Isoform 10 of Nuclear factor of activated T-cells, cytoplasmic 4;Isoform 11 of Nuclear factor of activated T-cells, cytoplasmic 4;Isoform 12 of Nuclear factor of activated T-cells, cytoplasmic 4;Isoform 13 of Nuclear factor of activated T-cells, cytoplasmic 4;Isoform 14 of Nuclear factor of activated T-cells, cytoplasmic 4;Isoform 15 of Nuclear factor of activated T-cells, cytoplasmic 4;Isoform 1…	Peptide
	TUM_first_pool_1	Proteotypic	VTVFDLK	PWP2	Q15269	PiggyBac transposable element-derived protein 1	Peptide
	TUM_first_pool_1	Proteotypic	LPTISQR	TOMM20	Q15388	Isoform 2 of Microtubule-associated protein 9;Microtubule-associated protein 9	Peptide
	TUM_first_pool_1	Proteotypic	LVYILNR	SF3B3	Q15393;Q15393-2	Isoform 2 of PX domain-containing protein kinase-like protein;Isoform 3 of PX domain-containing protein kinase-like protein;Isoform 4 of PX domain-containing protein kinase-like protein;Isoform 5 of PX domain-containing protein kinase-like protein;Isoform 6 of PX domain-containing protein kinase-like protein;Isoform 7 of PX domain-containing protein kinase-like protein;PX domain-containing protei…	Peptide
	TUM_first_pool_1	Proteotypic	FINFQLR	TRAM1	Q15629;Q15629-2	Probable G-protein coupled receptor 158	Peptide
	TUM_first_pool_1	Proteotypic	LHEEWLLR	ZRSR1;ZRSR2	Q15695;Q15696	2'-5'-oligoadenylate synthase 2;Isoform p69 of 2'-5'-oligoadenylate synthase 2	Peptide
	TUM_first_pool_1	Proteotypic	EEEEQKR	ZRSR2	Q15696	Hyaluronan synthase 3	Peptide
	TUM_first_pool_1	Proteotypic	VETNISK	SLC14A2	Q15849;Q15849-2	Protein FAM160B2	Peptide
	TUM_first_pool_1	Proteotypic	QLTLEQLR	CCDC6	Q16204	Isoform 2 of Membralin;Membralin	Peptide
	TUM_first_pool_1	Proteotypic	AEIEELQQR	E2F4	Q16254	AP-1 complex subunit sigma-1A;Isoform 2 of AP-1 complex subunit sigma-1A	Peptide
	TUM_first_pool_1	Proteotypic	RLEDAAR	CTF1	Q16619;Q16619-2	Isoform 2 of Regulator of G-protein signaling 8;Regulator of G-protein signaling 8	Peptide
	TUM_first_pool_1	Proteotypic	DIFQHLR	NFE2	Q16621	Chromobox protein homolog 2;Isoform 2 of Chromobox protein homolog 2	Peptide
	TUM_first_pool_1	Proteotypic	GVLDTGR	TAZ	Q16635;Q16635-2;Q16635-4;Q16635-5;Q16635-6	2-aminoethanethiol dioxygenase	Peptide
	TUM_first_pool_1	Proteotypic	VFNIDLK	IFI16	Q16666;Q16666-2;Q16666-3;Q16666-6	Bile acyl-CoA synthetase;Isoform 2 of Bile acyl-CoA synthetase	Peptide
	TUM_first_pool_1	Proteotypic	RSLSPSK	LRRC36	Q1X8D7;Q1X8D7-2;Q1X8D7-3	Isoform 2 of Schlafen family member 12-like;Schlafen family member 12-like	Peptide
	TUM_first_pool_1	Proteotypic	DLDVFAR	MTHFSD	Q2M296;Q2M296-2	Contactin-associated protein-like 4;Isoform 2 of Contactin-associated protein-like 4	Peptide
	TUM_first_pool_1	Proteotypic	FSTEFQR	MPEG1	Q2M385	U2 small nuclear ribonucleoprotein auxiliary factor 35 kDa subunit-related protein 1;U2 small nuclear ribonucleoprotein auxiliary factor 35 kDa subunit-related protein 2	Peptide
	TUM_first_pool_1	Proteotypic	IQEEIAK	C2orf68	Q2NKX9	Isoform 2 of N-acetyllactosaminide beta-1,3-N-acetylglucosaminyltransferase 2;N-acetyllactosaminide beta-1,3-N-acetylglucosaminyltransferase 2	Peptide
	TUM_first_pool_1	Proteotypic	AHRSREK	KIF19	Q2TAC6;Q2TAC6-2;Q2TAC6-3	Isoform 2 of Leucine-rich repeat-containing protein 17;Leucine-rich repeat-containing protein 17	Peptide
	TUM_first_pool_1	Proteotypic	DQQLMVALR	KIF19	Q2TAC6;Q2TAC6-2;Q2TAC6-3	Hephaestin-like protein 1	Peptide
	TUM_first_pool_1	Proteotypic	LTELSLR	ASTE1	Q2TB18;Q2TB18-2	Rho GDP-dissociation inhibitor 2	Peptide
	TUM_first_pool_1	Proteotypic	SLEYDIK	COL28A1	Q2UY09;Q2UY09-2;Q2UY09-3	Sulfate anion transporter 1	Peptide
	TUM_first_pool_1	Proteotypic	VHNQEEYAR	HLA-DRB1	Q30167		Peptide
	TUM_first_pool_1	Proteotypic	KPMRLDK	ANO4	Q32M45;Q32M45-2	Adenylate cyclase type 10;Isoform 2 of Adenylate cyclase type 10;Isoform 3 of Adenylate cyclase type 10;Isoform 4 of Adenylate cyclase type 10	Peptide
	TUM_first_pool_1	Proteotypic	TVNIPVLK	TRMT5	Q32P41		Peptide
	TUM_first_pool_1	Proteotypic	GHNCEVR	HNRNPA1L2	Q32P51	Interferon-induced protein 44-like;Isoform 2 of Interferon-induced protein 44-like	Peptide
	TUM_first_pool_1	Proteotypic	SSVFALR	NDUFAF6	Q330K2;Q330K2-2;Q330K2-3		Peptide
	TUM_first_pool_1	Proteotypic	IYIYTLK	LRRK1	Q38SD2	Isoform 2 of Putative methyltransferase NSUN7;Isoform 3 of Putative methyltransferase NSUN7;Putative methyltransferase NSUN7	Peptide
	TUM_first_pool_1	Proteotypic	LFLENSK	LRRK1	Q38SD2	Centrosomal protein of 295 kDa;Isoform 3 of Centrosomal protein of 295 kDa	Peptide
	TUM_first_pool_1	Proteotypic	FVFDVFR	UAP1L1	Q3KQV9;Q3KQV9-2	cGMP-dependent protein kinase 1;Isoform 3 of cGMP-dependent protein kinase 1;Isoform Beta of cGMP-dependent protein kinase 1	Peptide
	TUM_first_pool_1	Proteotypic	AGLLLGK	ALKBH6	Q3KRA9;Q3KRA9-2	DDB1- and CUL4-associated factor 12-like protein 1	Peptide
	TUM_first_pool_1	Proteotypic	ITIDTNK	BBS9	Q3SYG4;Q3SYG4-2;Q3SYG4-3;Q3SYG4-4;Q3SYG4-7	Retinal-specific ATP-binding cassette transporter	Peptide
	TUM_first_pool_1	Proteotypic	LGDSPFTIR	MGAT5B	Q3V5L5;Q3V5L5-2;Q3V5L5-5	BTB/POZ domain-containing protein 2	Peptide
	TUM_first_pool_1	Proteotypic	LMLQEPLEK	COX19	Q49B96	Frizzled-5	Peptide
	TUM_first_pool_1	Proteotypic	KKSHMEEK	MAP9	Q49MG5;Q49MG5-2	Coiled-coil domain-containing protein 33;Isoform 2 of Coiled-coil domain-containing protein 33	Peptide
	TUM_first_pool_1	Proteotypic	TIEDRNIK	MAP9	Q49MG5;Q49MG5-2	Isoform 2 of KN motif and ankyrin repeat domain-containing protein 2;Isoform 3 of KN motif and ankyrin repeat domain-containing protein 2;KN motif and ankyrin repeat domain-containing protein 2	Peptide
	TUM_first_pool_1	Proteotypic	IIFQTDK	HYDIN	Q4G0P3	Beta-catenin-like protein 1;Isoform 4 of Beta-catenin-like protein 1	Peptide
	TUM_first_pool_1	Proteotypic	FSQIHVDNK	CYP27C1	Q4G0S4	Nuclear receptor subfamily 1 group D member 1	Peptide
	TUM_first_pool_1	Proteotypic	TTSFTSFIR	HSF5	Q4G112	Isoform 3 of SH3 domain-binding protein 2;Isoform 4 of SH3 domain-binding protein 2;SH3 domain-binding protein 2	Peptide
	TUM_first_pool_1	Proteotypic	TATALADR	TPRN	Q4KMQ1;Q4KMQ1-2;Q4KMQ1-3;Q4KMQ1-4	Coiled-coil domain-containing protein 168	Peptide
	TUM_first_pool_1	Proteotypic	EPELLVR	IQCC	Q4KMZ1;Q4KMZ1-2;Q4KMZ1-3	Eukaryotic translation initiation factor 3 subunit L;Isoform 2 of Eukaryotic translation initiation factor 3 subunit L	Peptide
	TUM_first_pool_1	Proteotypic	LLQEQLR	AMOT	Q4VCS5	Isoform 2 of Protein WWC2;Isoform 4 of Protein WWC2;Isoform 5 of Protein WWC2;Isoform 6 of Protein WWC2;Protein WWC2	Peptide
	TUM_first_pool_1	Proteotypic	DQCFGDR	TMEM259	Q4ZIN3;Q4ZIN3-2	Isoform 2 of Mitoferrin-1;Mitoferrin-1	Peptide
	TUM_first_pool_1	Proteotypic	LDALLEAGR	VWA3B	Q502W6;Q502W6-2;Q502W6-6;Q502W6-8	Isoform 2 of Putative Polycomb group protein ASXL1;Putative Polycomb group protein ASXL1	Peptide
	TUM_first_pool_1	Proteotypic	VENYYLK	RFTN2	Q52LD8	Isoform 3 of Myosin-7B;Myosin-7B	Peptide
	TUM_first_pool_1	Proteotypic	IIDEQLVCR	IFI44L	Q53G44;Q53G44-2	NACHT, LRR and PYD domains-containing protein 13	Peptide
	TUM_first_pool_1	Proteotypic	SDSLFQLWK	PHLDA2	Q53GA4	Isoform 2 of Tubulointerstitial nephritis antigen;Tubulointerstitial nephritis antigen	Peptide
	TUM_first_pool_1	Proteotypic	HIKPVSR	ESCO2	Q56NI9	Importin subunit alpha-1	Peptide
	TUM_first_pool_1	Proteotypic	VLISKEK	MAP3K19	Q56UN5;Q56UN5-2;Q56UN5-3	Protein FAM186A	Peptide
	TUM_first_pool_1	Proteotypic	ELQQVDPR	UMODL1	Q5DID0;Q5DID0-2;Q5DID0-3;Q5DID0-4	Outer dense fiber protein 1	Peptide
	TUM_first_pool_1	Proteotypic	RLLDGPR	PRRT3	Q5FWE3;Q5FWE3-2	Isoform A' of Microfibrillar-associated protein 2;Isoform B of Microfibrillar-associated protein 2;Microfibrillar-associated protein 2	Peptide
	TUM_first_pool_1	Proteotypic	IMKDLIK	TNFAIP8L3	Q5GJ75	Homogentisate 1,2-dioxygenase	Peptide
	TUM_first_pool_1	Proteotypic	GFWPVLAR	SLC25A53	Q5H9E4	Centrosomal protein of 85 kDa;Isoform 2 of Centrosomal protein of 85 kDa;Isoform 3 of Centrosomal protein of 85 kDa;Isoform 4 of Centrosomal protein of 85 kDa	Peptide
	TUM_first_pool_1	Proteotypic	LIEFLLK	PPP6R3	Q5H9R7;Q5H9R7-2;Q5H9R7-3;Q5H9R7-4;Q5H9R7-5;Q5H9R7-6	Adhesion G protein-coupled receptor L2;Isoform 2 of Adhesion G protein-coupled receptor L2;Isoform 3 of Adhesion G protein-coupled receptor L2;Isoform 4 of Adhesion G protein-coupled receptor L2;Isoform 5 of Adhesion G protein-coupled receptor L2;Isoform 6 of Adhesion G protein-coupled receptor L2;Isoform 7 of Adhesion G protein-coupled receptor L2	Peptide
	TUM_first_pool_1	Proteotypic	RTGRLGQR	RGAG4	Q5HYW3	Golgin subfamily A member 6-like protein 2	Peptide
	TUM_first_pool_1	Proteotypic	VLGLLER	EARS2	Q5JPH6;Q5JPH6-2	Isoform 2 of Synaptic vesicle glycoprotein 2B;Synaptic vesicle glycoprotein 2B	Peptide
	TUM_first_pool_1	Proteotypic	KILELEK	MTUS2	Q5JR59;Q5JR59-3;Q5JR59-4	Isoform 2 of Podocalyxin;Podocalyxin	Peptide
	TUM_first_pool_1	Proteotypic	LDVGWPK	NHLRC3	Q5JS37;Q5JS37-2	Isoform 3 of Transmembrane protease serine 6;Transmembrane protease serine 6	Peptide
	TUM_first_pool_1	Proteotypic	LGDILQK	FGD3	Q5JSP0;Q5JSP0-2;Q5JSP0-3		Peptide
	TUM_first_pool_1	Proteotypic	VDQEFYK	EFHC2	Q5JST6	Isoform 2 of Protocadherin gamma-C5	Peptide
	TUM_first_pool_1	Proteotypic	LLADLHK	CCDC158	Q5M9N0	Isoform 2 of Neuronal membrane glycoprotein M6-a;Isoform 3 of Neuronal membrane glycoprotein M6-a;Neuronal membrane glycoprotein M6-a	Peptide
	TUM_first_pool_1	Proteotypic	STQADFR	ENTPD8	Q5MY95;Q5MY95-2		Peptide
	TUM_first_pool_1	Proteotypic	ILLDDLMK	LRRK2	Q5S007	Isoform 2 of CX3C chemokine receptor 1;Isoform 4 of CX3C chemokine receptor 1	Peptide
	TUM_first_pool_1	Proteotypic	LEVLQLTR	C6orf136	Q5SQH8;Q5SQH8-2;Q5SQH8-3;Q5SQH8-4	Isoform 2 of T-cell surface protein tactile;T-cell surface protein tactile	Peptide
	TUM_first_pool_1	Proteotypic	GGPSFPR	DACT2	Q5SW24;Q5SW24-2	Mannosyl-oligosaccharide 1,2-alpha-mannosidase IC	Peptide
	TUM_first_pool_1	Proteotypic	MTAEKFLNR	UBXN11	Q5T124;Q5T124-2;Q5T124-3;Q5T124-4;Q5T124-5;Q5T124-8	Histone deacetylase 5;Isoform 2 of Histone deacetylase 5;Isoform 3 of Histone deacetylase 5	Peptide
	TUM_first_pool_1	Proteotypic	FDEVLYK	RARS2	Q5T160	Isoform 2 of TBC1 domain family member 22A;Isoform 4 of TBC1 domain family member 22A;TBC1 domain family member 22A	Peptide
	TUM_first_pool_1	Proteotypic	SLCEAVR	SFRP5	Q5T4F7	Isoform 2 of MORC family CW-type zinc finger protein 1;MORC family CW-type zinc finger protein 1	Peptide
	TUM_first_pool_1	Proteotypic	TLGLAGK	GPR158	Q5T848		Peptide
	TUM_first_pool_1	Proteotypic	KMQEVVK	PPP1R26	Q5T8A7	Isoform 2 of Tail-anchored protein insertion receptor WRB;Tail-anchored protein insertion receptor WRB	Peptide
	TUM_first_pool_1	Proteotypic	LRDKQSR	PIP5KL1	Q5T9C9	Fructose-bisphosphate aldolase B	Peptide
	TUM_first_pool_1	Proteotypic	YVQHLQR	PIP5KL1	Q5T9C9	EF-hand and coiled-coil domain-containing protein 1;Isoform 2 of EF-hand and coiled-coil domain-containing protein 1	Peptide
	TUM_first_pool_1	Proteotypic	NAPHYHVVK	ARMC12	Q5T9G4;Q5T9G4-2;Q5T9G4-3	Isoform 2 of Protein phosphatase Slingshot homolog 1;Protein phosphatase Slingshot homolog 1	Peptide
	TUM_first_pool_1	Proteotypic	FYLLNIR	WLS	Q5T9L3;Q5T9L3-2;Q5T9L3-3	Ceramide synthase 5;Isoform 2 of Ceramide synthase 5	Peptide
	TUM_first_pool_1	Proteotypic	VVLVSFK	CPTP	Q5TA50	Isoform 3 of Transmembrane protein 87A;Transmembrane protein 87A	Peptide
	TUM_first_pool_1	Proteotypic	YQNDLSNLR	OGFRL1	Q5TC84	Complement C1q tumor necrosis factor-related protein 7;Isoform 2 of Complement C1q tumor necrosis factor-related protein 7	Peptide
	TUM_first_pool_1	Proteotypic	DLDVFLR	MAGI3	Q5TCQ9;Q5TCQ9-2;Q5TCQ9-3;Q5TCQ9-4	Isoform 6 of Transcription factor Dp-2;Isoform 7 of Transcription factor Dp-2;Isoform 8 of Transcription factor Dp-2;Isoform Beta of Transcription factor Dp-2;Isoform Delta of Transcription factor Dp-2;Isoform Epsilon of Transcription factor Dp-2;Isoform Gamma of Transcription factor Dp-2;Transcription factor Dp-2	Peptide
	TUM_first_pool_1	Proteotypic	VVCENPK	THEMIS2	Q5TEJ8;Q5TEJ8-2;Q5TEJ8-3;Q5TEJ8-4;Q5TEJ8-5;Q5TEJ8-6	Ectonucleoside triphosphate diphosphohydrolase 8;Isoform 2 of Ectonucleoside triphosphate diphosphohydrolase 8	Peptide
	TUM_first_pool_1	Proteotypic	RILEAVR	SAMD5	Q5TGI4	DnaJ homolog subfamily B member 6;Isoform B of DnaJ homolog subfamily B member 6;Isoform C of DnaJ homolog subfamily B member 6;Isoform D of DnaJ homolog subfamily B member 6	Peptide
	TUM_first_pool_1	Proteotypic	CFEEDFR	STRIP1	Q5VSL9;Q5VSL9-2;Q5VSL9-4	Isoform 5 of Serine/threonine-protein kinase BRSK2	Peptide
	TUM_first_pool_1	Proteotypic	LHITEPK	OBSCN	Q5VST9;Q5VST9-2;Q5VST9-3;Q5VST9-5;Q5VST9-6	C->U-editing enzyme APOBEC-2	Peptide
	TUM_first_pool_1	Proteotypic	FQWFFQR	MYOM3	Q5VTT5;Q5VTT5-2;Q5VTT5-3	Isoform B of Ral guanine nucleotide dissociation stimulator-like 1;Ral guanine nucleotide dissociation stimulator-like 1	Peptide
	TUM_first_pool_1	Proteotypic	AIINPSNR	DCAF12L1	Q5VU92	SEC14-like protein 4	Peptide
	TUM_first_pool_1	Proteotypic	IPSPNILK	ZNF318	Q5VUA4	Olfactory receptor 5AC2	Peptide
	TUM_first_pool_1	Proteotypic	AAINLAK	GPR107	Q5VW38-2	Macrophage colony-stimulating factor 1 receptor	Peptide
	TUM_first_pool_1	Proteotypic	TPTTLPR	MLIP	Q5VWP3;Q5VWP3-3;Q5VWP3-4	Alpha-1,6-mannosylglycoprotein 6-beta-N-acetylglucosaminyltransferase B;Isoform 2 of Alpha-1,6-mannosylglycoprotein 6-beta-N-acetylglucosaminyltransferase B;Isoform 3 of Alpha-1,6-mannosylglycoprotein 6-beta-N-acetylglucosaminyltransferase B	Peptide
	TUM_first_pool_1	Proteotypic	ARTRPLR	KIAA1614	Q5VZ46;Q5VZ46-2	Leucine-rich repeat serine/threonine-protein kinase 1	Peptide
	TUM_first_pool_1	Proteotypic	LLPAEPR	KIAA1614	Q5VZ46;Q5VZ46-2	Isoform 2 of Nucleoporin-like protein 2	Peptide
	TUM_first_pool_1	Proteotypic	RLELLER	DUSP27	Q5VZP5	Copper chaperone for superoxide dismutase	Peptide
	TUM_first_pool_1	Proteotypic	TPAAVEK	FAM219B	Q5XKK7;Q5XKK7-2;Q5XKK7-3		Peptide
	TUM_first_pool_1	Proteotypic	LDLDFLK	KANK2	Q63ZY3;Q63ZY3-2;Q63ZY3-3	Protein MAK16 homolog	Peptide
	TUM_first_pool_1	Proteotypic	IGSPLSPK	LARP1B	Q659C4;Q659C4-2;Q659C4-4;Q659C4-9	Ubiquitin-like protein ATG12	Peptide
	TUM_first_pool_1	Proteotypic	HLSEQLR	OLFML2A	Q68BL7;Q68BL7-2	Isoform 2 of Solute carrier family 22 member 2;Isoform 3 of Solute carrier family 22 member 2;Solute carrier family 22 member 2	Peptide
	TUM_first_pool_1	Proteotypic	DGSFNSR	SLFN13	Q68D06	Inhibin beta B chain	Peptide
	TUM_first_pool_1	Proteotypic	QLEEIQK	USF3	Q68DE3		Peptide
	TUM_first_pool_1	Proteotypic	RESWTPR	ZFYVE26	Q68DK2;Q68DK2-2;Q68DK2-4	Bcl-2-like protein 12;Isoform 2 of Bcl-2-like protein 12;Isoform 3 of Bcl-2-like protein 12	Peptide
	TUM_first_pool_1	Proteotypic	AILTELK	WWC2	Q6AWC2;Q6AWC2-2;Q6AWC2-4;Q6AWC2-5;Q6AWC2-6	Isoform 2 of Synaptic vesicle glycoprotein 2B;Synaptic vesicle glycoprotein 2B	Peptide
	TUM_first_pool_1	Proteotypic	FSLLSAR	SCARA3	Q6AZY7;Q6AZY7-2	Cadherin-like protein 26	Peptide
	TUM_first_pool_1	Proteotypic	VAEAGVK	SP5	Q6BEB4	Isoform 4 of Mitoferrin-1;Mitoferrin-1	Peptide
	TUM_first_pool_1	Proteotypic	LSESLKK	MCTP2	Q6DN12;Q6DN12-2	Coiled-coil domain-containing protein 151;Isoform 2 of Coiled-coil domain-containing protein 151	Peptide
	TUM_first_pool_1	Proteotypic	QNTPFLNWK	DMKN	Q6E0U4;Q6E0U4-10;Q6E0U4-11;Q6E0U4-12;Q6E0U4-13;Q6E0U4-14;Q6E0U4-16;Q6E0U4-2;Q6E0U4-4;Q6E0U4-8;Q6E0U4-9	Coiled-coil domain-containing protein 60	Peptide
	TUM_first_pool_1	Proteotypic	AVEESLR	FAAH2	Q6GMR7	Glia maturation factor gamma	Peptide
	TUM_first_pool_1	Proteotypic	SSLEFHK	XAF1	Q6GPH4;Q6GPH4-3;Q6GPH4-5	ATP-dependent 6-phosphofructokinase, muscle type;Isoform 2 of ATP-dependent 6-phosphofructokinase, muscle type;Isoform 3 of ATP-dependent 6-phosphofructokinase, muscle type	Peptide
	TUM_first_pool_1	Proteotypic	SLPASLK	GLYAT	Q6IB77;Q6IB77-2	Interferon regulatory factor 1	Peptide
	TUM_first_pool_1	Proteotypic	KQQNENVSR	SLFN12L	Q6IEE8;Q6IEE8-2	Isoform 2 of Transcription elongation factor A protein-like 6;Transcription elongation factor A protein-like 6	Peptide
	TUM_first_pool_1	Proteotypic	TEFLGFFYK	PPP4R3A	Q6IN85;Q6IN85-2;Q6IN85-4;Q6IN85-5	A-kinase anchor protein 7 isoform gamma;A-kinase anchor protein 7 isoforms alpha and beta;Isoform Alpha of A-kinase anchor protein 7 isoforms alpha and beta	Peptide
	TUM_first_pool_1	Proteotypic	GIFLLNR	PPP4R3A	Q6IN85;Q6IN85-2;Q6IN85-5	Isoform 2 of Regulator of G-protein signaling 9;Isoform 3 of Regulator of G-protein signaling 9;Isoform 4 of Regulator of G-protein signaling 9;Isoform 5 of Regulator of G-protein signaling 9;Regulator of G-protein signaling 9	Peptide
	TUM_first_pool_1	Proteotypic	RPAGDYVPR	TCEAL6	Q6IPX3;Q6IPX3-2	Isoform 2 of Protein unc-80 homolog;Isoform 4 of Protein unc-80 homolog;Isoform 7 of Protein unc-80 homolog;Protein unc-80 homolog	Peptide
	TUM_first_pool_1	Proteotypic	LVDDILK	RAB12	Q6IQ22	Cytohesin-2;Isoform 2 of Cytohesin-2	Peptide
	TUM_first_pool_1	Proteotypic	SIHSFELEK	TTBK2	Q6IQ55;Q6IQ55-2;Q6IQ55-3	Isoform 2 of Type 2 lactosamine alpha-2,3-sialyltransferase;Type 2 lactosamine alpha-2,3-sialyltransferase	Peptide
	TUM_first_pool_1	Proteotypic	KDAVFQR	HEPHL1	Q6MZM0	Isoform 2 of WD repeat-containing protein 19;WD repeat-containing protein 19	Peptide
	TUM_first_pool_1	Proteotypic	REEEQLR	PHLDB3	Q6NSJ2;Q6NSJ2-2	GATS-like protein 2	Peptide
	TUM_first_pool_1	Proteotypic	LLSPLLK	GPAT2	Q6NUI2;Q6NUI2-4;Q6NUI2-5	Syndecan-2	Peptide
	TUM_first_pool_1	Proteotypic	YQFQSLR	ACSM5	Q6NUN0	Transcription factor E2F4	Peptide
	TUM_first_pool_1	Proteotypic	MMLVLPR	ACSM5	Q6NUN0;Q6NUN0-2	Isoform 2 of TRAF2 and NCK-interacting protein kinase;Isoform 5 of TRAF2 and NCK-interacting protein kinase;Isoform 6 of TRAF2 and NCK-interacting protein kinase;Isoform 8 of TRAF2 and NCK-interacting protein kinase	Peptide
	TUM_first_pool_1	Proteotypic	VELTALR	MFSD12	Q6NUT3;Q6NUT3-2;Q6NUT3-3;Q6NUT3-4	Isoform 2 of Sacsin;Sacsin	Peptide
	TUM_first_pool_1	Proteotypic	LQMTSTK	ANKRD54	Q6NXT1;Q6NXT1-2	E3 ubiquitin-protein ligase TRIM9;Isoform 4 of E3 ubiquitin-protein ligase TRIM9;Isoform 5 of E3 ubiquitin-protein ligase TRIM9	Peptide
	TUM_first_pool_1	Proteotypic	TLLEALEQR	CC2D1A	Q6P1N0;Q6P1N0-2	Ubiquinol-cytochrome-c reductase complex assembly factor 2	Peptide
	TUM_first_pool_1	Proteotypic	RDIEDLR	CEP85	Q6P2H3;Q6P2H3-2;Q6P2H3-3;Q6P2H3-4	ETS translocation variant 1;Isoform 2 of ETS translocation variant 1;Isoform 3 of ETS translocation variant 1;Isoform 4 of ETS translocation variant 1;Isoform 5 of ETS translocation variant 1;Isoform 6 of ETS translocation variant 1	Peptide
	TUM_first_pool_1	Proteotypic	QRILLAK	TTC41P	Q6P2S7	Zinc finger protein 8	Peptide
	TUM_first_pool_1	Proteotypic	IVIAAAK	FAM173B	Q6P4H8;Q6P4H8-2	Myelin P2 protein	Peptide
	TUM_first_pool_1	Proteotypic	HSPWSSPK	LMOD2	Q6P5Q4	F-BAR domain only protein 2;Isoform 2 of F-BAR domain only protein 2;Isoform 3 of F-BAR domain only protein 2	Peptide
	TUM_first_pool_1	Proteotypic	ELEDIEPDR	LMOD2	Q6P5Q4;Q6P5Q4-2;Q6P5Q4-3	Histamine N-methyltransferase;Isoform 2 of Histamine N-methyltransferase;Isoform 3 of Histamine N-methyltransferase	Peptide
	TUM_first_pool_1	Proteotypic	LKELQER	GIMAP6	Q6P9H5;Q6P9H5-2	cGMP-inhibited 3',5'-cyclic phosphodiesterase A	Peptide
	TUM_first_pool_1	Proteotypic	HFVNLYR	OGFOD3	Q6PK18;Q6PK18-2	Histone H2B type F-S	Peptide
	TUM_first_pool_1	Proteotypic	LNQQLEK	LVRN	Q6Q4G3;Q6Q4G3-2;Q6Q4G3-3;Q6Q4G3-4	39S ribosomal protein L38, mitochondrial;Isoform 2 of 39S ribosomal protein L38, mitochondrial	Peptide
	TUM_first_pool_1	Proteotypic	GIYLKEEK	ADGRD1	Q6QNK2;Q6QNK2-4	3 beta-hydroxysteroid dehydrogenase/Delta 5-->4-isomerase type 2;Isoform 2 of 3 beta-hydroxysteroid dehydrogenase/Delta 5-->4-isomerase type 2	Peptide
	TUM_first_pool_1	Proteotypic	LLENMNK	BLOC1S2	Q6QNY1;Q6QNY1-2	CKLF-like MARVEL transmembrane domain-containing protein 4;Isoform 2 of CKLF-like MARVEL transmembrane domain-containing protein 4	Peptide
	TUM_first_pool_1	Proteotypic	RVDIQEALK	SMARCD3	Q6STE5;Q6STE5-2	Isoform 2 of Leucine-rich repeat-containing protein 36;Isoform 3 of Leucine-rich repeat-containing protein 36;Leucine-rich repeat-containing protein 36	Peptide
	TUM_first_pool_1	Proteotypic	LLVWGTK	IL27RA	Q6UWB1	Isoform 2 of Rho GTPase-activating protein 18;Rho GTPase-activating protein 18	Peptide
	TUM_first_pool_1	Proteotypic	HQVEALK	TMCO3	Q6UWJ1;Q6UWJ1-2;Q6UWJ1-3		Peptide
	TUM_first_pool_1	Proteotypic	QQWDQQR	PET117	Q6UWS5	F-box only protein 5;Isoform 2 of F-box only protein 5	Peptide
	TUM_first_pool_1	Proteotypic	GLENMLK	GLB1L	Q6UWU2;Q6UWU2-2	Adapter molecule crk;Isoform Crk-I of Adapter molecule crk	Peptide
	TUM_first_pool_1	Proteotypic	LNFEEAK	LAYN	Q6UX15;Q6UX15-2	Isoform 2 of Microtubule-associated tumor suppressor candidate 2;Isoform 3 of Microtubule-associated tumor suppressor candidate 2;Microtubule-associated tumor suppressor candidate 2	Peptide
	TUM_first_pool_1	Proteotypic	TIYEYHR	PLXDC2	Q6UX71;Q6UX71-2		Peptide
	TUM_first_pool_1	Proteotypic	VTFSATR	MAMDC4	Q6UXC1;Q6UXC1-2;Q6UXC1-3	Isoform 2 of Neuroblastoma suppressor of tumorigenicity 1;Neuroblastoma suppressor of tumorigenicity 1	Peptide
	TUM_first_pool_1	Proteotypic	STMAIYK	BAIAP2L2	Q6UXY1;Q6UXY1-2	Cytochrome c oxidase subunit 6C	Peptide
	TUM_first_pool_1	Proteotypic	LQAHLCNPR	NHLRC1	Q6VVB1	Alpha-1,6-mannosyl-glycoprotein 2-beta-N-acetylglucosaminyltransferase	Peptide
	TUM_first_pool_1	Proteotypic	SICSQFR	DSTYK	Q6XUX3;Q6XUX3-2;Q6XUX3-4	Uncharacterized protein KIAA0355	Peptide
	TUM_first_pool_1	Proteotypic	TFAILER	B3GLCT	Q6Y288	Partner and localizer of BRCA2	Peptide
	TUM_first_pool_1	Proteotypic	DRYEEYK	ZNF852	Q6ZMS4	Isoform 2 of Protein MON2 homolog;Isoform 3 of Protein MON2 homolog;Isoform 5 of Protein MON2 homolog;Isoform 6 of Protein MON2 homolog;Protein MON2 homolog	Peptide
	TUM_first_pool_1	Proteotypic	QIIGILR	MAP3K15	Q6ZN16;Q6ZN16-2;Q6ZN16-3	Isoform 2 of von Willebrand factor A domain-containing protein 3B;Isoform 6 of von Willebrand factor A domain-containing protein 3B;Isoform 8 of von Willebrand factor A domain-containing protein 3B;von Willebrand factor A domain-containing protein 3B	Peptide
	TUM_first_pool_1	Proteotypic	IFLGLGR	MBOAT1	Q6ZNC8-2	Isoform 2 of Receptor-interacting serine/threonine-protein kinase 3;Isoform 3 of Receptor-interacting serine/threonine-protein kinase 3;Receptor-interacting serine/threonine-protein kinase 3	Peptide
	TUM_first_pool_1	Proteotypic	SGPFEVR	ATG14	Q6ZNE5;Q6ZNE5-2	Homeobox protein Nkx-2.8	Peptide
	TUM_first_pool_1	Proteotypic	DTLAREELR	FGD5	Q6ZNL6;Q6ZNL6-2		Peptide
	TUM_first_pool_1	Proteotypic	VEELTEER	CCDC64	Q6ZP65	Isoform 2 of Ras association domain-containing protein 8;Ras association domain-containing protein 8	Peptide
	TUM_first_pool_1	Proteotypic	LNALNER	LRRC9	Q6ZRR7;Q6ZRR7-2	Olfactory receptor 4A15	Peptide
	TUM_first_pool_1	Proteotypic	GPGSPPR	ANKRD13D	Q6ZTN6;Q6ZTN6-2;Q6ZTN6-3	Ferritin light chain	Peptide
	TUM_first_pool_1	Proteotypic	AVQQNQK	FAM205A	Q6ZU69	G patch domain-containing protein 11	Peptide
	TUM_first_pool_1	Proteotypic	SSYQDKVER	CCDC149	Q6ZUS6;Q6ZUS6-2;Q6ZUS6-4;Q6ZUS6-5;Q6ZUS6-6	RNA polymerase II elongation factor ELL2	Peptide
	TUM_first_pool_1	Proteotypic	LLEVIER	NYAP1	Q6ZVC0;Q6ZVC0-2	E3 ubiquitin-protein ligase RNF13	Peptide
	TUM_first_pool_1	Proteotypic	TLLLNPK	GPRIN3	Q6ZVF9		Peptide
	TUM_first_pool_1	Proteotypic	WVQVSHVFR	NCCRP1	Q6ZVX7	Isoform 2 of Neuronal tyrosine-phosphorylated phosphoinositide-3-kinase adapter 1;Neuronal tyrosine-phosphorylated phosphoinositide-3-kinase adapter 1	Peptide
	TUM_first_pool_1	Proteotypic	SGFLTLGYR	KCTD8	Q6ZWB6	Protein FAM192A	Peptide
	TUM_first_pool_1	Proteotypic	ISLISEK	IKBIP	Q70UQ0;Q70UQ0-4	Lysozyme g-like protein 1	Peptide
	TUM_first_pool_1	Proteotypic	QAWVWAAVR	ADAMTS13	Q76LX8;Q76LX8-2;Q76LX8-3	NACHT, LRR and PYD domains-containing protein 10	Peptide
	TUM_first_pool_1	Proteotypic	FMPESPR	SV2B	Q7L1I2;Q7L1I2-2	Myosin-7B	Peptide
	TUM_first_pool_1	Proteotypic	VFTVSNIK	SV2B	Q7L1I2;Q7L1I2-2	Isoform 2 of Periphilin-1;Isoform 3 of Periphilin-1;Isoform 6 of Periphilin-1;Isoform 8 of Periphilin-1;Isoform 9 of Periphilin-1;Periphilin-1	Peptide
	TUM_first_pool_1	Proteotypic	SKLQIHR	ZNF765	Q7L2R6	A disintegrin and metalloproteinase with thrombospondin motifs 15	Peptide
	TUM_first_pool_1	Proteotypic	LEDLFQR	GDPD3	Q7L5L3;Q7L5L3-1		Peptide
	TUM_first_pool_1	Proteotypic	SHWEEMLK	SYT13	Q7L8C5	DENN domain-containing protein 1A;Isoform 6 of DENN domain-containing protein 1A;Isoform 7 of DENN domain-containing protein 1A	Peptide
	TUM_first_pool_1	Proteotypic	SVEDLVR	EEPD1	Q7L9B9	Isoform 2 of Solute carrier family 23 member 2;Solute carrier family 23 member 2	Peptide
	TUM_first_pool_1	Proteotypic	EHLELLK	APTX	Q7Z2E3;Q7Z2E3-10;Q7Z2E3-11;Q7Z2E3-2;Q7Z2E3-3;Q7Z2E3-4;Q7Z2E3-5;Q7Z2E3-6;Q7Z2E3-7;Q7Z2E3-8;Q7Z2E3-9	Peroxisomal sarcosine oxidase	Peptide
	TUM_first_pool_1	Proteotypic	QNEQRWR	TRPM8	Q7Z2W7;Q7Z2W7-4	Charged multivesicular body protein 2a	Peptide
	TUM_first_pool_1	Proteotypic	LNVLTLK	PID1	Q7Z2X4;Q7Z2X4-2;Q7Z2X4-4	Phosphatidylinositol 4-phosphate 3-kinase C2 domain-containing subunit alpha	Peptide
	TUM_first_pool_1	Proteotypic	RQENIAK	SMIM15	Q7Z3B0	Isoform 2 of SWI/SNF-related matrix-associated actin-dependent regulator of chromatin subfamily D member 3;SWI/SNF-related matrix-associated actin-dependent regulator of chromatin subfamily D member 3	Peptide
	TUM_first_pool_1	Proteotypic	IQPMSER	PRICKLE2	Q7Z3G6	Isoform 2 of Myosin-14;Isoform 4 of Myosin-14;Isoform 5 of Myosin-14;Isoform 6 of Myosin-14;Myosin-14	Peptide
	TUM_first_pool_1	Proteotypic	VLQNIIK	MON2	Q7Z3U7;Q7Z3U7-2;Q7Z3U7-3;Q7Z3U7-5;Q7Z3U7-6	EF-hand calcium-binding domain-containing protein 3;Isoform 2 of EF-hand calcium-binding domain-containing protein 3	Peptide
	TUM_first_pool_1	Proteotypic	LVLDQLR	MYH14	Q7Z406;Q7Z406-2;Q7Z406-4;Q7Z406-5;Q7Z406-6	Guanine nucleotide-binding protein G(I)/G(S)/G(O) subunit gamma-11	Peptide
	TUM_first_pool_1	Proteotypic	CVSAVQR	LRP10	Q7Z4F1;Q7Z4F1-2	Isoform 2 of Mitochondrial ribosome-associated GTPase 1;Mitochondrial ribosome-associated GTPase 1	Peptide
	TUM_first_pool_1	Proteotypic	SLLQILR	LRP10	Q7Z4F1;Q7Z4F1-2	Isoform 2 of Sodium channel protein type 8 subunit alpha;Isoform 3 of Sodium channel protein type 8 subunit alpha;Isoform 5 of Sodium channel protein type 8 subunit alpha;Sodium channel protein type 8 subunit alpha	Peptide
	TUM_first_pool_1	Proteotypic	SLLQFLR	HDDC2	Q7Z4H3;Q7Z4H3-2;Q7Z4H3-3	Isoform 2 of Mitochondrial amidoxime reducing component 2;Mitochondrial amidoxime reducing component 2	Peptide
	TUM_first_pool_1	Proteotypic	LSELTSR	LIMS2	Q7Z4I7;Q7Z4I7-2;Q7Z4I7-3;Q7Z4I7-4;Q7Z4I7-5	Max dimerization protein 4	Peptide
	TUM_first_pool_1	Proteotypic	EDELELR	SH3RF1	Q7Z6J0	Coiled-coil domain-containing protein 6	Peptide
	TUM_first_pool_1	Proteotypic	QILEVLK	PXK	Q7Z7A4;Q7Z7A4-2;Q7Z7A4-3;Q7Z7A4-4;Q7Z7A4-5;Q7Z7A4-6;Q7Z7A4-7	Isoform 2 of Protein phosphatase 2C-like domain-containing protein 1;Isoform 3 of Protein phosphatase 2C-like domain-containing protein 1;Protein phosphatase 2C-like domain-containing protein 1	Peptide
	TUM_first_pool_1	Proteotypic	IEELEETNK	FILIP1	Q7Z7B0;Q7Z7B0-2;Q7Z7B0-3		Peptide
	TUM_first_pool_1	Proteotypic	EAQLQSR	MRPL55	Q7Z7F7;Q7Z7F7-2	Glutathione S-transferase A2	Peptide
	TUM_first_pool_1	Proteotypic	STAESTK	VPS13B	Q7Z7G8;Q7Z7G8-2;Q7Z7G8-3;Q7Z7G8-4;Q7Z7G8-5;Q7Z7G8-6	Potassium voltage-gated channel subfamily S member 2	Peptide
	TUM_first_pool_1	Proteotypic	LAPWLLR	B3GNT8	Q7Z7M8	Isoform 2 of Protein tweety homolog 1;Isoform 3 of Protein tweety homolog 1;Isoform 4 of Protein tweety homolog 1;Isoform 5 of Protein tweety homolog 1;Protein tweety homolog 1	Peptide
	TUM_first_pool_1	Proteotypic	AAAQKTGR	ADGRA1	Q86SQ6-1	Spartin	Peptide
	TUM_first_pool_1	Proteotypic	LATPEGGR	ADGRA1	Q86SQ6;Q86SQ6-1;Q86SQ6-2		Peptide
	TUM_first_pool_1	Proteotypic	LNLLETK	PATL1	Q86TB9;Q86TB9-2;Q86TB9-3;Q86TB9-4	Switch-associated protein 70	Peptide
	TUM_first_pool_1	Proteotypic	VFFGQLR	SYVN1	Q86TM6;Q86TM6-2;Q86TM6-3	Collagen alpha-1(XXVIII) chain;Isoform 2 of Collagen alpha-1(XXVIII) chain;Isoform 3 of Collagen alpha-1(XXVIII) chain	Peptide
	TUM_first_pool_1	Proteotypic	LQTELTR	ZNF546	Q86UE3	Intermediate filament family orphan 1;Isoform 3 of Intermediate filament family orphan 1;Isoform 4 of Intermediate filament family orphan 1;Isoform 5 of Intermediate filament family orphan 1;Isoform 7 of Intermediate filament family orphan 1	Peptide
	TUM_first_pool_1	Proteotypic	VFLQNNR	RTN4RL1	Q86UN2	Isoform Alpha of Pancreatic secretory granule membrane major glycoprotein GP2;Pancreatic secretory granule membrane major glycoprotein GP2	Peptide
	TUM_first_pool_1	Proteotypic	EKSELIK	ZNF589	Q86UQ0;Q86UQ0-2;Q86UQ0-3	Isoform I of Septin-6;Isoform IV of Septin-6;Isoform V of Septin-6;Septin-6	Peptide
	TUM_first_pool_1	Proteotypic	LTQLYEQAR	FERMT3	Q86UX7;Q86UX7-2	Isoform 2 of Solute carrier family 12 member 4;Isoform 3 of Solute carrier family 12 member 4;Isoform 4 of Solute carrier family 12 member 4;Isoform 5 of Solute carrier family 12 member 4;Isoform 6 of Solute carrier family 12 member 4;Solute carrier family 12 member 4	Peptide
	TUM_first_pool_1	Proteotypic	QQVFQFFSK	FAM160B2	Q86V87	Myocilin	Peptide
	TUM_first_pool_1	Proteotypic	QKNLKEK	MORC1	Q86VD1;Q86VD1-2	Isoform 10 of Mucin-4;Isoform 12 of Mucin-4;Isoform 13 of Mucin-4;Isoform 17 of Mucin-4;Mucin-4	Peptide
	TUM_first_pool_1	Proteotypic	FSNQITNER	NRAP	Q86VF7;Q86VF7-2;Q86VF7-3;Q86VF7-4	Zinc finger SWIM domain-containing protein 3	Peptide
	TUM_first_pool_1	Proteotypic	ILHSLLK	NLRP13	Q86W25	Interferon regulatory factor 9;Microtubule-associated protein 10	Peptide
	TUM_first_pool_1	Proteotypic	AFDIVQK	NLRP10	Q86W26	Glycerol-3-phosphate acyltransferase 2, mitochondrial;Isoform 3 of Glycerol-3-phosphate acyltransferase 2, mitochondrial;Isoform 4 of Glycerol-3-phosphate acyltransferase 2, mitochondrial	Peptide
	TUM_first_pool_1	Proteotypic	RRMLADR	PPP1R27	Q86WC6	Ras-related protein Rab-12	Peptide
	TUM_first_pool_1	Proteotypic	LIQIAER	IQCA1	Q86XH1;Q86XH1-2;Q86XH1-5	Isoform 2 of Squamous cell carcinoma antigen recognized by T-cells 3;Isoform 4 of Squamous cell carcinoma antigen recognized by T-cells 3;Squamous cell carcinoma antigen recognized by T-cells 3	Peptide
	TUM_first_pool_1	Proteotypic	VVQTLLR	FAM129C	Q86XR2;Q86XR2-2;Q86XR2-3;Q86XR2-4;Q86XR2-5;Q86XR2-6;Q86XR2-7	Isoform 2 of Protein wntless homolog;Isoform 3 of Protein wntless homolog;Protein wntless homolog	Peptide
	TUM_first_pool_1	Proteotypic	GPLTQLR	FAM129C	Q86XR2;Q86XR2-2;Q86XR2-3;Q86XR2-4;Q86XR2-5;Q86XR2-7	Isoform 2 of TM2 domain-containing protein 3;TM2 domain-containing protein 3	Peptide
	TUM_first_pool_1	Proteotypic	QVLQVSR	XYLT1	Q86Y38	Isoform 2 of Sorting nexin-25;Sorting nexin-25	Peptide
	TUM_first_pool_1	Proteotypic	ELIFTGR	ECHDC2	Q86YB7;Q86YB7-2	Isoform 2 of RNA-binding protein 28;RNA-binding protein 28	Peptide
	TUM_first_pool_1	Proteotypic	AVLGLTK	PALB2	Q86YC2	E3 ubiquitin-protein ligase NHLRC1	Peptide
	TUM_first_pool_1	Proteotypic	TLEDLEK	NT5DC4	Q86YG4	Isoform 2 of Layilin;Layilin	Peptide
	TUM_first_pool_1	Proteotypic	DDEQHLLER	TDRP	Q86YL5;Q86YL5-2	Isoform 3 of XIAP-associated factor 1;Isoform 5 of XIAP-associated factor 1;XIAP-associated factor 1	Peptide
	TUM_first_pool_1	Proteotypic	FLDLLWR	DOLPP1	Q86YN1;Q86YN1-2		Peptide
	TUM_first_pool_1	Proteotypic	MLCAGYR	TMPRSS6	Q8IU80;Q8IU80-1;Q8IU80-5	Isoform 2 of Solute carrier family 43 member 3;Solute carrier family 43 member 3	Peptide
	TUM_first_pool_1	Proteotypic	LLLFHSK	TMPRSS6	Q8IU80;Q8IU80-2		Peptide
	TUM_first_pool_1	Proteotypic	AADQRPK	PHYKPL	Q8IUZ5	Carnitine O-palmitoyltransferase 1, muscle isoform;Isoform 2 of Carnitine O-palmitoyltransferase 1, muscle isoform;Isoform 3 of Carnitine O-palmitoyltransferase 1, muscle isoform;Isoform 4 of Carnitine O-palmitoyltransferase 1, muscle isoform	Peptide
	TUM_first_pool_1	Proteotypic	GPGAGPR	CCDC71	Q8IV32	Intermediate filament family orphan 1;Isoform 2 of Intermediate filament family orphan 1;Isoform 4 of Intermediate filament family orphan 1;Isoform 5 of Intermediate filament family orphan 1;Isoform 6 of Intermediate filament family orphan 1;Isoform 7 of Intermediate filament family orphan 1	Peptide
	TUM_first_pool_1	Proteotypic	LTIMLEK	ERI1	Q8IV48		Peptide
	TUM_first_pool_1	Proteotypic	DWTKEHVKK	SAMD9L	Q8IVG5;Q8IVG5-2	DnaJ homolog subfamily B member 8	Peptide
	TUM_first_pool_1	Proteotypic	DLEAALR	P3H2	Q8IVL5	Mitochondrial import receptor subunit TOM20 homolog	Peptide
	TUM_first_pool_1	Proteotypic	LAIEAER	CCDC50	Q8IVM0;Q8IVM0-2	Isoform 2 of Kallikrein-8;Kallikrein-8	Peptide
	TUM_first_pool_1	Proteotypic	FLAFYQYAK	GID4	Q8IVV7		Peptide
	TUM_first_pool_1	Proteotypic	FGENLDLR	CCDC60	Q8IWA6	Putative TAF11-like protein ENSP00000332601	Peptide
	TUM_first_pool_1	Proteotypic	LQEIEDR	CCDC117	Q8IWD4;Q8IWD4-2;Q8IWD4-3	Probable UDP-sugar transporter protein SLC35A5	Peptide
	TUM_first_pool_1	Proteotypic	YLPTEQEVR	FOXRED2	Q8IWF2;Q8IWF2-2		Peptide
	TUM_first_pool_1	Proteotypic	SGPAVGR	BRSK2	Q8IWQ3-5	Isoform 2 of Low-density lipoprotein receptor-related protein 10;Low-density lipoprotein receptor-related protein 10	Peptide
	TUM_first_pool_1	Proteotypic	ISNAYAR	CNTN4	Q8IWV2;Q8IWV2-2;Q8IWV2-3;Q8IWV2-4	Anion exchange transporter;Isoform 2 of Anion exchange transporter	Peptide
	TUM_first_pool_1	Proteotypic	NRFSLSR	CDH26	Q8IXH8	Serine/threonine-protein kinase pim-2	Peptide
	TUM_first_pool_1	Proteotypic	VEQWKEK	ASXL1	Q8IXJ9;Q8IXJ9-2	Isoform 15 of Vascular endothelial growth factor A;Isoform 16 of Vascular endothelial growth factor A;Isoform 17 of Vascular endothelial growth factor A;Isoform 18 of Vascular endothelial growth factor A;Isoform L-VEGF121 of Vascular endothelial growth factor A;Isoform L-VEGF165 of Vascular endothelial growth factor A;Isoform L-VEGF189 of Vascular endothelial growth factor A;Isoform L-VEGF206 of …	Peptide
	TUM_first_pool_1	Proteotypic	VVFSQQELR	MSRB3	Q8IXL7;Q8IXL7-2	Forkhead box protein K2;Isoform 2 of Forkhead box protein K2	Peptide
	TUM_first_pool_1	Proteotypic	EIEVQMK	CCDC65	Q8IXS2;Q8IXS2-2	Isoform 2 of Kinesin-like protein KIF19;Isoform 3 of Kinesin-like protein KIF19;Kinesin-like protein KIF19	Peptide
	TUM_first_pool_1	Proteotypic	LEQLSLQHR	CCDC65	Q8IXS2;Q8IXS2-2	Zinc finger protein 852	Peptide
	TUM_first_pool_1	Proteotypic	EDVSEGLKR	DIS3L2	Q8IYB7;Q8IYB7-2;Q8IYB7-3;Q8IYB7-4;Q8IYB7-5	DnaJ homolog subfamily B member 13	Peptide
	TUM_first_pool_1	Proteotypic	MELVTFR	ZNF595	Q8IYB9	Isoform 2 of Mitogen-activated protein kinase kinase kinase 19;Isoform 3 of Mitogen-activated protein kinase kinase kinase 19;Mitogen-activated protein kinase kinase kinase 19	Peptide
	TUM_first_pool_1	Proteotypic	LPAASPR	FAM186B	Q8IYM0;Q8IYM0-2		Peptide
	TUM_first_pool_1	Proteotypic	GVDELER	TCEAL8	Q8IYN2		Peptide
	TUM_first_pool_1	Proteotypic	LAEVIQK	ALDH16A1	Q8IZ83;Q8IZ83-2;Q8IZ83-3	Thioredoxin domain-containing protein 16	Peptide
	TUM_first_pool_1	Proteotypic	CVFWNFR	ADGRF5	Q8IZF2;Q8IZF2-2;Q8IZF2-3		Peptide
	TUM_first_pool_1	Proteotypic	KGAAGLRK	RNF113B	Q8IZP6	Heparin cofactor 2	Peptide
	TUM_first_pool_1	Proteotypic	CDPDYLR	CMTM4	Q8IZR5;Q8IZR5-2	Isoform 2 of Protein FAM107A;Isoform 3 of Protein FAM107A;Isoform 4 of Protein FAM107A;Protein FAM107A	Peptide
	TUM_first_pool_1	Proteotypic	MDKTCSKTK	FAM9B	Q8IZU0	Solute carrier family 25 member 53	Peptide
	TUM_first_pool_1	Proteotypic	RLEMYTK	SYCP3	Q8IZU3	Secreted frizzled-related protein 5	Peptide
	TUM_first_pool_1	Proteotypic	AFLFVNK	SPG20	Q8N0X7	Pleckstrin homology-like domain family A member 2	Peptide
	TUM_first_pool_1	Proteotypic	LPIPLAR	SLC34A3	Q8N130	Sterile alpha motif domain-containing protein 5	Peptide
	TUM_first_pool_1	Proteotypic	ILVNMGDR	LYG1	Q8N1E2	Sentrin-specific protease 8	Peptide
	TUM_first_pool_1	Proteotypic	LQEEAQGLR	PROM2	Q8N271;Q8N271-2;Q8N271-3	Thiopurine S-methyltransferase	Peptide
	TUM_first_pool_1	Proteotypic	SRRISLR	UNC80	Q8N2C7;Q8N2C7-2;Q8N2C7-4;Q8N2C7-7	ERI1 exoribonuclease 3;Isoform 2 of ERI1 exoribonuclease 3;Isoform 3 of ERI1 exoribonuclease 3	Peptide
	TUM_first_pool_1	Proteotypic	IPLIFQK	ARHGAP18	Q8N392;Q8N392-2	Isoform 3 of Nuclear pore complex protein Nup160;Nuclear pore complex protein Nup160	Peptide
	TUM_first_pool_1	Proteotypic	SASWITR	LILRB2	Q8N423;Q8N423-2;Q8N423-3	Isoform 4 of RING finger protein 17;Isoform 5 of RING finger protein 17;RING finger protein 17	Peptide
	TUM_first_pool_1	Proteotypic	QAFLGSR	C9orf62	Q8N4C0	Schlafen family member 13	Peptide
	TUM_first_pool_1	Proteotypic	LQLSVSK	BPIFB2	Q8N4F0	Myosin-13	Peptide
	TUM_first_pool_1	Proteotypic	SFPLFNR	SLC44A3	Q8N4M1;Q8N4M1-2;Q8N4M1-3;Q8N4M1-4;Q8N4M1-5;Q8N4M1-6	Synaptonemal complex protein 3	Peptide
	TUM_first_pool_1	Proteotypic	ATLDDPR	LRRC71	Q8N4P6	E3 ubiquitin-protein ligase CCNB1IP1	Peptide
	TUM_first_pool_1	Proteotypic	NPELVAR	TMEM199	Q8N511	Alpha-ketoglutarate-dependent dioxygenase alkB homolog 4;Isoform 2 of Alpha-ketoglutarate-dependent dioxygenase alkB homolog 4	Peptide
	TUM_first_pool_1	Proteotypic	LTLIHWK	FBXL6	Q8N531;Q8N531-2		Peptide
	TUM_first_pool_1	Proteotypic	VFISITK	CERS5	Q8N5B7;Q8N5B7-2	Isoform 2 of N-acylethanolamine-hydrolyzing acid amidase;N-acylethanolamine-hydrolyzing acid amidase	Peptide
	TUM_first_pool_1	Proteotypic	VKEDQIR	TMEM57	Q8N5G2;Q8N5G2-2;Q8N5G2-3	Coronin-2B;Isoform 2 of Coronin-2B	Peptide
	TUM_first_pool_1	Proteotypic	LDEPLGR	CCDC33	Q8N5R6;Q8N5R6-2	Isoform 2 of Macrophage colony-stimulating factor 1;Isoform 3 of Macrophage colony-stimulating factor 1;Macrophage colony-stimulating factor 1	Peptide
	TUM_first_pool_1	Proteotypic	ALPTLDPK	CCDC33	Q8N5R6;Q8N5R6-2;Q8N5R6-6	Carbohydrate sulfotransferase 10	Peptide
	TUM_first_pool_1	Proteotypic	ISVLSCK	MEIOB	Q8N635;Q8N635-2	Coiled-coil domain-containing protein 7	Peptide
	TUM_first_pool_1	Proteotypic	APLLGAR	SLC15A4	Q8N697	Protein PET117 homolog, mitochondrial	Peptide
	TUM_first_pool_1	Proteotypic	LVDPILR	SLC15A4	Q8N697;Q8N697-2	Integrin alpha-10;Isoform 3 of Integrin alpha-10	Peptide
	TUM_first_pool_1	Proteotypic	KASPGSVR	LRRC17	Q8N6Y2;Q8N6Y2-2	Anoctamin-4;Isoform 2 of Anoctamin-4	Peptide
	TUM_first_pool_1	Proteotypic	YLDCQER	LRRC17	Q8N6Y2;Q8N6Y2-2	Chymotrypsin-like elastase family member 3B	Peptide
	TUM_first_pool_1	Proteotypic	LGMNLTK	EFCAB3	Q8N7B9;Q8N7B9-2	Isoform 2 of Myomesin-3;Isoform 3 of Myomesin-3;Myomesin-3	Peptide
	TUM_first_pool_1	Proteotypic	VLNAINR	ANKS4B	Q8N8V4	Centrin-1	Peptide
	TUM_first_pool_1	Proteotypic	EEADVQK	ZFP41	Q8N8Y5	DNA excision repair protein ERCC-8	Peptide
	TUM_first_pool_1	Proteotypic	GFALLQK	GPATCH11	Q8N954	Leiomodin-2	Peptide
	TUM_first_pool_1	Proteotypic	IPNTAFR	NAT8L	Q8N9F0	Isoform 2 of Kinesin-like protein KIF17;Kinesin-like protein KIF17	Peptide
	TUM_first_pool_1	Proteotypic	DLVGIFK	WDSUB1	Q8N9V3;Q8N9V3-2	E3 ubiquitin-protein ligase synoviolin;Isoform 2 of E3 ubiquitin-protein ligase synoviolin;Isoform 3 of E3 ubiquitin-protein ligase synoviolin	Peptide
	TUM_first_pool_1	Proteotypic	EQEKELR	GOLGA6L2	Q8N9W4	Isoform 2 of Olfactomedin-like protein 2A;Olfactomedin-like protein 2A	Peptide
	TUM_first_pool_1	Proteotypic	MQEQEKK	GOLGA6L2	Q8N9W4		Peptide
	TUM_first_pool_1	Proteotypic	IFVENLR	IQUB	Q8NA54;Q8NA54-2	GRAM domain-containing protein 3;Isoform 2 of GRAM domain-containing protein 3;Isoform 3 of GRAM domain-containing protein 3;Isoform 4 of GRAM domain-containing protein 3;Isoform 5 of GRAM domain-containing protein 3	Peptide
	TUM_first_pool_1	Proteotypic	QKLPCSSR	TTC29	Q8NA56;Q8NA56-2		Peptide
	TUM_first_pool_1	Proteotypic	DDLFLGVK	SMYD1	Q8NB12	Isoform 2 of Meckel syndrome type 1 protein;Isoform 3 of Meckel syndrome type 1 protein;Meckel syndrome type 1 protein	Peptide
	TUM_first_pool_1	Proteotypic	AYASPAK	PDDC1	Q8NB37;Q8NB37-2;Q8NB37-3;Q8NB37-4	Isoform 2 of NACHT, LRR and PYD domains-containing protein 1;Isoform 3 of NACHT, LRR and PYD domains-containing protein 1;Isoform 4 of NACHT, LRR and PYD domains-containing protein 1;Isoform 5 of NACHT, LRR and PYD domains-containing protein 1;Isoform 6 of NACHT, LRR and PYD domains-containing protein 1;NACHT, LRR and PYD domains-containing protein 1	Peptide
	TUM_first_pool_1	Proteotypic	FADYLVR	AVL9	Q8NBF6;Q8NBF6-2	Fatty-acid amide hydrolase 2	Peptide
	TUM_first_pool_1	Proteotypic	SFWSYAFSR	SLC43A3	Q8NBI5;Q8NBI5-2	Axin-1;Isoform 2 of Axin-1	Peptide
	TUM_first_pool_1	Proteotypic	TFLLMPR	SLC43A3	Q8NBI5;Q8NBI5-2	Inactive dual specificity phosphatase 27	Peptide
	TUM_first_pool_1	Proteotypic	ESFEGMK	TMEM87A	Q8NBN3;Q8NBN3-3	ETS domain-containing protein Elk-4;Isoform 2 of ETS domain-containing protein Elk-4	Peptide
	TUM_first_pool_1	Proteotypic	YVLNFLR	KCTD6	Q8NC69		Peptide
	TUM_first_pool_1	Proteotypic	VLSPLIIK	RNF169	Q8NCN4		Peptide
	TUM_first_pool_1	Proteotypic	QVFPLFR	SMG8	Q8ND04;Q8ND04-2;Q8ND04-3	Retrotransposon gag domain-containing protein 4	Peptide
	TUM_first_pool_1	Proteotypic	TLEIQMK	CCDC168	Q8NDH2		Peptide
	TUM_first_pool_1	Proteotypic	LAAALAR	NSUN7	Q8NE18;Q8NE18-2;Q8NE18-3	Isoform 2 of Leucine-rich repeat-containing protein 9;Leucine-rich repeat-containing protein 9	Peptide
	TUM_first_pool_1	Proteotypic	AEFVRTAEK	CCDC112	Q8NEF3-2	Isoform 2 of Protocadherin-19;Isoform 3 of Protocadherin-19;Protocadherin-19	Peptide
	TUM_first_pool_1	Proteotypic	LLDFLQK	SUPT20H	Q8NEM7;Q8NEM7-2;Q8NEM7-3	Isoform 2 of Tau-tubulin kinase 2;Isoform 3 of Tau-tubulin kinase 2;Tau-tubulin kinase 2	Peptide
	TUM_first_pool_1	Proteotypic	NLLNVCK	ARMC2	Q8NEN0;Q8NEN0-2	Isoform 2 of Transcription factor EB;Transcription factor EB	Peptide
	TUM_first_pool_1	Proteotypic	FAIPDFK	ATP6V1C2	Q8NEY4;Q8NEY4-2	Leucine-rich repeat-containing protein 71	Peptide
	TUM_first_pool_1	Proteotypic	SIQFALR	PPHLN1	Q8NEY8;Q8NEY8-2;Q8NEY8-3;Q8NEY8-6;Q8NEY8-8;Q8NEY8-9		Peptide
	TUM_first_pool_1	Proteotypic	IFSLLEK	WDR19	Q8NEZ3;Q8NEZ3-2	Isoform 2 of Protein BUD31 homolog;Protein BUD31 homolog	Peptide
	TUM_first_pool_1	Proteotypic	DLEKSTR	YI018_HUMAN	Q8NFD4	Isoform 2 of TBCC domain-containing protein 1;TBCC domain-containing protein 1	Peptide
	TUM_first_pool_1	Proteotypic	ALMERALR	ADCY4	Q8NFM4	Protein LDOC1	Peptide
	TUM_first_pool_1	Proteotypic	RLSFLLR	BEST2	Q8NFU1	LIM domain transcription factor LMO4	Peptide
	TUM_first_pool_1	Proteotypic	KVSLAGK	OR4A15	Q8NGL6	Isoform 2 of Vacuolar protein sorting-associated protein 13A;Isoform 3 of Vacuolar protein sorting-associated protein 13A;Isoform 4 of Vacuolar protein sorting-associated protein 13A;Vacuolar protein sorting-associated protein 13A	Peptide
	TUM_first_pool_1	Proteotypic	IIGAVLK	OR6N2	Q8NGY6	Transcription elongation factor SPT4	Peptide
	TUM_first_pool_1	Proteotypic	DQLQEIR	RASSF8	Q8NHQ8;Q8NHQ8-2	Protein DDI1 homolog 1	Peptide
	TUM_first_pool_1	Proteotypic	AGCDSWR	DNAJB8	Q8NHS0	Protein SMG5	Peptide
	TUM_first_pool_1	Proteotypic	NPEDIFR	DNAJB8	Q8NHS0	Glucose-induced degradation protein 4 homolog	Peptide
	TUM_first_pool_1	Proteotypic	TFQAFVK	SPATA22	Q8NHS9;Q8NHS9-2	Isoform 2 of Leukocyte immunoglobulin-like receptor subfamily B member 2;Isoform 3 of Leukocyte immunoglobulin-like receptor subfamily B member 2;Leukocyte immunoglobulin-like receptor subfamily B member 2	Peptide
	TUM_first_pool_1	Proteotypic	LQRVGFDPR	B4GALNT2	Q8NHY0;Q8NHY0-2;Q8NHY0-3	Apolipoprotein C-IV	Peptide
	TUM_first_pool_1	Proteotypic	LEEEQEK	CTCFL	Q8NI51;Q8NI51-2;Q8NI51-3;Q8NI51-4;Q8NI51-7;Q8NI51-8;Q8NI51-9	Isoform 2 of Transmembrane prolyl 4-hydroxylase;Isoform 3 of Transmembrane prolyl 4-hydroxylase;Transmembrane prolyl 4-hydroxylase	Peptide
	TUM_first_pool_1	Proteotypic	DLLCRQSPK	PCDH19	Q8TAB3;Q8TAB3-2;Q8TAB3-3	Coiled-coil domain-containing protein 117;Isoform 2 of Coiled-coil domain-containing protein 117;Isoform 3 of Coiled-coil domain-containing protein 117	Peptide
	TUM_first_pool_1	Proteotypic	RLLEAAR	GABPB2	Q8TAK5	Alcohol dehydrogenase class-3	Peptide
	TUM_first_pool_1	Proteotypic	LSVDCVNK	SYNPR	Q8TBG9;Q8TBG9-2	Noelin-2	Peptide
	TUM_first_pool_1	Proteotypic	KDEAGER	PMFBP1	Q8TBY8;Q8TBY8-2;Q8TBY8-3		Peptide
	TUM_first_pool_1	Proteotypic	TDNQILK	CCDC110	Q8TBZ0;Q8TBZ0-2	Isoform 2 of Serine/threonine-protein kinase PLK4;Isoform 3 of Serine/threonine-protein kinase PLK4;Serine/threonine-protein kinase PLK4	Peptide
	TUM_first_pool_1	Proteotypic	GLSEYQR	MDM1	Q8TC05;Q8TC05-2;Q8TC05-3;Q8TC05-4	Cohesin subunit SA-1;Isoform 2 of Cohesin subunit SA-1	Peptide
	TUM_first_pool_1	Proteotypic	EFSFLDILR	TBC1D15	Q8TC07;Q8TC07-2;Q8TC07-3	Glycine N-acyltransferase;Isoform 2 of Glycine N-acyltransferase	Peptide
	TUM_first_pool_1	Proteotypic	FLYSLYR	POC1B	Q8TC44;Q8TC44-2		Peptide
	TUM_first_pool_1	Proteotypic	YTASDLFR	SLC22A8	Q8TCC7;Q8TCC7-2;Q8TCC7-4;Q8TCC7-5	SH2 domain-containing protein 1B	Peptide
	TUM_first_pool_1	Proteotypic	SEALLLK	DYNC2LI1	Q8TCX1;Q8TCX1-2;Q8TCX1-3	Probable glutathione peroxidase 8	Peptide
	TUM_first_pool_1	Proteotypic	SSLMPLR	SLC2A12	Q8TD20	Dynein heavy chain 6, axonemal;Isoform 4 of Dynein heavy chain 6, axonemal	Peptide
	TUM_first_pool_1	Proteotypic	GTWAWQGLR	DSCAML1	Q8TD84;Q8TD84-2	Isoform 2 of DNA-directed RNA polymerases I and III subunit RPAC2	Peptide
	TUM_first_pool_1	Proteotypic	SSQLYLR	STK35	Q8TDR2	E3 ubiquitin-protein ligase UHRF1;Isoform 2 of E3 ubiquitin-protein ligase UHRF1	Peptide
	TUM_first_pool_1	Proteotypic	IEYGLGK	IGDCC4	Q8TDY8;Q8TDY8-2	Protein Wnt-6	Peptide
	TUM_first_pool_1	Proteotypic	ELNEQFK	SLC26A7	Q8TE54;Q8TE54-2	Dual specificity protein kinase CLK2;Isoform 2 of Dual specificity protein kinase CLK2;Isoform 3 of Dual specificity protein kinase CLK2	Peptide
	TUM_first_pool_1	Proteotypic	VLLLRDR	ADAMTS15	Q8TE58	Indoleamine 2,3-dioxygenase 1	Peptide
	TUM_first_pool_1	Proteotypic	EVESFAR	GPX8	Q8TED1	Isoform 2 of Tonsoku-like protein;Tonsoku-like protein	Peptide
	TUM_first_pool_1	Proteotypic	FLVDSSK	GPX8	Q8TED1	CD27 antigen	Peptide
	TUM_first_pool_1	Proteotypic	SLEDLRAPK	DENND1A	Q8TEH3;Q8TEH3-6;Q8TEH3-7	Calsequestrin-2;Isoform 2 of Calsequestrin-2	Peptide
	TUM_first_pool_1	Proteotypic	QTPRSPR	C2CD4C	Q8TF44		Peptide
	TUM_first_pool_1	Proteotypic	LQAELER	FBXO41	Q8TF61	Isoform 2 of Leucine-rich repeats and immunoglobulin-like domains protein 1;Leucine-rich repeats and immunoglobulin-like domains protein 1	Peptide
	TUM_first_pool_1	Proteotypic	MLITVYCVR	DDI1	Q8WTU0	2-oxoglutarate dehydrogenase, mitochondrial;Isoform 2 of 2-oxoglutarate dehydrogenase, mitochondrial;Isoform 3 of 2-oxoglutarate dehydrogenase, mitochondrial	Peptide
	TUM_first_pool_1	Proteotypic	MLEELVSR	TBC1D22A	Q8WUA7;Q8WUA7-2;Q8WUA7-4	Beta-1,4-galactosyltransferase 3;Isoform 2 of Beta-1,4-galactosyltransferase 3	Peptide
	TUM_first_pool_1	Proteotypic	LLPEVLR	SLC22A17	Q8WUG5;Q8WUG5-2	C2 calcium-dependent domain-containing protein 4C	Peptide
	TUM_first_pool_1	Proteotypic	MFCQAAR	TRIM41	Q8WV44;Q8WV44-2;Q8WV44-3		Peptide
	TUM_first_pool_1	Proteotypic	FGPLFVR	PTCD2	Q8WV60		Peptide
	TUM_first_pool_1	Proteotypic	LELFTNR	STAG1	Q8WVM7;Q8WVM7-2	Choline transporter-like protein 3;Isoform 2 of Choline transporter-like protein 3;Isoform 3 of Choline transporter-like protein 3;Isoform 4 of Choline transporter-like protein 3;Isoform 5 of Choline transporter-like protein 3;Isoform 6 of Choline transporter-like protein 3	Peptide
	TUM_first_pool_1	Proteotypic	LLEAEQSLR	TEKT4	Q8WW24	Serine/threonine-protein kinase 35	Peptide
	TUM_first_pool_1	Proteotypic	EVGVWRQTR	ABCA5	Q8WWZ7;Q8WWZ7-2	5-phosphohydroxy-L-lysine phospho-lyase	Peptide
	TUM_first_pool_1	Proteotypic	KDFLLSR	ABCA5	Q8WWZ7;Q8WWZ7-3	Isoform 2 of Protein GPR107	Peptide
	TUM_first_pool_1	Proteotypic	ISEYLLEK	MYO3B	Q8WXR4;Q8WXR4-2;Q8WXR4-3;Q8WXR4-4;Q8WXR4-5;Q8WXR4-6;Q8WXR4-7	Apoptotic chromatin condensation inducer in the nucleus;Isoform 2 of Apoptotic chromatin condensation inducer in the nucleus;Isoform 3 of Apoptotic chromatin condensation inducer in the nucleus;Isoform 4 of Apoptotic chromatin condensation inducer in the nucleus	Peptide
	TUM_first_pool_1	Proteotypic	AEEQKKIQR	DYX1C1	Q8WXU2;Q8WXU2-2;Q8WXU2-3	Isoform 2 of POC1 centriolar protein homolog B;POC1 centriolar protein homolog B	Peptide
	TUM_first_pool_1	Proteotypic	NLEVQLR	IFT81	Q8WYA0;Q8WYA0-4	Geranylgeranyl pyrophosphate synthase	Peptide
	TUM_first_pool_1	Proteotypic	IKFPDNPEK	CTNNBL1	Q8WYA6;Q8WYA6-4	Histone-lysine N-methyltransferase SMYD3;Isoform 2 of Histone-lysine N-methyltransferase SMYD3;Isoform 3 of Histone-lysine N-methyltransferase SMYD3	Peptide
	TUM_first_pool_1	Proteotypic	ALVTLQR	SSH1	Q8WYL5;Q8WYL5-2		Peptide
	TUM_first_pool_1	Proteotypic	LQWDIPK	CPT1B	Q92523;Q92523-2;Q92523-3;Q92523-4	Isoform 2 of Tyrosine-protein kinase FRK;Tyrosine-protein kinase FRK	Peptide
	TUM_first_pool_1	Proteotypic	EYIERFR	PIK3R3	Q92569;Q92569-2;Q92569-3	Isoform 2 of LIM and senescent cell antigen-like-containing domain protein 2;Isoform 3 of LIM and senescent cell antigen-like-containing domain protein 2;Isoform 4 of LIM and senescent cell antigen-like-containing domain protein 2;Isoform 5 of LIM and senescent cell antigen-like-containing domain protein 2;LIM and senescent cell antigen-like-containing domain protein 2	Peptide
	TUM_first_pool_1	Proteotypic	QILCCQR	LPAR1	Q92633;Q92633-2	Guanine nucleotide-binding protein G(I)/G(S)/G(O) subunit gamma-2	Peptide
	TUM_first_pool_1	Proteotypic	VAVTPVK	TAF4B	Q92750;Q92750-2	Interferon gamma receptor 1	Peptide
	TUM_first_pool_1	Proteotypic	LLNQTEK	CORO2A	Q92828	Isoform 2 of Ribose-phosphate pyrophosphokinase 1;Ribose-phosphate pyrophosphokinase 1	Peptide
	TUM_first_pool_1	Proteotypic	CASALEK	KAT2A	Q92830;Q92830-2		Peptide
	TUM_first_pool_1	Proteotypic	YGDLDSR	CDS1	Q92903	Zinc finger protein 41 homolog	Peptide
	TUM_first_pool_1	Proteotypic	NLLQALR	TATDN2	Q93075	Isoform 2 of Low-density lipoprotein receptor-related protein 10;Low-density lipoprotein receptor-related protein 10	Peptide
	TUM_first_pool_1	Proteotypic	TFRPPYYHR	HGD	Q93099	IQ and ubiquitin-like domain-containing protein;Isoform 2 of IQ and ubiquitin-like domain-containing protein	Peptide
	TUM_first_pool_1	Proteotypic	NITALEK	TEKT1	Q969V4	Solute carrier family 2, facilitated glucose transporter member 12	Peptide
	TUM_first_pool_1	Proteotypic	IFGLDIK	MARC2	Q969Z3;Q969Z3-2	CDK5 regulatory subunit-associated protein 3;Isoform 2 of CDK5 regulatory subunit-associated protein 3;Isoform 3 of CDK5 regulatory subunit-associated protein 3;Isoform 4 of CDK5 regulatory subunit-associated protein 3	Peptide
	TUM_first_pool_1	Proteotypic	LAHYSKR	HIST1H2BA	Q96A08	Lamin-B receptor	Peptide
	TUM_first_pool_1	Proteotypic	ILIWSGR	FAM162A	Q96A26		Peptide
	TUM_first_pool_1	Proteotypic	NQELLEK	JAKMIP2	Q96AA8;Q96AA8-3;Q96AA8-4	Isoform 2 of Meiosis-specific with OB domain-containing protein;Meiosis-specific with OB domain-containing protein	Peptide
	TUM_first_pool_1	Proteotypic	PLLVEGR	NTAN1	Q96AB6	Isoform 2 of Protein PAT1 homolog 1;Isoform 3 of Protein PAT1 homolog 1;Isoform 4 of Protein PAT1 homolog 1;Protein PAT1 homolog 1	Peptide
	TUM_first_pool_1	Proteotypic	YLTFAVR	RGMA	Q96B86;Q96B86-3;Q96B86-4	Isoform 2 of UBX domain-containing protein 11;Isoform 3 of UBX domain-containing protein 11;Isoform 4 of UBX domain-containing protein 11;Isoform 5 of UBX domain-containing protein 11;Isoform 8 of UBX domain-containing protein 11;UBX domain-containing protein 11	Peptide
	TUM_first_pool_1	Proteotypic	DIILPFR	AP2M1	Q96CW1;Q96CW1-2	ATP-binding cassette sub-family F member 3;Isoform 2 of ATP-binding cassette sub-family F member 3	Peptide
	TUM_first_pool_1	Proteotypic	YLEDEGR	R3HDM4	Q96D70	Isoform 10 of Tropomyosin alpha-1 chain;Isoform 2 of Tropomyosin alpha-1 chain;Isoform 3 of Tropomyosin alpha-1 chain;Isoform 4 of Tropomyosin alpha-1 chain;Isoform 5 of Tropomyosin alpha-1 chain;Isoform 6 of Tropomyosin alpha-1 chain;Isoform 7 of Tropomyosin alpha-1 chain;Isoform 8 of Tropomyosin alpha-1 chain;Isoform 9 of Tropomyosin alpha-1 chain;Tropomyosin alpha-1 chain	Peptide
	TUM_first_pool_1	Proteotypic	DAINVEK	RAB39B	Q96DA2	E3 ubiquitin-protein ligase TRIM41;Isoform 2 of E3 ubiquitin-protein ligase TRIM41;Isoform 3 of E3 ubiquitin-protein ligase TRIM41	Peptide
	TUM_first_pool_1	Proteotypic	YIETSAR	RAB39B	Q96DA2	cGMP-gated cation channel alpha-1;Isoform 2 of cGMP-gated cation channel alpha-1	Peptide
	TUM_first_pool_1	Proteotypic	RDELVFR	HDAC11	Q96DB2;Q96DB2-2	Fukutin;Isoform 2 of Fukutin	Peptide
	TUM_first_pool_1	Proteotypic	VPLYTLR	NUDT16	Q96DE0;Q96DE0-3	Potassium voltage-gated channel subfamily H member 4	Peptide
	TUM_first_pool_1	Proteotypic	VIEDLPK	TBC1D31	Q96DN5;Q96DN5-2;Q96DN5-3	Isoform 2 of Tetratricopeptide repeat protein 25	Peptide
	TUM_first_pool_1	Proteotypic	LAFLLFK	MRPL38	Q96DV4;Q96DV4-2	Xanthine dehydrogenase/oxidase	Peptide
	TUM_first_pool_1	Proteotypic	ERPEEGK	CHFR	Q96EP1;Q96EP1-2;Q96EP1-3;Q96EP1-4;Q96EP1-5	Isoform 2 of Zinc finger protein 589;Isoform 3 of Zinc finger protein 589;Zinc finger protein 589	Peptide
	TUM_first_pool_1	Proteotypic	YVVACKEPK	SGF29	Q96ES7	Basic helix-loop-helix domain-containing protein USF3	Peptide
	TUM_first_pool_1	Proteotypic	YLFPVPK	IMP4	Q96G21	Zinc finger protein 318	Peptide
	TUM_first_pool_1	Proteotypic	LGFGGLR	PDXP	Q96GD0	Ankyrin repeat domain-containing protein 54;Isoform 2 of Ankyrin repeat domain-containing protein 54	Peptide
	TUM_first_pool_1	Proteotypic	LSYHIDRLK	SCMH1	Q96GD3;Q96GD3-2;Q96GD3-3;Q96GD3-4;Q96GD3-5;Q96GD3-6	P2Y purinoceptor 12	Peptide
	TUM_first_pool_1	Proteotypic	RSSIGLR	CDCA7L	Q96GN5;Q96GN5-2;Q96GN5-4;Q96GN5-5	Isoform 4 of Paxillin;Isoform Alpha of Paxillin;Isoform Gamma of Paxillin;Paxillin	Peptide
	TUM_first_pool_1	Proteotypic	ATWLLSPEK	C16orf58	Q96GQ5;Q96GQ5-2	Clathrin coat assembly protein AP180;Isoform 3 of Clathrin coat assembly protein AP180;Isoform 4 of Clathrin coat assembly protein AP180	Peptide
	TUM_first_pool_1	Proteotypic	HYEEELR	TONSL	Q96HA7;Q96HA7-2	Isoform 2 of PCNA-interacting partner;Isoform 6 of PCNA-interacting partner;Isoform 7 of PCNA-interacting partner;PCNA-interacting partner	Peptide
	TUM_first_pool_1	Proteotypic	EITYINR	SFRP2	Q96HF1	Isoform 2 of Tetratricopeptide repeat protein 29;Tetratricopeptide repeat protein 29	Peptide
	TUM_first_pool_1	Proteotypic	IQNNLQK	GRAMD3	Q96HH9;Q96HH9-2;Q96HH9-3;Q96HH9-4;Q96HH9-5	Complement factor H-related protein 5	Peptide
	TUM_first_pool_1	Proteotypic	RVSLTQR	PPP1R16A	Q96I34	Isoform 2 of Leucine-rich repeat and coiled-coil domain-containing protein 1;Leucine-rich repeat and coiled-coil domain-containing protein 1	Peptide
	TUM_first_pool_1	Proteotypic	YPLYVLK	CPB2	Q96IY4;Q96IY4-2	E3 ubiquitin-protein ligase CHFR;Isoform 2 of E3 ubiquitin-protein ligase CHFR;Isoform 3 of E3 ubiquitin-protein ligase CHFR;Isoform 4 of E3 ubiquitin-protein ligase CHFR;Isoform 5 of E3 ubiquitin-protein ligase CHFR	Peptide
	TUM_first_pool_1	Proteotypic	NYEQWQLQR	ITCH	Q96J02;Q96J02-2;Q96J02-3	Isoform 2 of Myosin-IIIb;Isoform 3 of Myosin-IIIb;Isoform 4 of Myosin-IIIb;Isoform 5 of Myosin-IIIb;Isoform 6 of Myosin-IIIb;Isoform 7 of Myosin-IIIb;Myosin-IIIb	Peptide
	TUM_first_pool_1	Proteotypic	GGLGAPR	LRIG1	Q96JA1;Q96JA1-2	Protein phosphatase 1 regulatory subunit 26	Peptide
	TUM_first_pool_1	Proteotypic	ACLTDSR	PLEKHA8	Q96JA3;Q96JA3-2;Q96JA3-3	Isoform 2 of Synaptoporin;Synaptoporin	Peptide
	TUM_first_pool_1	Proteotypic	FEVEVTK	DNAH8	Q96JB1;Q96JB1-2	Pentatricopeptide repeat-containing protein 2, mitochondrial	Peptide
	TUM_first_pool_1	Proteotypic	LDLLLEK	CDK5RAP3	Q96JB5;Q96JB5-2;Q96JB5-3;Q96JB5-4	Histo-blood group ABO system transferase	Peptide
	TUM_first_pool_1	Proteotypic	QMLIDQR	MAML3	Q96JK9	UDP-GlcNAc:betaGal beta-1,3-N-acetylglucosaminyltransferase 8	Peptide
	TUM_first_pool_1	Proteotypic	MDQIISKYR	PGBD1	Q96JS3	Isoform 2 of Telomerase reverse transcriptase;Isoform 3 of Telomerase reverse transcriptase;Isoform 4 of Telomerase reverse transcriptase;Telomerase reverse transcriptase	Peptide
	TUM_first_pool_1	Proteotypic	FRQELFR	CNDP1	Q96KN2	Ubiquitin-conjugating enzyme E2 D2	Peptide
	TUM_first_pool_1	Proteotypic	LAFVEEK	SENP8	Q96LD8	Isoform 2 of Transmembrane protein 94;Transmembrane protein 94	Peptide
	TUM_first_pool_1	Proteotypic	VIAGGER	LURAP1	Q96LR2	Aldehyde dehydrogenase family 16 member A1;Isoform 2 of Aldehyde dehydrogenase family 16 member A1;Isoform 3 of Aldehyde dehydrogenase family 16 member A1	Peptide
	TUM_first_pool_1	Proteotypic	LEMQIEK	CCDC7	Q96M83	A-kinase anchor protein 6	Peptide
	TUM_first_pool_1	Proteotypic	LAQEYRK	CFAP53	Q96M91	Coiled-coil domain-containing protein 65;Isoform 2 of Coiled-coil domain-containing protein 65	Peptide
	TUM_first_pool_1	Proteotypic	TGLALIK	C16orf45	Q96MC5;Q96MC5-2	Ras-related protein Rab-39B	Peptide
	TUM_first_pool_1	Proteotypic	FLALQSK	NSMCE2	Q96MF7	Golgi reassembly-stacking protein 1;Isoform 2 of Golgi reassembly-stacking protein 1;Isoform 3 of Golgi reassembly-stacking protein 1	Peptide
	TUM_first_pool_1	Proteotypic	LMKEALR	ZSWIM3	Q96MP5	E3 ubiquitin-protein ligase RNF169	Peptide
	TUM_first_pool_1	Proteotypic	KELEEMK	FAM161B	Q96MY7;Q96MY7-2		Peptide
	TUM_first_pool_1	Proteotypic	YATAEIR	GDAP1L1	Q96MZ0;Q96MZ0-4		Peptide
	TUM_first_pool_1	Proteotypic	DYDFEER	ZMAT2	Q96NC0	Isoform 2 of Tetratricopeptide repeat protein 12;Tetratricopeptide repeat protein 12	Peptide
	TUM_first_pool_1	Proteotypic	KWDKDEYEK	ZMAT2	Q96NC0	Isoform 1 of Receptor-type tyrosine-protein phosphatase T;Receptor-type tyrosine-protein phosphatase T	Peptide
	TUM_first_pool_1	Proteotypic	SPSSVPR	TTC25	Q96NG3-2	YEATS domain-containing protein 4	Peptide
	TUM_first_pool_1	Proteotypic	QNKFQVR	SERPINB11	Q96P15	Isoform 2 of Ninein-like protein;Ninein-like protein	Peptide
	TUM_first_pool_1	Proteotypic	ALKLLNR	ADCY10	Q96PN6;Q96PN6-2;Q96PN6-3;Q96PN6-4	Isoform 2 of Sodium-coupled neutral amino acid transporter 2;Sodium-coupled neutral amino acid transporter 2	Peptide
	TUM_first_pool_1	Proteotypic	AFGLVGK	SLC38A2	Q96QD8;Q96QD8-2	Cardiotrophin-1;Isoform 2 of Cardiotrophin-1	Peptide
	TUM_first_pool_1	Proteotypic	FGGAFCR	PURB	Q96QR8	Protein FAM9B	Peptide
	TUM_first_pool_1	Proteotypic	LPLISLR	VPS13A	Q96RL7;Q96RL7-2;Q96RL7-3;Q96RL7-4	Raftlin-2	Peptide
	TUM_first_pool_1	Proteotypic	SLLTQLR	ADO	Q96SZ5		Peptide
	TUM_first_pool_1	Proteotypic	SGFLVWR	UHRF1	Q96T88;Q96T88-2	ATP-binding cassette sub-family G member 1;Isoform 2 of ATP-binding cassette sub-family G member 1;Isoform 3 of ATP-binding cassette sub-family G member 1;Isoform 4 of ATP-binding cassette sub-family G member 1;Isoform 5 of ATP-binding cassette sub-family G member 1;Isoform 6 of ATP-binding cassette sub-family G member 1;Isoform 7 of ATP-binding cassette sub-family G member 1;Isoform 8 of ATP-bin…	Peptide
	TUM_first_pool_1	Proteotypic	LGTLDMR	MUC4	Q99102;Q99102-10;Q99102-12;Q99102-13;Q99102-17	Epoxide hydrolase 1	Peptide
	TUM_first_pool_1	Proteotypic	MELENIR	CYTH2	Q99418;Q99418-2	Probable arginine--tRNA ligase, mitochondrial	Peptide
	TUM_first_pool_1	Proteotypic	KIDFLTK	PFDN5	Q99471;Q99471-3	Keratin, type II cuticular Hb2	Peptide
	TUM_first_pool_1	Proteotypic	LALEELR	RNF2	Q99496;Q99496-2	Uncharacterized protein C6orf203	Peptide
	TUM_first_pool_1	Proteotypic	QEQKGEK	RBBP8	Q99708;Q99708-2;Q99708-3	Calcium/calmodulin-dependent protein kinase type II subunit alpha;Isoform B of Calcium/calmodulin-dependent protein kinase type II subunit alpha	Peptide
	TUM_first_pool_1	Proteotypic	LQGAHLR	SLC6A7	Q99884	Transcription factor ETV6	Peptide
	TUM_first_pool_1	Proteotypic	WNALLLR	CTRC	Q99895	Isoform 2 of Phosphatidylinositol 3-kinase regulatory subunit gamma;Isoform 3 of Phosphatidylinositol 3-kinase regulatory subunit gamma;Phosphatidylinositol 3-kinase regulatory subunit gamma	Peptide
	TUM_first_pool_1	Proteotypic	GAIVLSK	MYOC	Q99972	Isoform 2 of Transcription factor SPT20 homolog;Isoform 3 of Transcription factor SPT20 homolog;Transcription factor SPT20 homolog	Peptide
	TUM_first_pool_1	Proteotypic	NFLEFQR	MICU1	Q9BPX6;Q9BPX6-2;Q9BPX6-3;Q9BPX6-4;Q9BPX6-5	Isoform 2 of PAX3- and PAX7-binding protein 1;PAX3- and PAX7-binding protein 1	Peptide
	TUM_first_pool_1	Proteotypic	LMVYNSK	GORASP1	Q9BQQ3;Q9BQQ3-2;Q9BQQ3-3	BMP/retinoic acid-inducible neural-specific protein 1;Isoform 3 of BMP/retinoic acid-inducible neural-specific protein 1	Peptide
	TUM_first_pool_1	Proteotypic	LKSLALR	SEC22C	Q9BRL7;Q9BRL7-2;Q9BRL7-3	Isoform 2 of Sodium channel protein type 3 subunit alpha;Isoform 3 of Sodium channel protein type 3 subunit alpha;Isoform 4 of Sodium channel protein type 3 subunit alpha;Sodium channel protein type 3 subunit alpha	Peptide
	TUM_first_pool_1	Proteotypic	FYLGQWR	TM2D3	Q9BRN9;Q9BRN9-2	Cyclin-dependent kinase 4 inhibitor C	Peptide
	TUM_first_pool_1	Proteotypic	LGLTSYR	NUDT22	Q9BRQ3;Q9BRQ3-2;Q9BRQ3-3	Aminopeptidase Q;Isoform 2 of Aminopeptidase Q;Isoform 3 of Aminopeptidase Q;Isoform 4 of Aminopeptidase Q	Peptide
	TUM_first_pool_1	Proteotypic	DLGAYLR	UQCC2	Q9BRT2	Isoform 2 of Protein BTG3;Protein BTG3	Peptide
	TUM_first_pool_1	Proteotypic	YVLSSYLR	GINS4	Q9BRT9;Q9BRT9-2	Isoform 2 of TBC1 domain family member 24;TBC1 domain family member 24	Peptide
	TUM_first_pool_1	Proteotypic	YPQEQDR	SLC50A1	Q9BRV3;Q9BRV3-2;Q9BRV3-3	GA-binding protein subunit beta-2	Peptide
	TUM_first_pool_1	Proteotypic	DLSGNLWER	SLC35A5	Q9BS91	Centrosomal protein of 41 kDa;Isoform 2 of Centrosomal protein of 41 kDa;Isoform 4 of Centrosomal protein of 41 kDa;Isoform 5 of Centrosomal protein of 41 kDa	Peptide
	TUM_first_pool_1	Proteotypic	VVQIGIR	AGMAT	Q9BSE5	EF-hand calcium-binding domain-containing protein 5;Isoform 3 of EF-hand calcium-binding domain-containing protein 5	Peptide
	TUM_first_pool_1	Proteotypic	LLGAVQK	C17orf80	Q9BSJ5;Q9BSJ5-3	Ameloblastin;Isoform 2 of Ameloblastin	Peptide
	TUM_first_pool_1	Proteotypic	HSYCNLK	MARVELD1	Q9BSK0	Isoform 2 of Phospholipid-transporting ATPase IK;Isoform 3 of Phospholipid-transporting ATPase IK;Phospholipid-transporting ATPase IK	Peptide
	TUM_first_pool_1	Proteotypic	EEGYLAFYR	SLC25A33	Q9BSK2	Actin-related protein 6;Isoform 2 of Actin-related protein 6	Peptide
	TUM_first_pool_1	Proteotypic	KMQSSLK	MTG1	Q9BT17;Q9BT17-2	IQ and AAA domain-containing protein 1;Isoform 2 of IQ and AAA domain-containing protein 1;Isoform 3 of IQ and AAA domain-containing protein 1	Peptide
	TUM_first_pool_1	Proteotypic	IDHYVLEYR	FSD1	Q9BTV5	Ankyrin repeat domain-containing protein 13D;Isoform 2 of Ankyrin repeat domain-containing protein 13D;Isoform 3 of Ankyrin repeat domain-containing protein 13D	Peptide
	TUM_first_pool_1	Proteotypic	LILMDLK	MSTO1	Q9BUK6;Q9BUK6-2;Q9BUK6-3;Q9BUK6-4;Q9BUK6-7	H(+)/Cl(-) exchange transporter 4;Isoform 2 of H(+)/Cl(-) exchange transporter 4	Peptide
	TUM_first_pool_1	Proteotypic	VWSDFLR	MSTO1	Q9BUK6;Q9BUK6-2;Q9BUK6-3;Q9BUK6-7	Isoform 2 of Protein misato homolog 1;Isoform 3 of Protein misato homolog 1;Isoform 4 of Protein misato homolog 1;Isoform 7 of Protein misato homolog 1;Protein misato homolog 1	Peptide
	TUM_first_pool_1	Proteotypic	AETEALSK	HTATIP2	Q9BUP3;Q9BUP3-2	Isoform 2 of Nuclear cap-binding protein subunit 2;Nuclear cap-binding protein subunit 2	Peptide
	TUM_first_pool_1	Proteotypic	YSLHQNMDK	ABHD6	Q9BV23		Peptide
	TUM_first_pool_1	Proteotypic	EMAEEYDEK	DPCD	Q9BVM2	Dolichyldiphosphatase 1;Isoform 2 of Dolichyldiphosphatase 1	Peptide
	TUM_first_pool_1	Proteotypic	QTAVVEK	GTPBP2	Q9BX10;Q9BX10-2;Q9BX10-3;Q9BX10-4		Peptide
	TUM_first_pool_1	Proteotypic	GYFINNK	JAM3	Q9BX67;Q9BX67-2	Isoform 2 of Protein PTHB1;Isoform 3 of Protein PTHB1;Isoform 4 of Protein PTHB1;Isoform 7 of Protein PTHB1;Protein PTHB1	Peptide
	TUM_first_pool_1	Proteotypic	LFNAVVR	BTBD2	Q9BX70	rRNA-processing protein FCF1 homolog	Peptide
	TUM_first_pool_1	Proteotypic	LPIIFNK	C1QTNF7	Q9BXJ2;Q9BXJ2-2	NK-tumor recognition protein	Peptide
	TUM_first_pool_1	Proteotypic	IAGVNIK	CFHR5	Q9BXR6	Secreted frizzled-related protein 2	Peptide
	TUM_first_pool_1	Proteotypic	KLEENLK	RNF17	Q9BXT8;Q9BXT8-4;Q9BXT8-5	Tektin-1	Peptide
	TUM_first_pool_1	Proteotypic	ITQYLIR	MAK16	Q9BXY0	E3 ubiquitin-protein ligase RING2;Isoform 2 of E3 ubiquitin-protein ligase RING2	Peptide
	TUM_first_pool_1	Proteotypic	FDVQWIFVK	YTHDF1	Q9BYJ9	Isoform 2 of TBC1 domain family member 31;Isoform 3 of TBC1 domain family member 31;TBC1 domain family member 31	Peptide
	TUM_first_pool_1	Proteotypic	YSIDQEFLK	NLN	Q9BYT8	Isoform 2 of Lipopolysaccharide-responsive and beige-like anchor protein;Lipopolysaccharide-responsive and beige-like anchor protein	Peptide
	TUM_first_pool_1	Proteotypic	RIPQNPR	CEP41	Q9BYV8;Q9BYV8-2;Q9BYV8-4;Q9BYV8-5	Isoform 2 of TBC1 domain family member 15;Isoform 3 of TBC1 domain family member 15;TBC1 domain family member 15	Peptide
	TUM_first_pool_1	Proteotypic	CYETCGK	PLA2G12A	Q9BZM1		Peptide
	TUM_first_pool_1	Proteotypic	TITHIVAK	SHCBP1L	Q9BZQ2;Q9BZQ2-2;Q9BZQ2-3	Polyadenylate-binding protein 4-like	Peptide
	TUM_first_pool_1	Proteotypic	SMYITYSTK	SLC19A3	Q9BZV2	Putative tetratricopeptide repeat protein 41	Peptide
	TUM_first_pool_1	Proteotypic	GHLIEIR	NLRP1	Q9C000;Q9C000-2;Q9C000-3;Q9C000-4;Q9C000-5	Exportin-4	Peptide
	TUM_first_pool_1	Proteotypic	LQLIEGR	NLRP1	Q9C000;Q9C000-2;Q9C000-3;Q9C000-4;Q9C000-5;Q9C000-6	Isoform 2 of Voltage-dependent L-type calcium channel subunit alpha-1F;Isoform 3 of Voltage-dependent L-type calcium channel subunit alpha-1F;Voltage-dependent L-type calcium channel subunit alpha-1F	Peptide
	TUM_first_pool_1	Proteotypic	ALGAMWK	TRIM9	Q9C026;Q9C026-4;Q9C026-5	Coiled-coil and C2 domain-containing protein 1A;Isoform 2 of Coiled-coil and C2 domain-containing protein 1A	Peptide
	TUM_first_pool_1	Proteotypic	ELISDLEHR	TRIM5	Q9C035;Q9C035-2;Q9C035-3;Q9C035-4;Q9C035-5;Q9C035-6	U6 snRNA-associated Sm-like protein LSm1	Peptide
	TUM_first_pool_1	Proteotypic	LTVELMK	LRRCC1	Q9C099;Q9C099-2	Zinc finger matrin-type protein 2	Peptide
	TUM_first_pool_1	Proteotypic	LISISGK	CNTNAP4	Q9C0A0;Q9C0A0-2	Isoform 2 of Uromodulin-like 1;Isoform 3 of Uromodulin-like 1;Isoform 4 of Uromodulin-like 1;Uromodulin-like 1	Peptide
	TUM_first_pool_1	Proteotypic	AILAQGR	CFAP74	Q9C0B2;Q9C0B2-2	Centrosomal protein of 104 kDa	Peptide
	TUM_first_pool_1	Proteotypic	LAAEEEAKR	CEP295	Q9C0D2;Q9C0D2-3	Forkhead box protein K1	Peptide
	TUM_first_pool_1	Proteotypic	LLSAILR	XPO4	Q9C0E2	Integrin alpha-1	Peptide
	TUM_first_pool_1	Proteotypic	RGLFGTR	DNAH6	Q9C0G6;Q9C0G6-4	NADH dehydrogenase [ubiquinone] iron-sulfur protein 5	Peptide
	TUM_first_pool_1	Proteotypic	ELAEVIK	CCSER1	Q9C0I3	Isoform 3 of UDP-glucuronosyltransferase 1-6;UDP-glucuronosyltransferase 1-6	Peptide
	TUM_first_pool_1	Proteotypic	QVWDYLFGK	ACTR6	Q9GZN1;Q9GZN1-2	Isoform 2 of Oxidoreductase HTATIP2;Oxidoreductase HTATIP2	Peptide
	TUM_first_pool_1	Proteotypic	IVSSIFR	FAM192A	Q9GZU8	Isoform 2 of SH3 domain-containing protein 21;Isoform 5 of SH3 domain-containing protein 21;SH3 domain-containing protein 21	Peptide
	TUM_first_pool_1	Proteotypic	LDELALVK	SLC5A7	Q9GZV3	Bestrophin-2	Peptide
	TUM_first_pool_1	Proteotypic	MLGARLR	FGF23	Q9GZV9	Isoform 2 of Serine/threonine-protein phosphatase 4 regulatory subunit 3A;Isoform 5 of Serine/threonine-protein phosphatase 4 regulatory subunit 3A;Serine/threonine-protein phosphatase 4 regulatory subunit 3A	Peptide
	TUM_first_pool_1	Proteotypic	LTSTQPR	QRICH2	Q9H0J4;Q9H0J4-2	Isoform 2 of Protein FAM32A;Protein FAM32A	Peptide
	TUM_first_pool_1	Proteotypic	FVTNTTK	HDHD2	Q9H0R4	Isoform 2 of Lysophospholipid acyltransferase 1	Peptide
	TUM_first_pool_1	Proteotypic	LELVNSR	WNT5B	Q9H1J7	Reticulon-4 receptor-like 1	Peptide
	TUM_first_pool_1	Proteotypic	IIDDLLK	GBA3	Q9H227	Isoform 2 of Protein NDRG4;Isoform 3 of Protein NDRG4;Isoform 4 of Protein NDRG4;Isoform 5 of Protein NDRG4;Isoform 6 of Protein NDRG4;Isoform 7 of Protein NDRG4;Isoform 8 of Protein NDRG4;Protein NDRG4	Peptide
	TUM_first_pool_1	Proteotypic	NSLISMLK	P2RY12	Q9H244	Chorion-specific transcription factor GCMa	Peptide
	TUM_first_pool_1	Proteotypic	ELSDRYR	SLC26A1	Q9H2B4	Interleukin-1 receptor accessory protein-like 1	Peptide
	TUM_first_pool_1	Proteotypic	AVSNPFQQR	TTYH1	Q9H313;Q9H313-2;Q9H313-3;Q9H313-4;Q9H313-5	Heat shock factor protein 5	Peptide
	TUM_first_pool_1	Proteotypic	VHLDQLK	SNX25	Q9H3E2;Q9H3E2-2		Peptide
	TUM_first_pool_1	Proteotypic	GLAQYLK	TCEAL2	Q9H3H9	Isoform 2 of Peptidyl-prolyl cis-trans isomerase-like 2;Peptidyl-prolyl cis-trans isomerase-like 2	Peptide
	TUM_first_pool_1	Proteotypic	RVEEPLK	TCEAL2	Q9H3H9		Peptide
	TUM_first_pool_1	Proteotypic	EHVELLRAR	HRH4	Q9H3N8;Q9H3N8-2	Dolichyl-diphosphooligosaccharide--protein glycosyltransferase subunit STT3A;Isoform 2 of Dolichyl-diphosphooligosaccharide--protein glycosyltransferase subunit STT3A	Peptide
	TUM_first_pool_1	Proteotypic	EEGAIFK	TSPY26P	Q9H489	Isoform 2 of Protein FAM92A1;Isoform 3 of Protein FAM92A1;Isoform 4 of Protein FAM92A1;Protein FAM92A1	Peptide
	TUM_first_pool_1	Proteotypic	VVAEMNR	DPEP2	Q9H4A9;Q9H4A9-2	Isoform 2 of Paraneoplastic antigen Ma3;Paraneoplastic antigen Ma3	Peptide
	TUM_first_pool_1	Proteotypic	VSYINSR	CLSTN2	Q9H4D0	Isoform Beta of Tripartite motif-containing protein 5;Isoform Delta of Tripartite motif-containing protein 5;Isoform Epsilon of Tripartite motif-containing protein 5;Isoform Gamma of Tripartite motif-containing protein 5;Isoform Iota of Tripartite motif-containing protein 5;Tripartite motif-containing protein 5	Peptide
	TUM_first_pool_1	Proteotypic	VPVGTLVK	MTG2	Q9H4K7	Isoform 2 of PCNA-interacting partner;Isoform 5 of PCNA-interacting partner;PCNA-interacting partner	Peptide
	TUM_first_pool_1	Proteotypic	FCPYSHR	GSTO2	Q9H4Y5;Q9H4Y5-2;Q9H4Y5-3	Macrophage metalloelastase	Peptide
	TUM_first_pool_1	Proteotypic	FSLAAFK	TASP1	Q9H6P5	HD domain-containing protein 2;Isoform 2 of HD domain-containing protein 2;Isoform 3 of HD domain-containing protein 2	Peptide
	TUM_first_pool_1	Proteotypic	EVQESLK	SMYD3	Q9H7B4;Q9H7B4-2;Q9H7B4-3	Protein phosphatase 1 regulatory subunit 16A	Peptide
	TUM_first_pool_1	Proteotypic	VLADALK	TTC12	Q9H892;Q9H892-2	Calpain-6	Peptide
	TUM_first_pool_1	Proteotypic	ILHAGFK	BRD9	Q9H8M2;Q9H8M2-1;Q9H8M2-3;Q9H8M2-4;Q9H8M2-6	Isoform 2 of Serine palmitoyltransferase 3;Serine palmitoyltransferase 3	Peptide
	TUM_first_pool_1	Proteotypic	LLFSSEK	FAM188A	Q9H8M7;Q9H8M7-2	Isoform 2 of Tyrosine-protein phosphatase non-receptor type 6;Isoform 3 of Tyrosine-protein phosphatase non-receptor type 6;Isoform 4 of Tyrosine-protein phosphatase non-receptor type 6;Tyrosine-protein phosphatase non-receptor type 6	Peptide
	TUM_first_pool_1	Proteotypic	YLEEFPEER	IPPK	Q9H8X2	Growth arrest-specific protein 8;Isoform 2 of Growth arrest-specific protein 8	Peptide
	TUM_first_pool_1	Proteotypic	SLEMCSIQR	PSTPIP2	Q9H939		Peptide
	TUM_first_pool_1	Proteotypic	VSFQEAR	CHODL	Q9H9P2;Q9H9P2-2;Q9H9P2-3;Q9H9P2-4	Isoform 2 of Urea transporter 1;Urea transporter 1	Peptide
	TUM_first_pool_1	Proteotypic	LSLLEEK	EFCC1	Q9HA90;Q9HA90-2	Isoform 2 of Putative bifunctional UDP-N-acetylglucosamine transferase and deubiquitinase ALG13	Peptide
	TUM_first_pool_1	Proteotypic	LKLDIDK	SAP30L	Q9HAJ7;Q9HAJ7-2;Q9HAJ7-3	Transmembrane protein 199	Peptide
	TUM_first_pool_1	Proteotypic	RLGVQPSK	MAGEF1	Q9HAY2	Coiled-coil domain-containing protein 50;Isoform 2 of Coiled-coil domain-containing protein 50	Peptide
	TUM_first_pool_1	Proteotypic	VLAAFLR	BCL2L12	Q9HB09;Q9HB09-2;Q9HB09-3	Isoform 2 of Parkinson disease 7 domain-containing protein 1;Isoform 3 of Parkinson disease 7 domain-containing protein 1;Isoform 4 of Parkinson disease 7 domain-containing protein 1;Parkinson disease 7 domain-containing protein 1	Peptide
	TUM_first_pool_1	Proteotypic	ICTPMGK	PROK2	Q9HC23;Q9HC23-2	U3 small nucleolar RNA-interacting protein 2	Peptide
	TUM_first_pool_1	Proteotypic	LPQNVKK	GCM1	Q9NP62	Dystrophin-related protein 2;Isoform 2 of Dystrophin-related protein 2	Peptide
	TUM_first_pool_1	Proteotypic	YLDEADRDK	HMG20A	Q9NP66	Isoform 2 of M-phase inducer phosphatase 1;M-phase inducer phosphatase 1	Peptide
	TUM_first_pool_1	Proteotypic	DDIPGLPR	AMBN	Q9NP70;Q9NP70-2	Cilia- and flagella-associated protein 74;Isoform 2 of Cilia- and flagella-associated protein 74	Peptide
	TUM_first_pool_1	Proteotypic	FSAFLDK	ALG13	Q9NP73-2	Isoform 2 of Kinesin-like protein KIF19;Isoform 3 of Kinesin-like protein KIF19;Kinesin-like protein KIF19	Peptide
	TUM_first_pool_1	Proteotypic	KVLEEYK	CCNB1IP1	Q9NPC3	FYVE, RhoGEF and PH domain-containing protein 5;Isoform 2 of FYVE, RhoGEF and PH domain-containing protein 5	Peptide
	TUM_first_pool_1	Proteotypic	KDQHHHR	NLRC4	Q9NPP4;Q9NPP4-3	Angiomotin	Peptide
	TUM_first_pool_1	Proteotypic	YTAQESR	SCUBE2	Q9NQ36;Q9NQ36-2;Q9NQ36-3	Regulator of G-protein signaling 19	Peptide
	TUM_first_pool_1	Proteotypic	FALTVVR	TIGAR	Q9NQ88	Endonuclease/exonuclease/phosphatase family domain-containing protein 1	Peptide
	TUM_first_pool_1	Proteotypic	LMDIIGKEK	DDX4	Q9NQI0;Q9NQI0-2;Q9NQI0-3;Q9NQI0-4	Dynein heavy chain 8, axonemal;Isoform 2 of Dynein heavy chain 8, axonemal	Peptide
	TUM_first_pool_1	Proteotypic	IILQSCR	FSCN3	Q9NQT6;Q9NQT6-2	Coiled-coil domain-containing protein 71	Peptide
	TUM_first_pool_1	Proteotypic	FDFNAFR	MAN1C1	Q9NR34	Adhesion G protein-coupled receptor A1;Isoform 1 of Adhesion G protein-coupled receptor A1;Isoform 2 of Adhesion G protein-coupled receptor A1	Peptide
	TUM_first_pool_1	Proteotypic	FSPVLGR	AAAS	Q9NRG9;Q9NRG9-2	Isoform 2 of MAU2 chromatid cohesion factor homolog;Isoform 3 of MAU2 chromatid cohesion factor homolog;MAU2 chromatid cohesion factor homolog	Peptide
	TUM_first_pool_1	Proteotypic	YDLPASYK	METTL5	Q9NRN9	Isoform 2 of Uncharacterized protein C6orf136;Isoform 3 of Uncharacterized protein C6orf136;Isoform 4 of Uncharacterized protein C6orf136;Uncharacterized protein C6orf136	Peptide
	TUM_first_pool_1	Proteotypic	VTDCMGR	PLSCR4	Q9NRQ2	Isoform 2 of Polycomb protein SCMH1;Isoform 3 of Polycomb protein SCMH1;Isoform 4 of Polycomb protein SCMH1;Isoform 5 of Polycomb protein SCMH1;Isoform 6 of Polycomb protein SCMH1;Polycomb protein SCMH1	Peptide
	TUM_first_pool_1	Proteotypic	TWLLSEK	TMEM167B	Q9NRX6	Isoform 2 of Taperin;Isoform 3 of Taperin;Isoform 4 of Taperin;Taperin	Peptide
	TUM_first_pool_1	Proteotypic	LQQETENVK	KRT82	Q9NSB4	RING finger protein 113B	Peptide
	TUM_first_pool_1	Proteotypic	ASSFHEFAR	TBC1D22B	Q9NU19	Tuftelin-interacting protein 11	Peptide
	TUM_first_pool_1	Proteotypic	ALLQEQFR	ABCF3	Q9NUQ8;Q9NUQ8-2	Isoform 1 of Retinoic acid receptor responder protein 1;Retinoic acid receptor responder protein 1	Peptide
	TUM_first_pool_1	Proteotypic	DNYDALR	FAM105A	Q9NUU6	Isoform 2 of Tumor necrosis factor receptor superfamily member 13B;Isoform 3 of Tumor necrosis factor receptor superfamily member 13B;Tumor necrosis factor receptor superfamily member 13B	Peptide
	TUM_first_pool_1	Proteotypic	CNAAVER	SPTLC3	Q9NUV7;Q9NUV7-2	Cytoplasmic dynein 2 light intermediate chain 1;Isoform 2 of Cytoplasmic dynein 2 light intermediate chain 1;Isoform 3 of Cytoplasmic dynein 2 light intermediate chain 1	Peptide
	TUM_first_pool_1	Proteotypic	VIAVCHR	TBCCD1	Q9NVR7;Q9NVR7-2	Max-like protein X	Peptide
	TUM_first_pool_1	Proteotypic	QERQLEK	THAP1	Q9NVV9	Brain-specific angiogenesis inhibitor 1-associated protein 2-like protein 2;Isoform 2 of Brain-specific angiogenesis inhibitor 1-associated protein 2-like protein 2	Peptide
	TUM_first_pool_1	Proteotypic	FNQLVEQYK	RBM28	Q9NW13;Q9NW13-2	Cholesteryl ester transfer protein	Peptide
	TUM_first_pool_1	Proteotypic	HELENLR	ANO10	Q9NW15;Q9NW15-2;Q9NW15-3;Q9NW15-5	Proton-associated sugar transporter A	Peptide
	TUM_first_pool_1	Proteotypic	YEEEFLR	IFT57	Q9NWB7	Leucine-rich repeat serine/threonine-protein kinase 2	Peptide
	TUM_first_pool_1	Proteotypic	GPEIEPR	SMOX	Q9NWM0;Q9NWM0-2;Q9NWM0-4;Q9NWM0-5;Q9NWM0-6	Transcription elongation factor A protein-like 2	Peptide
	TUM_first_pool_1	Proteotypic	QYLEDER	CUEDC1	Q9NWM3	Heparin cofactor 2	Peptide
	TUM_first_pool_1	Proteotypic	LISGQAK	PARPBP	Q9NWS1;Q9NWS1-2;Q9NWS1-5	Angiopoietin-4;Isoform 2 of Angiopoietin-4	Peptide
	TUM_first_pool_1	Proteotypic	TIELGGK	PARPBP	Q9NWS1;Q9NWS1-2;Q9NWS1-6;Q9NWS1-7	Hypoxia-inducible factor 1-alpha inhibitor	Peptide
	TUM_first_pool_1	Proteotypic	FHEFVEK	HIF1AN	Q9NWT6		Peptide
	TUM_first_pool_1	Proteotypic	LQDIQQR	HIF1AN	Q9NWT6	Isoform 2 of La-related protein 1B;Isoform 4 of La-related protein 1B;Isoform 9 of La-related protein 1B;La-related protein 1B	Peptide
	TUM_first_pool_1	Proteotypic	LSVAIPK	TRNAU1AP	Q9NX07;Q9NX07-2	G protein-regulated inducer of neurite outgrowth 3	Peptide
	TUM_first_pool_1	Proteotypic	RVFKDLYGR	MKS1	Q9NXB0;Q9NXB0-2;Q9NXB0-3	Isoform Short of Very low-density lipoprotein receptor;Very low-density lipoprotein receptor	Peptide
	TUM_first_pool_1	Proteotypic	EVLAQTR	P4HTM	Q9NXG6;Q9NXG6-2;Q9NXG6-3	F-box only protein 41	Peptide
	TUM_first_pool_1	Proteotypic	VAAWVEALR	CDKN2AIP	Q9NXV6	39S ribosomal protein L55, mitochondrial;Isoform 2 of 39S ribosomal protein L55, mitochondrial	Peptide
	TUM_first_pool_1	Proteotypic	TCLICER	ALKBH4	Q9NXW9;Q9NXW9-2	Rab proteins geranylgeranyltransferase component A 1	Peptide
	TUM_first_pool_1	Proteotypic	QDMIIDK	SCN3A	Q9NY46;Q9NY46-2;Q9NY46-3;Q9NY46-4	E3 ubiquitin-protein ligase Itchy homolog;Isoform 2 of E3 ubiquitin-protein ligase Itchy homolog;Isoform 3 of E3 ubiquitin-protein ligase Itchy homolog	Peptide
	TUM_first_pool_1	Proteotypic	ESIDLVLDR	TUBA8	Q9NY65;Q9NY65-2	tRNA (guanine(37)-N1)-methyltransferase	Peptide
	TUM_first_pool_1	Proteotypic	DFLLYLR	B3GNT2	Q9NY97;Q9NY97-2	Protein FAM205A	Peptide
	TUM_first_pool_1	Proteotypic	FIKIGDK	DNAH9	Q9NYC9;Q9NYC9-2		Peptide
	TUM_first_pool_1	Proteotypic	TEGFWRPLR	SLC25A37	Q9NYZ2;Q9NYZ2-2	Histone deacetylase 11;Isoform 2 of Histone deacetylase 11	Peptide
	TUM_first_pool_1	Proteotypic	SAISCIR	SLC25A37	Q9NYZ2;Q9NYZ2-4	CUE domain-containing protein 1	Peptide
	TUM_first_pool_1	Proteotypic	FTWEQAFLR	SMARCAL1	Q9NZC9	Protein phosphatase 1 regulatory subunit 27	Peptide
	TUM_first_pool_1	Proteotypic	MTTSFWK	MRPL35	Q9NZE8;Q9NZE8-2	Isoform 2 of Obscurin;Isoform 3 of Obscurin;Isoform 4 of Obscurin;Isoform 5 of Obscurin;Obscurin	Peptide
	TUM_first_pool_1	Proteotypic	LFIPNDFFK	SACS	Q9NZJ4;Q9NZJ4-2	Glycine--tRNA ligase	Peptide
	TUM_first_pool_1	Proteotypic	LLDYLTR	RGL1	Q9NZL6;Q9NZL6-2	Isoform 2 of ATP synthase subunit alpha, mitochondrial	Peptide
	TUM_first_pool_1	Proteotypic	RDTLLIR	IL1RAPL1	Q9NZN1	Caldesmon;Isoform 2 of Caldesmon;Isoform 3 of Caldesmon;Isoform 4 of Caldesmon;Isoform 5 of Caldesmon;Isoform 6 of Caldesmon	Peptide
	TUM_first_pool_1	Proteotypic	VLFDILK	OR5AC2	Q9NZP5	Major centromere autoantigen B	Peptide
	TUM_first_pool_1	Proteotypic	VAAAITK	TMOD2	Q9NZR1;Q9NZR1-2	Beta-1,3-glucosyltransferase	Peptide
	TUM_first_pool_1	Proteotypic	QLSDVSSPR	RAI14	Q9P0K7-4	Intercellular adhesion molecule 2	Peptide
	TUM_first_pool_1	Proteotypic	NKVEDAFYK	C6orf203	Q9P0P8	Isoform 2 of Probable methyltransferase-like protein 15;Isoform 4 of Probable methyltransferase-like protein 15;Probable methyltransferase-like protein 15	Peptide
	TUM_first_pool_1	Proteotypic	YLDEAER	HMG20B	Q9P0W2;Q9P0W2-2;Q9P0W2-3	Uncharacterized protein C2orf74	Peptide
	TUM_first_pool_1	Proteotypic	ALQDAIR	PIPOX	Q9P0Z9		Peptide
	TUM_first_pool_1	Proteotypic	VDPILIK	GCNT4	Q9P109	Syntaxin-binding protein 5-like	Peptide
	TUM_first_pool_1	Proteotypic	CGFNINVR	ZNRD1	Q9P1U0	Protein phosphatase 1 regulatory subunit 3G	Peptide
	TUM_first_pool_1	Proteotypic	EAFEAEYR	PIM2	Q9P1W9	Isoform 2 of Multiple C2 and transmembrane domain-containing protein 2;Multiple C2 and transmembrane domain-containing protein 2	Peptide
	TUM_first_pool_1	Proteotypic	LTQQLEFEK	CTTNBP2NL	Q9P2B4	StAR-related lipid transfer protein 9	Peptide
	TUM_first_pool_1	Proteotypic	LLEKMQR	KIF17	Q9P2E2;Q9P2E2-3	Mitochondrial pyruvate carrier 1	Peptide
	TUM_first_pool_1	Proteotypic	LSTLEENLR	KIF17	Q9P2E2;Q9P2E2-3	Isoform 2 of Zinc finger and BTB domain-containing protein 7B;Zinc finger and BTB domain-containing protein 7B	Peptide
	TUM_first_pool_1	Proteotypic	AGVLLLLR	TXNDC16	Q9P2K2	Protein kish-B	Peptide
	TUM_first_pool_1	Proteotypic	EYLQQLR	STARD9	Q9P2P6	Isoform 2 of Solute carrier family 43 member 3;Solute carrier family 43 member 3	Peptide
	TUM_first_pool_1	Proteotypic	SLSHLYR	TFIP11	Q9UBB9	Cerebellin-1	Peptide
	TUM_first_pool_1	Proteotypic	AWNTNLR	RHCG	Q9UBD6	Cubilin	Peptide
	TUM_first_pool_1	Proteotypic	LLEKENR	GABBR1	Q9UBS5;Q9UBS5-2;Q9UBS5-3;Q9UBS5-4		Peptide
	TUM_first_pool_1	Proteotypic	FDNTYSR	SEC14L4	Q9UDX3	A disintegrin and metalloproteinase with thrombospondin motifs 13;Isoform 2 of A disintegrin and metalloproteinase with thrombospondin motifs 13;Isoform 3 of A disintegrin and metalloproteinase with thrombospondin motifs 13	Peptide
	TUM_first_pool_1	Proteotypic	LQLVVLR	TJP2	Q9UDY2;Q9UDY2-2;Q9UDY2-3;Q9UDY2-4;Q9UDY2-5;Q9UDY2-6;Q9UDY2-7		Peptide
	TUM_first_pool_1	Proteotypic	IQDLDRR	DNAH17	Q9UFH2;Q9UFH2-2;Q9UFH2-4	Transcriptional activator protein Pur-beta	Peptide
	TUM_first_pool_1	Proteotypic	LSVSLLR	IFT172	Q9UG01	Protein FAM162A	Peptide
	TUM_first_pool_1	Proteotypic	FPLPIYK	SLC23A2	Q9UGH3;Q9UGH3-2	Xylosyltransferase 1	Peptide
	TUM_first_pool_1	Proteotypic	LGWDDELR	PRKAG3	Q9UGI9;Q9UGI9-2	Filensin;Isoform 2 of Filensin;Isoform 3 of Filensin	Peptide
	TUM_first_pool_1	Proteotypic	LQEALEDER	SWAP70	Q9UH65	Zinc finger protein 765	Peptide
	TUM_first_pool_1	Proteotypic	SPTLSVPR	MLX	Q9UH92	Pyridoxal phosphate phosphatase	Peptide
	TUM_first_pool_1	Proteotypic	ESIICKPK	MLH3	Q9UHC1;Q9UHC1-2	FYVE, RhoGEF and PH domain-containing protein 3;Isoform 2 of FYVE, RhoGEF and PH domain-containing protein 3;Isoform 3 of FYVE, RhoGEF and PH domain-containing protein 3	Peptide
	TUM_first_pool_1	Proteotypic	SGKMAMR	DNAI1	Q9UI46	Hypoxia-inducible factor 1-alpha inhibitor	Peptide
	TUM_first_pool_1	Proteotypic	TYLFLQK	SERPINB13	Q9UIV8;Q9UIV8-2	DNA endonuclease RBBP8;Isoform 2 of DNA endonuclease RBBP8;Isoform 3 of DNA endonuclease RBBP8	Peptide
	TUM_first_pool_1	Proteotypic	VELACGK	GNPTG	Q9UJJ9	Thiopurine S-methyltransferase	Peptide
	TUM_first_pool_1	Proteotypic	AWSVVGR	KLHL21	Q9UJP4	ATP-binding cassette sub-family A member 5;Isoform 3 of ATP-binding cassette sub-family A member 5	Peptide
	TUM_first_pool_1	Proteotypic	LQTHAVK	TINAG	Q9UJW2;Q9UJW2-2	2-oxoglutarate dehydrogenase, mitochondrial;Isoform 2 of 2-oxoglutarate dehydrogenase, mitochondrial;Isoform 3 of 2-oxoglutarate dehydrogenase, mitochondrial	Peptide
	TUM_first_pool_1	Proteotypic	TFVSHFR	NAGPA	Q9UK23;Q9UK23-2;Q9UK23-3	Gamma-aminobutyric acid type B receptor subunit 1;Isoform 1B of Gamma-aminobutyric acid type B receptor subunit 1;Isoform 1C of Gamma-aminobutyric acid type B receptor subunit 1;Isoform 1D of Gamma-aminobutyric acid type B receptor subunit 1	Peptide
	TUM_first_pool_1	Proteotypic	AEHEQEYK	TNIK	Q9UKE5-2;Q9UKE5-5;Q9UKE5-6;Q9UKE5-8	Isoform 2 of N-acetylglucosamine-1-phosphodiester alpha-N-acetylglucosaminidase;Isoform 3 of N-acetylglucosamine-1-phosphodiester alpha-N-acetylglucosaminidase;N-acetylglucosamine-1-phosphodiester alpha-N-acetylglucosaminidase	Peptide
	TUM_first_pool_1	Proteotypic	FLQDVSR	MYO15A	Q9UKN7;Q9UKN7-2	TATA-binding protein-associated factor 172	Peptide
	TUM_first_pool_1	Proteotypic	LQNIIGR	FBXO5	Q9UKT4;Q9UKT4-2	Dapper homolog 2;Isoform 2 of Dapper homolog 2	Peptide
	TUM_first_pool_1	Proteotypic	IENIYIR	ACSL6	Q9UKU0;Q9UKU0-1;Q9UKU0-2;Q9UKU0-3;Q9UKU0-5;Q9UKU0-6;Q9UKU0-7;Q9UKU0-8;Q9UKU0-9	Isoform 2 of Coiled-coil domain-containing protein 112	Peptide
	TUM_first_pool_1	Proteotypic	LLDDLFR	ACIN1	Q9UKV3;Q9UKV3-2;Q9UKV3-3;Q9UKV3-5	UDP-glucuronosyltransferase 2B7	Peptide
	TUM_first_pool_1	Proteotypic	ANTEVAQWR	MYH2	Q9UKX2	Isoform 2 of Vesicle-trafficking protein SEC22c;Isoform 3 of Vesicle-trafficking protein SEC22c;Vesicle-trafficking protein SEC22c	Peptide
	TUM_first_pool_1	Proteotypic	CLIPNETK	MYH13	Q9UKX3	Histone deacetylase complex subunit SAP30L;Isoform 2 of Histone deacetylase complex subunit SAP30L;Isoform 3 of Histone deacetylase complex subunit SAP30L	Peptide
	TUM_first_pool_1	Proteotypic	VVVLNFR	PCOLCE2	Q9UKZ9	Kinesin heavy chain isoform 5A	Peptide
	TUM_first_pool_1	Proteotypic	FLEEERR	PNMA3	Q9UL41;Q9UL41-2	Dimethylaniline monooxygenase [N-oxide-forming] 5;Isoform 2 of Dimethylaniline monooxygenase [N-oxide-forming] 5;Isoform 3 of Dimethylaniline monooxygenase [N-oxide-forming] 5	Peptide
	TUM_first_pool_1	Proteotypic	TIGVDFLER	RAB23	Q9ULC3	Zinc finger protein 595	Peptide
	TUM_first_pool_1	Proteotypic	KYEPKLK	INTU	Q9ULD6;Q9ULD6-2;Q9ULD6-3;Q9ULD6-4	UPF0561 protein C2orf68	Peptide
	TUM_first_pool_1	Proteotypic	GWIDWAATK	NDRG4	Q9ULP0;Q9ULP0-2;Q9ULP0-3;Q9ULP0-4;Q9ULP0-5;Q9ULP0-6;Q9ULP0-7;Q9ULP0-8	Isoform 2 of Protein FAM188A;Protein FAM188A	Peptide
	TUM_first_pool_1	Proteotypic	HFNLPSK	TBC1D24	Q9ULP9;Q9ULP9-2	Nck-associated protein 1-like	Peptide
	TUM_first_pool_1	Proteotypic	YEWVVIK	TBC1D24	Q9ULP9;Q9ULP9-2	Thiamine transporter 2	Peptide
	TUM_first_pool_1	Proteotypic	VEPEQEK	KCNS2	Q9ULS6	Isoform 2 of Protein FAM173B;Protein FAM173B	Peptide
	TUM_first_pool_1	Proteotypic	VESELER	TTC7A	Q9ULT0;Q9ULT0-3;Q9ULT0-4	Catenin delta-2;Isoform 2 of Catenin delta-2	Peptide
	TUM_first_pool_1	Proteotypic	LHEVLER	STAP1	Q9ULZ2	Isoform 2 of Oxysterols receptor LXR-beta;Oxysterols receptor LXR-beta	Peptide
	TUM_first_pool_1	Proteotypic	GIDYYDR	SLC12A4	Q9UP95;Q9UP95-2;Q9UP95-3;Q9UP95-4;Q9UP95-5;Q9UP95-6	Serpin B11	Peptide
	TUM_first_pool_1	Proteotypic	VSSLLGK	SLC12A4	Q9UP95;Q9UP95-2;Q9UP95-3;Q9UP95-4;Q9UP95-5;Q9UP95-6;Q9UP95-7	Dermokine;Isoform 10 of Dermokine;Isoform 11 of Dermokine;Isoform 12 of Dermokine;Isoform 13 of Dermokine;Isoform 14 of Dermokine;Isoform 16 of Dermokine;Isoform 2 of Dermokine;Isoform 4 of Dermokine;Isoform 8 of Dermokine;Isoform 9 of Dermokine	Peptide
	TUM_first_pool_1	Proteotypic	FIVIIPR	SMG5	Q9UPR3	Cell division cycle-associated 7-like protein;Isoform 2 of Cell division cycle-associated 7-like protein;Isoform 3 of Cell division cycle-associated 7-like protein;Isoform 4 of Cell division cycle-associated 7-like protein	Peptide
	TUM_first_pool_1	Proteotypic	EKVQLQK	ANKRD26	Q9UPS8-2		Peptide
	TUM_first_pool_1	Proteotypic	TENELLR	CORO2B	Q9UQ03;Q9UQ03-2	IQ domain-containing protein C;Isoform 2 of IQ domain-containing protein C;Isoform 3 of IQ domain-containing protein C	Peptide
	TUM_first_pool_1	Proteotypic	LNQEISR	KCNH4	Q9UQ05	GTP cyclohydrolase 1;Isoform GCH-2 of GTP cyclohydrolase 1;Isoform GCH-3 of GTP cyclohydrolase 1;Isoform GCH-4 of GTP cyclohydrolase 1	Peptide
	TUM_first_pool_1	Proteotypic	TTDLEIR	CTNND2	Q9UQB3;Q9UQB3-2	Cytochrome P450 3A4	Peptide
	TUM_first_pool_1	Proteotypic	KPDEQPK	SCN8A	Q9UQD0;Q9UQD0-2;Q9UQD0-3;Q9UQD0-5	Protein N-terminal asparagine amidohydrolase	Peptide
	TUM_first_pool_1	Proteotypic	VAAGELK	HDAC5	Q9UQL6;Q9UQL6-2;Q9UQL6-3	Immunoglobulin superfamily DCC subclass member 4;Isoform 2 of Immunoglobulin superfamily DCC subclass member 4	Peptide
	TUM_first_pool_1	Proteotypic	MLTINPSKR	CAMK2A	Q9UQM7;Q9UQM7-2		Peptide
	TUM_first_pool_1	Proteotypic	LPANFFK	APOBEC2	Q9Y235	Adenylate cyclase type 4	Peptide
	TUM_first_pool_1	Proteotypic	IQLLVFK	EIF3L	Q9Y262;Q9Y262-2	Isoform 2 of Scavenger receptor class A member 3;Scavenger receptor class A member 3	Peptide
	TUM_first_pool_1	Proteotypic	LQALETK	ANGPT4	Q9Y264;Q9Y264-2	85/88 kDa calcium-independent phospholipase A2;Isoform Ankyrin-iPLA2-1 of 85/88 kDa calcium-independent phospholipase A2;Isoform Ankyrin-iPLA2-2 of 85/88 kDa calcium-independent phospholipase A2	Peptide
	TUM_first_pool_1	Proteotypic	TSAEYFR	ST3GAL6	Q9Y274;Q9Y274-2	Transmembrane emp24 domain-containing protein 7	Peptide
	TUM_first_pool_1	Proteotypic	GLQFVWR	MAN2B2	Q9Y2E5;Q9Y2E5-2	Isoform 2 of Tumor necrosis factor alpha-induced protein 8;Isoform 3 of Tumor necrosis factor alpha-induced protein 8;Isoform 4 of Tumor necrosis factor alpha-induced protein 8;Tumor necrosis factor alpha-induced protein 8	Peptide
	TUM_first_pool_1	Proteotypic	DGRPLWQK	INPP5F	Q9Y2H2;Q9Y2H2-2;Q9Y2H2-3	Dynein heavy chain 17, axonemal;Isoform 2 of Dynein heavy chain 17, axonemal;Isoform 4 of Dynein heavy chain 17, axonemal	Peptide
	TUM_first_pool_1	Proteotypic	QELTQLCLK	NINL	Q9Y2I6;Q9Y2I6-2	Coronin-2A	Peptide
	TUM_first_pool_1	Proteotypic	VNFEEFK	NINL	Q9Y2I6;Q9Y2I6-2	Isoform 2 of Uncharacterized protein KIAA1614;Uncharacterized protein KIAA1614	Peptide
	TUM_first_pool_1	Proteotypic	HAHELMLK	STXBP5L	Q9Y2K9		Peptide
	TUM_first_pool_1	Proteotypic	ILHLGLK	SLC27A5	Q9Y2P5;Q9Y2P5-2	Isoform 2 of Pleckstrin homology-like domain family B member 3;Pleckstrin homology-like domain family B member 3	Peptide
	TUM_first_pool_1	Proteotypic	LQAENIR	SLC27A5	Q9Y2P5;Q9Y2P5-2	Isoform 2 of Zinc finger FYVE domain-containing protein 26;Isoform 4 of Zinc finger FYVE domain-containing protein 26;Zinc finger FYVE domain-containing protein 26	Peptide
	TUM_first_pool_1	Proteotypic	FLINTIK	POLR1D	Q9Y2S0-2	F-box/LRR-repeat protein 6;Isoform 2 of F-box/LRR-repeat protein 6	Peptide
	TUM_first_pool_1	Proteotypic	ALGGQLR	SLC45A1	Q9Y2W3	Melanoma-associated antigen F1	Peptide
	TUM_first_pool_1	Proteotypic	CYIVATVDR	FCF1	Q9Y324	Isoform 2 of NACHT, LRR and PYD domains-containing protein 1;Isoform 3 of NACHT, LRR and PYD domains-containing protein 1;Isoform 4 of NACHT, LRR and PYD domains-containing protein 1;Isoform 5 of NACHT, LRR and PYD domains-containing protein 1;NACHT, LRR and PYD domains-containing protein 1	Peptide
	TUM_first_pool_1	Proteotypic	SFFSDKR	TMED7	Q9Y3B3		Peptide
	TUM_first_pool_1	Proteotypic	MEAYEQVQK	FAM32A	Q9Y421;Q9Y421-2		Peptide
	TUM_first_pool_1	Proteotypic	LFEFDTR	WDR45	Q9Y484;Q9Y484-2;Q9Y484-3	Isoform 2 of Urea transporter 2;Urea transporter 2	Peptide
	TUM_first_pool_1	Proteotypic	DLFALAR	AFG3L2	Q9Y4W6	High affinity cAMP-specific 3',5'-cyclic phosphodiesterase 7A;Isoform PDE7A2 of High affinity cAMP-specific 3',5'-cyclic phosphodiesterase 7A;Isoform PDE7A3 of High affinity cAMP-specific 3',5'-cyclic phosphodiesterase 7A	Peptide
	TUM_first_pool_1	Proteotypic	LEGVIEK	RIPK3	Q9Y572;Q9Y572-2;Q9Y572-3	Ras association domain-containing protein 2	Peptide
	TUM_first_pool_1	Proteotypic	YSFEEEK	IPP	Q9Y573;Q9Y573-2	Isoform III of Macrophage scavenger receptor types I and II;Isoform II of Macrophage scavenger receptor types I and II;Macrophage scavenger receptor types I and II	Peptide
	TUM_first_pool_1	Proteotypic	LFNPLIR	PAXBP1	Q9Y5B6;Q9Y5B6-2	Isoform 2 of Prominin-2;Isoform 3 of Prominin-2;Prominin-2	Peptide
	TUM_first_pool_1	Proteotypic	IELEDWK	ANGPTL3	Q9Y5C1	Growth/differentiation factor 5	Peptide
	TUM_first_pool_1	Proteotypic	FSGSLDR	PCDHGC5	Q9Y5F6-2	Sodium-dependent proline transporter	Peptide
	TUM_first_pool_1	Proteotypic	KAADYVR	MPC1	Q9Y5U8	5'-AMP-activated protein kinase subunit gamma-3;Isoform 2 of 5'-AMP-activated protein kinase subunit gamma-3	Peptide
	TUM_first_pool_1	Proteotypic	LLCDMFK	NR2E3	Q9Y5X4	Isoform 2 of Probable ATP-dependent RNA helicase DDX4;Isoform 3 of Probable ATP-dependent RNA helicase DDX4;Isoform 4 of Probable ATP-dependent RNA helicase DDX4;Probable ATP-dependent RNA helicase DDX4	Peptide
	TUM_first_pool_1	Proteotypic	YLTGAWR	ALG5	Q9Y673;Q9Y673-2	Interferon-induced protein with tetratricopeptide repeats 2	Peptide
	TUM_first_pool_1	Proteotypic	VQQLVAK	AUP1	Q9Y679;Q9Y679-2;Q9Y679-3	Plexin-A2	Peptide
	TUM_first_pool_1	Proteotypic	ILQQDIR	WNT6	Q9Y6F9	Gamma-interferon-inducible protein 16;Isoform 2 of Gamma-interferon-inducible protein 16;Isoform 3 of Gamma-interferon-inducible protein 16;Isoform 4 of Gamma-interferon-inducible protein 16	Peptide
	TUM_first_pool_1	Proteotypic	GDWSFLGR	GJA3	Q9Y6H8	2-oxoglutarate and iron-dependent oxygenase domain-containing protein 3;Isoform 2 of 2-oxoglutarate and iron-dependent oxygenase domain-containing protein 3	Peptide
	TUM_first_pool_1	Proteotypic	VNEKEIVR	WSB1	Q9Y6I7;Q9Y6I7-3	Isoform F of Solute carrier family 12 member 1;Solute carrier family 12 member 1	Peptide
	TUM_first_pool_1	Proteotypic	LFFEFYR	DNMT3A	Q9Y6K1;Q9Y6K1-2	Isoform 2 of Glycogen [starch] synthase, muscle	Peptide
	TUM_first_pool_1	Proteotypic	DPAVISK	DNMT3A	Q9Y6K1;Q9Y6K1-3	E3 SUMO-protein ligase NSE2	Peptide
	TUM_first_pool_1	Proteotypic	TSEFLLR	CAPN6	Q9Y6Q1	Isoform 2 of Probable 28S rRNA (cytosine(4447)-C(5))-methyltransferase;Isoform 3 of Probable 28S rRNA (cytosine(4447)-C(5))-methyltransferase;Isoform 4 of Probable 28S rRNA (cytosine(4447)-C(5))-methyltransferase;Probable 28S rRNA (cytosine(4447)-C(5))-methyltransferase	Peptide
	TUM_first_pool_1	Proteotypic	LLFNFSK	SLC4A4	Q9Y6R1;Q9Y6R1-2;Q9Y6R1-3;Q9Y6R1-4;Q9Y6R1-5	Isoform 2 of Proline-rich transmembrane protein 3;Proline-rich transmembrane protein 3	Peptide
	TUM_first_pool_1	Proteotypic	AAAFYVR	MAU2	Q9Y6X3;Q9Y6X3-2;Q9Y6X3-3	Max dimerization protein 4	Peptide
	TUM_first_pool_1	Proteotypic	VINWVQR	IVNS1ABP	Q9Y6Y0	Contactin-4;Isoform 2 of Contactin-4;Isoform 3 of Contactin-4;Isoform 4 of Contactin-4	Peptide
	TUM_first_pool_1	Proteotypic	HTAYSDFLSDK			H(+)/Cl(-) exchange transporter 3;Isoform 2 of H(+)/Cl(-) exchange transporter 3;Isoform 3 of H(+)/Cl(-) exchange transporter 3;Isoform 4 of H(+)/Cl(-) exchange transporter 3	JPT-QC
	TUM_first_pool_1	Proteotypic	SILDYVSLVEK			FAD-dependent oxidoreductase domain-containing protein 2;Isoform 2 of FAD-dependent oxidoreductase domain-containing protein 2	JPT-QC
	TUM_first_pool_1	Proteotypic	VDTFLDGFSVK			Isoform 2 of Signal peptide, CUB and EGF-like domain-containing protein 2;Isoform 3 of Signal peptide, CUB and EGF-like domain-containing protein 2;Signal peptide, CUB and EGF-like domain-containing protein 2	JPT-QC
	TUM_first_pool_1	Proteotypic	YGFSSEDIFTK			Phosphatidylinositol 4-phosphate 5-kinase-like protein 1	JPT-QC
	TUM_first_pool_1	Proteotypic	YVGDSYDSSAK				JPT-QC
	TUM_first_pool_1	Proteotypic	AFLYEIIDIGK			Ephrin type-B receptor 6;Isoform 2 of Ephrin type-B receptor 6;Isoform 3 of Ephrin type-B receptor 6	JPT-RT
	TUM_first_pool_1	Proteotypic	AFSDEFSYFFK			Isoform 2-3 of Thyroid peroxidase;Isoform 2-4 of Thyroid peroxidase;Isoform 2 of Thyroid peroxidase;Isoform 3 of Thyroid peroxidase;Isoform 4 of Thyroid peroxidase;Isoform 5 of Thyroid peroxidase;Thyroid peroxidase	JPT-RT
	TUM_first_pool_1	Proteotypic	AGDEALGDTYK			Isoform 3 of WD repeat and SOCS box-containing protein 1;WD repeat and SOCS box-containing protein 1	JPT-RT
	TUM_first_pool_1	Proteotypic	AGSVDLSDFLK			Isoform 2 of Ninein-like protein;Ninein-like protein	JPT-RT
	TUM_first_pool_1	Proteotypic	ALFSSITDSEK			Isoform 3 of U8 snoRNA-decapping enzyme;U8 snoRNA-decapping enzyme	JPT-RT
	TUM_first_pool_1	Proteotypic	ASDLLSGYYIK			Mitochondrial ribosome-associated GTPase 2	JPT-RT
	TUM_first_pool_1	Proteotypic	FASDTSDEAFK			Isoform 2 of Solute carrier family 12 member 4;Isoform 3 of Solute carrier family 12 member 4;Isoform 4 of Solute carrier family 12 member 4;Isoform 5 of Solute carrier family 12 member 4;Isoform 6 of Solute carrier family 12 member 4;Isoform 7 of Solute carrier family 12 member 4;Solute carrier family 12 member 4	JPT-RT
	TUM_first_pool_1	Proteotypic	FAVIEYFSYLK			Isoform SRP40-4 of Serine/arginine-rich splicing factor 5;Serine/arginine-rich splicing factor 5	JPT-RT
	TUM_first_pool_1	Proteotypic	FFLTGTSIFVK			Calsyntenin-2	JPT-RT
	TUM_first_pool_1	Proteotypic	FGTGTYAGGEK			Tyrosine--tRNA ligase, cytoplasmic	JPT-RT
	TUM_first_pool_1	Proteotypic	FLASSEGGFTK			Phospholipid scramblase 4	JPT-RT
	TUM_first_pool_1	Proteotypic	FLFTGYDTSVK			Apical endosomal glycoprotein;Isoform 2 of Apical endosomal glycoprotein;Isoform 3 of Apical endosomal glycoprotein	JPT-RT
	TUM_first_pool_1	Proteotypic	FSYDGFEEDYK			Isoform 3 of Thyrotropin receptor;Isoform Short of Thyrotropin receptor;Thyrotropin receptor	JPT-RT
	TUM_first_pool_1	Proteotypic	FTEGGILDLYK			Prostate and testis expressed protein 4	JPT-RT
	TUM_first_pool_1	Proteotypic	FVGTEYDGLAK			fMet-Leu-Phe receptor	JPT-RT
	TUM_first_pool_1	Proteotypic	GASDFLSFAVK			Periodic tryptophan protein 2 homolog	JPT-RT
	TUM_first_pool_1	Proteotypic	GDDEAEYYDEK			Dipeptidase 2;Isoform 2 of Dipeptidase 2	JPT-RT
	TUM_first_pool_1	Proteotypic	GEDLDFIYVVK			Isoform 2 of Protein THEMIS2;Isoform 3 of Protein THEMIS2;Isoform 4 of Protein THEMIS2;Isoform 5 of Protein THEMIS2;Isoform 6 of Protein THEMIS2;Protein THEMIS2	JPT-RT
	TUM_first_pool_1	Proteotypic	GFEYSIDYFSK			Cyclin-dependent kinase 4 inhibitor C	JPT-RT
	TUM_first_pool_1	Proteotypic	GFLDYESTGAK			Isoform 2 of Methionine-R-sulfoxide reductase B3;Methionine-R-sulfoxide reductase B3	JPT-RT
	TUM_first_pool_1	Proteotypic	GFVIDDGLITK			Isoform 2 of Matrin-3;Matrin-3	JPT-RT
	TUM_first_pool_1	Proteotypic	GGFFSFGDLTK			26S proteasome non-ATPase regulatory subunit 14	JPT-RT
	TUM_first_pool_1	Proteotypic	GIEDYYIFFAK			Isoform 2 of tRNA wybutosine-synthesizing protein 5;tRNA wybutosine-synthesizing protein 5	JPT-RT
	TUM_first_pool_1	Proteotypic	GIFGAFTDDYK			Ceramide-1-phosphate transfer protein	JPT-RT
	TUM_first_pool_1	Proteotypic	GLFYGGYEFTK			Procollagen C-endopeptidase enhancer 2	JPT-RT
	TUM_first_pool_1	Proteotypic	GLSDYLVSTVK			Isoform 2 of Protein misato homolog 1;Isoform 3 of Protein misato homolog 1;Isoform 7 of Protein misato homolog 1;Protein misato homolog 1	JPT-RT
	TUM_first_pool_1	Proteotypic	GSGGFTEFDLK				JPT-RT
	TUM_first_pool_1	Proteotypic	GSTDDGFIILK				JPT-RT
	TUM_first_pool_1	Proteotypic	HDLDYGIDSYK			Isoform 2 of Tyrosinase;Tyrosinase	JPT-RT
	TUM_first_pool_1	Proteotypic	HDTVFGSYLYK			Endothelin-converting enzyme 2;Isoform D of Endothelin-converting enzyme 2	JPT-RT
	TUM_first_pool_1	Proteotypic	HEHISSDYAGK			Acidic leucine-rich nuclear phosphoprotein 32 family member D	JPT-RT
	TUM_first_pool_1	Proteotypic	HFALFSTDVTK			Beta-crystallin S	JPT-RT
	TUM_first_pool_1	Proteotypic	HHVSHSIVGEK			Chymotrypsin-C	JPT-RT
	TUM_first_pool_1	Proteotypic	HLTGLTFDTYK			Collagen alpha-4(IV) chain	JPT-RT
	TUM_first_pool_1	Proteotypic	HTYDDEFFTFK			F-box only protein 50	JPT-RT
	TUM_first_pool_1	Proteotypic	IGYDHGHIEHK			Isoform 2 of Troponin T, fast skeletal muscle;Isoform 3 of Troponin T, fast skeletal muscle;Isoform 5 of Troponin T, fast skeletal muscle;Isoform 6 of Troponin T, fast skeletal muscle;Isoform 7 of Troponin T, fast skeletal muscle;Troponin T, fast skeletal muscle	JPT-RT
	TUM_first_pool_1	Proteotypic	ISLGEHEGGGK			Methyltransferase-like protein 5	JPT-RT
	TUM_first_pool_1	Proteotypic	IVLFELEGITK			Intraflagellar transport protein 57 homolog	JPT-RT
	TUM_first_pool_1	Proteotypic	LEIYTDFDAIK			Isoform 10 of Troponin T, cardiac muscle;Isoform 11 of Troponin T, cardiac muscle;Isoform 12 of Troponin T, cardiac muscle;Isoform 2 of Troponin T, cardiac muscle;Isoform 3 of Troponin T, cardiac muscle;Isoform 4 of Troponin T, cardiac muscle;Isoform 5 of Troponin T, cardiac muscle;Isoform 6 of Troponin T, cardiac muscle;Isoform 7 of Troponin T, cardiac muscle;Isoform 8 of Troponin T, cardiac mus…	JPT-RT
	TUM_first_pool_1	Proteotypic	LLFSYSSGFVK			Isoform 2 of TBC1 domain family member 24;TBC1 domain family member 24	JPT-RT
	TUM_first_pool_1	Proteotypic	LSSGYDGTSYK			U6 snRNA-associated Sm-like protein LSm6	JPT-RT
	TUM_first_pool_1	Proteotypic	LTAYFEDLELK			Phosphatidate cytidylyltransferase 1	JPT-RT
	TUM_first_pool_1	Proteotypic	LTDELLSEYYK			Isoform 2 of Sushi repeat-containing protein SRPX;Isoform 3 of Sushi repeat-containing protein SRPX;Isoform 4 of Sushi repeat-containing protein SRPX;Isoform 5 of Sushi repeat-containing protein SRPX;Sushi repeat-containing protein SRPX	JPT-RT
	TUM_first_pool_1	Proteotypic	LTDTFADDDTK				JPT-RT
	TUM_first_pool_1	Proteotypic	LTSGDFGEDSK			Cleavage stimulation factor subunit 1	JPT-RT
	TUM_first_pool_1	Proteotypic	LYLSEYDTIGK			Four and a half LIM domains protein 2	JPT-RT
	TUM_first_pool_1	Proteotypic	LYSYYSSTESK			Isoform 2 of Leucine-rich repeat-containing protein 17;Leucine-rich repeat-containing protein 17	JPT-RT
	TUM_first_pool_1	Proteotypic	LYTGAGYDEVK			High mobility group protein 20A	JPT-RT
	TUM_first_pool_1	Proteotypic	STFFSFGDVGK			ATP synthase subunit e, mitochondrial	JPT-RT
	TUM_first_pool_1	Proteotypic	SYASDFGSSAK			Carboxypeptidase B2;Isoform 2 of Carboxypeptidase B2	JPT-RT
	TUM_first_pool_1	Proteotypic	TASGVGGFSTK			39S ribosomal protein L28, mitochondrial	JPT-RT
	TUM_first_pool_1	Proteotypic	TFAHTESHISK			Acyl-coenzyme A synthetase ACSM5, mitochondrial	JPT-RT
	TUM_first_pool_1	Proteotypic	TFGTETFDTFK			Opioid growth factor receptor-like protein 1	JPT-RT
	TUM_first_pool_1	Proteotypic	TFTGTTDSFFK			Actin-binding protein IPP;Isoform 2 of Actin-binding protein IPP	JPT-RT
	TUM_first_pool_1	Proteotypic	TLIAYDDSSTK			Solute carrier family 2, facilitated glucose transporter member 10	JPT-RT
	TUM_first_pool_1	Proteotypic	TLLLDAEGFEK			Neurolysin, mitochondrial	JPT-RT
	TUM_first_pool_1	Proteotypic	TSIDSFIDSYK			Monoacylglycerol lipase ABHD6	JPT-RT
	TUM_first_pool_1	Proteotypic	VSGFSDISIYK			Isoform 2 of Solute carrier family 22 member 8;Isoform 4 of Solute carrier family 22 member 8;Isoform 5 of Solute carrier family 22 member 8;Solute carrier family 22 member 8	JPT-RT
	TUM_first_pool_1	Proteotypic	VSSIFFDTFDK			Aggrecan core protein;Isoform 2 of Aggrecan core protein;Isoform 3 of Aggrecan core protein	JPT-RT
	TUM_first_pool_1	Proteotypic	VYAETLSGFIK				JPT-RT
	TUM_first_pool_1	Proteotypic	VYGYELTSLFK				JPT-RT
	TUM_first_pool_1	Proteotypic	YALDSYSLSSK			Fascin-2;Isoform 2 of Fascin-2	JPT-RT
	TUM_first_pool_1	Proteotypic	YDTAIDFGLFK			BTB/POZ domain-containing protein KCTD6	JPT-RT
	TUM_first_pool_1	Proteotypic	YFGYTSDTFGK			DNA replication complex GINS protein SLD5;Isoform 2 of DNA replication complex GINS protein SLD5	JPT-RT
	TUM_first_pool_1	Proteotypic	YTSFYGAYFEK			SAGA-associated factor 29	JPT-RT
	TUM_first_pool_1	Proteotypic	YYGTIEDTEFK			Rho GTPase-activating protein 42	JPT-RT
	TUM_first_pool_1	Proteotypic	ADENIIVR			Creatine kinase M-type	Peptide
	TUM_first_pool_1	Proteotypic	DIPVP-K8-P-K8-			Isoform 3 of Serpin B8;Serpin B8	Pierce-RT
	TUM_first_pool_1	Proteotypic	ELASGLSFPVGF-K8-				Pierce-RT
	TUM_first_pool_1	Proteotypic	ELGQSGVDTYLQT-K8-				Pierce-RT
	TUM_first_pool_1	Proteotypic	GILFVGSGVSGGEEGA-R10-			Agmatinase, mitochondrial	Pierce-RT
	TUM_first_pool_1	Proteotypic	GISNEGQNASI-K8-			Isoform 2 of Niban-like protein 2;Isoform 3 of Niban-like protein 2;Isoform 4 of Niban-like protein 2;Isoform 5 of Niban-like protein 2;Isoform 6 of Niban-like protein 2;Isoform 7 of Niban-like protein 2;Niban-like protein 2	Pierce-RT
	TUM_first_pool_1	Proteotypic	GLILVGGYGT-R10-			Isoform 2 of Multidrug resistance-associated protein 5;Isoform 3 of Multidrug resistance-associated protein 5;Isoform 4 of Multidrug resistance-associated protein 5;Isoform 5 of Multidrug resistance-associated protein 5;Multidrug resistance-associated protein 5	Pierce-RT
	TUM_first_pool_1	Proteotypic	HVLTSIGE-K8-			Isoform Cytoplasmic of Phospholipid hydroperoxide glutathione peroxidase, mitochondrial;Phospholipid hydroperoxide glutathione peroxidase, mitochondrial	Pierce-RT
	TUM_first_pool_1	Proteotypic	IGDYAGI-K8-			Tetraspanin-4	Pierce-RT
	TUM_first_pool_1	Proteotypic	LSSEAPALFQFDL-K8-			DNA repair protein RAD51 homolog 2;Isoform 2 of DNA repair protein RAD51 homolog 2;Isoform 3 of DNA repair protein RAD51 homolog 2;Isoform 4 of DNA repair protein RAD51 homolog 2;Isoform 5 of DNA repair protein RAD51 homolog 2	Pierce-RT
	TUM_first_pool_1	Proteotypic	LTILEEL-R10-			Ras-related protein Rab-39B	Pierce-RT
	TUM_first_pool_1	Proteotypic	NGFILDGFP-R10-			Peripherin-2	Pierce-RT
	TUM_first_pool_1	Proteotypic	SAAGAFGPELS-R10-			R3H domain-containing protein 4	Pierce-RT
	TUM_first_pool_1	Proteotypic	SFANQPLEVVYS-K8-			U3 small nucleolar ribonucleoprotein protein IMP4	Pierce-RT
	TUM_first_pool_1	Proteotypic	SSAAPPPPP-R10-			Dolichyl-phosphate beta-glucosyltransferase;Isoform 2 of Dolichyl-phosphate beta-glucosyltransferase	Pierce-RT
	TUM_first_pool_1	Proteotypic	TASEFDSAIAQD-K8-			Isoform 2 of Sugar transporter SWEET1;Isoform 3 of Sugar transporter SWEET1;Sugar transporter SWEET1	Pierce-RT
	TUM_first_pool_1	Proteotypic	DESLEFQK			Ancient ubiquitous protein 1;Isoform 3 of Ancient ubiquitous protein 1;Isoform Short of Ancient ubiquitous protein 1	Peptide
	TUM_first_pool_1	Proteotypic	DMGLELFR			Chondrolectin;Isoform 2 of Chondrolectin;Isoform 3 of Chondrolectin;Isoform 4 of Chondrolectin	Peptide
	TUM_first_pool_1	Proteotypic	GLDLLTSR			Probable phospholipid-transporting ATPase VB	Peptide
	TUM_first_pool_1	Proteotypic	IDHLVTMK			Alpha-taxilin	Peptide
	TUM_first_pool_1	Proteotypic	IEQAHLLR				Peptide
	TUM_first_pool_1	Proteotypic	IGFLTEDK			Ganglioside-induced differentiation-associated protein 1-like 1;Isoform 3 of Ganglioside-induced differentiation-associated protein 1-like 1	Peptide
	TUM_first_pool_1	Proteotypic	ITQYWPDR				Peptide
	TUM_first_pool_1	Proteotypic	LLVLEDLK				Peptide
	TUM_first_pool_1	Proteotypic	LYRYPFER			60S ribosomal protein L26	Peptide
	TUM_first_pool_1	Proteotypic	MDFENQDK			Isoform 2 of SWI/SNF-related matrix-associated actin-dependent regulator of chromatin subfamily E member 1-related;Isoform 3 of SWI/SNF-related matrix-associated actin-dependent regulator of chromatin subfamily E member 1-related;SWI/SNF-related matrix-associated actin-dependent regulator of chromatin subfamily E member 1-related	Peptide
	TUM_first_pool_1	Proteotypic	SEITDLRR			Inositol-pentakisphosphate 2-kinase	Peptide
	TUM_first_pool_1	Proteotypic	SHALNFIK			Fibromodulin	Peptide
	TUM_first_pool_1	Proteotypic	SRQMLDPR			Isoform 2 of Repulsive guidance molecule A;Isoform 3 of Repulsive guidance molecule A;Repulsive guidance molecule A	Peptide
	TUM_first_pool_10	Proteotypic	LPTLSEKK	FER1L5	A0AVI2;A0AVI2-2	Coiled-coil domain-containing protein 7	Peptide
	TUM_first_pool_10	Proteotypic	QEIGTLER	DAPL1	A0PJW8	Isoform 2 of Vacuolar protein sorting-associated protein 53 homolog;Isoform 4 of Vacuolar protein sorting-associated protein 53 homolog;Vacuolar protein sorting-associated protein 53 homolog	Peptide
	TUM_first_pool_10	Proteotypic	AILGAVEK	SMCO3	A2RU48	Isoform 3 of Meckel syndrome type 1 protein;Meckel syndrome type 1 protein	Peptide
	TUM_first_pool_10	Proteotypic	TKTGHILK	CCDC66	A2RUB6;A2RUB6-2;A2RUB6-3;A2RUB6-4	Serum amyloid P-component	Peptide
	TUM_first_pool_10	Proteotypic	AGQGSGSR	MTMR11	A4FU01;A4FU01-2;A4FU01-3;A4FU01-4;A4FU01-5;A4FU01-6	RRP15-like protein	Peptide
	TUM_first_pool_10	Proteotypic	QDVGLDCK	CARNS1	A5YM72-3;A5YM72-4;A5YM72-5	Isoform 2 of Protein FAM234A;Protein FAM234A	Peptide
	TUM_first_pool_10	Proteotypic	YGVEPLWR	C19orf71	A6NCJ1	BTB/POZ domain-containing protein KCTD15;Isoform 2 of BTB/POZ domain-containing protein KCTD15	Peptide
	TUM_first_pool_10	Proteotypic	LEPVSSQK	IQCA1L	A6NCM1	Glutamyl aminopeptidase	Peptide
	TUM_first_pool_10	Proteotypic	DLLDAGFK	FAM83G	A6ND36	Solute carrier family 13 member 4	Peptide
	TUM_first_pool_10	Proteotypic	AETVTQDR	FAM205C	A6NFA0	V-type immunoglobulin domain-containing suppressor of T-cell activation	Peptide
	TUM_first_pool_10	Proteotypic	DPDAVAVK	FAM24A	A6NFZ4	Chordin-like protein 2	Peptide
	TUM_first_pool_10	Proteotypic	NLSEQLQQAK	CCDC160	A6NGH7	Olfactory receptor 1N1	Peptide
	TUM_first_pool_10	Proteotypic	SPSRLSPK	SRRM3	A6NNA2		Peptide
	TUM_first_pool_10	Proteotypic	EEQGEALK	USP27X	A6NNY8	Deleted in lung and esophageal cancer protein 1;Isoform 2 of Deleted in lung and esophageal cancer protein 1;Isoform 3 of Deleted in lung and esophageal cancer protein 1	Peptide
	TUM_first_pool_10	Proteotypic	ELSSLQGR	TBKBP1	A7MCY6	Hepatocyte cell adhesion molecule	Peptide
	TUM_first_pool_10	Proteotypic	NTALLAWK	ERI2	A8K979;A8K979-2;A8K979-3;A8K979-4		Peptide
	TUM_first_pool_10	Proteotypic	ITGLLASK	PHF20L1	A8MW92;A8MW92-2;A8MW92-4	Isoform 3 of Zinc finger C4H2 domain-containing protein;Isoform 5 of Zinc finger C4H2 domain-containing protein;Zinc finger C4H2 domain-containing protein	Peptide
	TUM_first_pool_10	Proteotypic	QAGQSVFR	MIF4GD	A9UHW6;A9UHW6-2;A9UHW6-3	Cadherin-6;Isoform 2 of Cadherin-6	Peptide
	TUM_first_pool_10	Proteotypic	AESLALK	FHAD1	B1AJZ9;B1AJZ9-3;B1AJZ9-4		Peptide
	TUM_first_pool_10	Proteotypic	IDYSHFHK	KCNJ12;KCNJ18	B7U540;Q14500	Isoform 3 of Regulator of G-protein signaling 22;Regulator of G-protein signaling 22	Peptide
	TUM_first_pool_10	Proteotypic	ARSPPFECR	PROB1	E7EW31	Myosin-6	Peptide
	TUM_first_pool_10	Proteotypic	TSFLLNLR	MYO1C	O00159;O00159-2;O00159-3	Isoform 2 of Kinesin-like protein KIF16B;Isoform 3 of Kinesin-like protein KIF16B;Isoform 4 of Kinesin-like protein KIF16B;Isoform 5 of Kinesin-like protein KIF16B;Kinesin-like protein KIF16B	Peptide
	TUM_first_pool_10	Proteotypic	DVAELFYR	AP4M1	O00189	Alanyl-tRNA editing protein Aarsd1;Isoform 2 of Alanyl-tRNA editing protein Aarsd1;Isoform 3 of Alanyl-tRNA editing protein Aarsd1	Peptide
	TUM_first_pool_10	Proteotypic	YMVNLQVK	RHOD	O00212	Pentatricopeptide repeat-containing protein 2, mitochondrial	Peptide
	TUM_first_pool_10	Proteotypic	AGADSLLR	NFKBIE	O00221	Isoform 2 of NACHT, LRR and PYD domains-containing protein 2;Isoform 4 of NACHT, LRR and PYD domains-containing protein 2;Isoform 5 of NACHT, LRR and PYD domains-containing protein 2;NACHT, LRR and PYD domains-containing protein 2	Peptide
	TUM_first_pool_10	Proteotypic	LDLGAQGK	CBX4	O00257;O00257-3	CAAX prenyl protease 1 homolog	Peptide
	TUM_first_pool_10	Proteotypic	APQTVYAR	TULP1	O00294	Protein phosphatase 1H	Peptide
	TUM_first_pool_10	Proteotypic	SDSEDITR	MEIS1	O00470;O00470-2	Isoform 3 of Patatin-like phospholipase domain-containing protein 7;Isoform 4 of Patatin-like phospholipase domain-containing protein 7;Isoform 5 of Patatin-like phospholipase domain-containing protein 7;Patatin-like phospholipase domain-containing protein 7	Peptide
	TUM_first_pool_10	Proteotypic	IVAELQDK	VWA5A	O00534;O00534-2;O00534-3;O00534-4	Bile salt export pump	Peptide
	TUM_first_pool_10	Proteotypic	LDDYSLER	CACNA1A	O00555;O00555-2;O00555-3;O00555-4;O00555-5;O00555-6;O00555-8	DDB1- and CUL4-associated factor 13;Isoform 2 of DDB1- and CUL4-associated factor 13	Peptide
	TUM_first_pool_10	Proteotypic	LWDPTVGK	PEX7	O00628;O00628-2	Isoform 2 of Zinc finger and SCAN domain-containing protein 20;Isoform 3 of Zinc finger and SCAN domain-containing protein 20;Isoform 4 of Zinc finger and SCAN domain-containing protein 20;Zinc finger and SCAN domain-containing protein 20	Peptide
	TUM_first_pool_10	Proteotypic	NATGLILR	BAI1	O14514	Condensin-2 complex subunit G2;Isoform 2 of Condensin-2 complex subunit G2	Peptide
	TUM_first_pool_10	Proteotypic	KEADMQQK	DYNC1I1	O14576;O14576-2;O14576-3;O14576-4;O14576-5	Protein DPCD	Peptide
	TUM_first_pool_10	Proteotypic	VLEPFLLR	CHD2	O14647;O14647-2	Caspase-3	Peptide
	TUM_first_pool_10	Proteotypic	SSLLMHLR	ZNF197	O14709	Tripartite motif-containing protein 44	Peptide
	TUM_first_pool_10	Proteotypic	LLEHSFIK	MAP2K7	O14733;O14733-2;O14733-3;O14733-4	Isoform PACE4A-II of Proprotein convertase subtilisin/kexin type 6;Isoform PACE4B of Proprotein convertase subtilisin/kexin type 6;Isoform PACE4C of Proprotein convertase subtilisin/kexin type 6;Isoform PACE4CS of Proprotein convertase subtilisin/kexin type 6;Isoform PACE4D of Proprotein convertase subtilisin/kexin type 6;Isoform PACE4E-II of Proprotein convertase subtilisin/kexin type 6;Isoform …	Peptide
	TUM_first_pool_10	Proteotypic	ALLSDMVR	TCERG1	O14776;O14776-2	Kallikrein-5	Peptide
	TUM_first_pool_10	Proteotypic	MSGLGRSR	TNFRSF13B	O14836;O14836-2;O14836-3	Isoform 2 of Meiotic recombination protein DMC1/LIM15 homolog;Meiotic recombination protein DMC1/LIM15 homolog	Peptide
	TUM_first_pool_10	Proteotypic	NAEEFTLR	UBE2L6	O14933;O14933-2	Isoform 2 of Septin-10;Isoform 3 of Septin-10;Septin-10	Peptide
	TUM_first_pool_10	Proteotypic	QLTLQSMR	TBX3	O15119;O15119-2;O15119-3	ELAV-like protein 3	Peptide
	TUM_first_pool_10	Proteotypic	FLHSYDLK	ZBTB7B	O15156;O15156-2	Isoform 1 of Zinc finger protein 317;Isoform 3 of Zinc finger protein 317;Isoform 4 of Zinc finger protein 317;Zinc finger protein 317	Peptide
	TUM_first_pool_10	Proteotypic	LIQGLVSK	SLC22A2	O15244;O15244-2;O15244-3	Fasciculation and elongation protein zeta-1	Peptide
	TUM_first_pool_10	Proteotypic	RQPQLLVK	NPHP1	O15259;O15259-2;O15259-3;O15259-4	Rho-associated protein kinase 1	Peptide
	TUM_first_pool_10	Proteotypic	DAFLEEFR	FANCG	O15287	Eukaryotic translation initiation factor 4B	Peptide
	TUM_first_pool_10	Proteotypic	IFQMNEER	CTAGE5	O15320;O15320-10;O15320-2;O15320-3;O15320-4;O15320-5;O15320-6;O15320-7;O15320-8;O15320-9	Isoform 2 of Putative protein arginine N-methyltransferase 9;Putative protein arginine N-methyltransferase 9	Peptide
	TUM_first_pool_10	Proteotypic	LYVGDPAR	TP73	O15350-10;O15350-12;O15350-8;O15350-9	Isoform 2 of Set1/Ash2 histone methyltransferase complex subunit ASH2;Isoform 3 of Set1/Ash2 histone methyltransferase complex subunit ASH2;Set1/Ash2 histone methyltransferase complex subunit ASH2	Peptide
	TUM_first_pool_10	Proteotypic	KSKGAPAK	SOX12	O15370	Isoform 2 of Myeloid leukemia factor 1;Isoform 3 of Myeloid leukemia factor 1;Isoform 4 of Myeloid leukemia factor 1;Isoform 5 of Myeloid leukemia factor 1;Myeloid leukemia factor 1	Peptide
	TUM_first_pool_10	Proteotypic	RFGIILEK	MSH4	O15457	Interferon-stimulated gene 20 kDa protein	Peptide
	TUM_first_pool_10	Proteotypic	ELSPEEER	GYG2	O15488;O15488-2;O15488-3;O15488-4;O15488-6	Hermansky-Pudlak syndrome 1 protein;Isoform II of Hermansky-Pudlak syndrome 1 protein;Isoform IV of Hermansky-Pudlak syndrome 1 protein	Peptide
	TUM_first_pool_10	Proteotypic	LPLGTLSK	RNMT	O43148;O43148-2	Coiled-coil domain-containing protein 160	Peptide
	TUM_first_pool_10	Proteotypic	AALAQLLK	FLRT2	O43155	Isoform 2 of Sodium channel protein type 9 subunit alpha;Isoform 3 of Sodium channel protein type 9 subunit alpha;Isoform 4 of Sodium channel protein type 9 subunit alpha;Sodium channel protein type 9 subunit alpha	Peptide
	TUM_first_pool_10	Proteotypic	DAPLAVLR	TTI1	O43156	Desmoglein-4;Isoform 2 of Desmoglein-4	Peptide
	TUM_first_pool_10	Proteotypic	DLETSLEK	ADAM12	O43184;O43184-2;O43184-3;O43184-4		Peptide
	TUM_first_pool_10	Proteotypic	FYRPLNIR	ADAM12	O43184;O43184-2;O43184-3;O43184-4	Isoform 3 of Stomatin-like protein 1;Isoform 5 of Stomatin-like protein 1;Isoform 6 of Stomatin-like protein 1;Stomatin-like protein 1	Peptide
	TUM_first_pool_10	Proteotypic	RGLLRLPR	B4GALT5	O43286	Coagulation factor XII	Peptide
	TUM_first_pool_10	Proteotypic	ELSEDEIR	THAP12	O43422;O43422-2	Zinc finger protein 197	Peptide
	TUM_first_pool_10	Proteotypic	FTGTLFWR	ATP8B1	O43520	Glycine N-methyltransferase	Peptide
	TUM_first_pool_10	Proteotypic	SSSSTGQK	KCNQ2	O43526;O43526-2;O43526-3;O43526-4;O43526-5	Hemogen	Peptide
	TUM_first_pool_10	Proteotypic	FICEQCGK	SPRY1	O43609	WAP, Kazal, immunoglobulin, Kunitz and NTR domain-containing protein 2	Peptide
	TUM_first_pool_10	Proteotypic	ELIDDIER	CYTH3	O43739;O43739-2	Thrombomodulin	Peptide
	TUM_first_pool_10	Proteotypic	AGGSFDLR	SYNGR2	O43760;O43760-2	Isoform 2 of Uncharacterized protein C1orf43;Isoform 3 of Uncharacterized protein C1orf43;Isoform 4 of Uncharacterized protein C1orf43;Isoform 5 of Uncharacterized protein C1orf43;Uncharacterized protein C1orf43	Peptide
	TUM_first_pool_10	Proteotypic	LEASELFK	MYO1B	O43795;O43795-2	Arginine and glutamate-rich protein 1;Isoform 2 of Arginine and glutamate-rich protein 1;Isoform 3 of Arginine and glutamate-rich protein 1	Peptide
	TUM_first_pool_10	Proteotypic	WIYEDVER	CALU	O43852;O43852-10;O43852-11;O43852-13;O43852-14;O43852-3;O43852-5;O43852-6	Scaffold attachment factor B2	Peptide
	TUM_first_pool_10	Proteotypic	EVEPEGSK	SLC28A2	O43868	Guanine nucleotide-binding protein G(q) subunit alpha	Peptide
	TUM_first_pool_10	Proteotypic	ELQEEVAR	KIF1C	O43896	MAM and LDL-receptor class A domain-containing protein 1	Peptide
	TUM_first_pool_10	Proteotypic	TAAQVLIR	AKR1B10	O60218	Collagen alpha-3(IV) chain;Isoform 2 of Collagen alpha-3(IV) chain	Peptide
	TUM_first_pool_10	Proteotypic	AESARMRR	PPP1R12B	O60237;O60237-2;O60237-5	Ketimine reductase mu-crystallin	Peptide
	TUM_first_pool_10	Proteotypic	VMEAEQTK	SH3BP5	O60239;O60239-2	Isoform 5 of Tetratricopeptide repeat protein 21A;Isoform 6 of Tetratricopeptide repeat protein 21A;Isoform 7 of Tetratricopeptide repeat protein 21A;Tetratricopeptide repeat protein 21A	Peptide
	TUM_first_pool_10	Proteotypic	SFGRSPSR	ZFC3H1	O60293;O60293-2;O60293-4	Endoplasmic reticulum aminopeptidase 1;Isoform 2 of Endoplasmic reticulum aminopeptidase 1	Peptide
	TUM_first_pool_10	Proteotypic	LKEHVIEK	TRAK2	O60296	Isoform 2 of N-acetylated-alpha-linked acidic dipeptidase-like protein;Isoform 3 of N-acetylated-alpha-linked acidic dipeptidase-like protein;Isoform 4 of N-acetylated-alpha-linked acidic dipeptidase-like protein;Isoform 8 of N-acetylated-alpha-linked acidic dipeptidase-like protein;N-acetylated-alpha-linked acidic dipeptidase-like protein	Peptide
	TUM_first_pool_10	Proteotypic	YSDFEWLR	SNX3	O60493;O60493-3;O60493-4	Ig lambda chain V-II region NEI	Peptide
	TUM_first_pool_10	Proteotypic	VKYTPSPR	SLC24A1	O60721;O60721-2;O60721-3	C-type lectin domain family 1 member B;Isoform 2 of C-type lectin domain family 1 member B	Peptide
	TUM_first_pool_10	Proteotypic	YTGYFPVIFR	MAGEC1	O60732;O60732-2	Unconventional myosin-XVI	Peptide
	TUM_first_pool_10	Proteotypic	QAILAAQR	EDF1	O60869;O60869-2;O60869-3	Phospholipid-transporting ATPase IC	Peptide
	TUM_first_pool_10	Proteotypic	LLGDVSCR	GPR37L1	O60883		Peptide
	TUM_first_pool_10	Proteotypic	LQEEIVNSVK	ABCB7	O75027;O75027-2;O75027-3	ATP synthase subunit s, mitochondrial;Isoform 2 of ATP synthase subunit s, mitochondrial;Isoform 3 of ATP synthase subunit s, mitochondrial	Peptide
	TUM_first_pool_10	Proteotypic	IVEKNLER	HSF2BP	O75031	14-3-3 protein epsilon;Isoform SV of 14-3-3 protein epsilon	Peptide
	TUM_first_pool_10	Proteotypic	VLLVLPK	SRGAP2	O75044	Isoform 2 of Phostensin;Isoform 3 of Phostensin;Phostensin	Peptide
	TUM_first_pool_10	Proteotypic	LNVEGTER	ADAM11	O75078;O75078-2	Peripherin-2	Peptide
	TUM_first_pool_10	Proteotypic	MPMKLTSNR	DEPDC5	O75140;O75140-1;O75140-3;O75140-4;O75140-5;O75140-6;O75140-7;O75140-8;O75140-9	ADM	Peptide
	TUM_first_pool_10	Proteotypic	EGFTFEYR	CNOT3	O75175	Isoform 2 of Tripartite motif-containing protein 40;Tripartite motif-containing protein 40	Peptide
	TUM_first_pool_10	Proteotypic	ICQEVLPK	GBAS	O75323		Peptide
	TUM_first_pool_10	Proteotypic	VSEVLQNR	ENTPD6	O75354;O75354-2;O75354-3	Tankyrase-2	Peptide
	TUM_first_pool_10	Proteotypic	TLSEDTIR	ULK1	O75385	Interleukin-6 receptor subunit beta;Isoform 2 of Interleukin-6 receptor subunit beta;Isoform 3 of Interleukin-6 receptor subunit beta	Peptide
	TUM_first_pool_10	Proteotypic	SEATLIKR	DAB1	O75553;O75553-2;O75553-3;O75553-4;O75553-5;O75553-6	Coactosin-like protein	Peptide
	TUM_first_pool_10	Proteotypic	ILVDALQK	ATP6AP2	O75787;O75787-2	Caprin-2;Isoform 10 of Caprin-2;Isoform 2 of Caprin-2;Isoform 3 of Caprin-2;Isoform 6 of Caprin-2;Isoform 7 of Caprin-2;Isoform 9 of Caprin-2	Peptide
	TUM_first_pool_10	Proteotypic	EFFQSAIK	SERPINI2	O75830	Zinc finger protein 845	Peptide
	TUM_first_pool_10	Proteotypic	DLYSALIK	ZMPSTE24	O75844	Isoform 2 of LisH domain and HEAT repeat-containing protein KIAA1468;LisH domain and HEAT repeat-containing protein KIAA1468	Peptide
	TUM_first_pool_10	Proteotypic	VGQALGER	TRAPPC6A	O75865;O75865-2	Coatomer subunit alpha;Isoform 2 of Coatomer subunit alpha	Peptide
	TUM_first_pool_10	Proteotypic	EPGGARLR	SOAT2	O75908;O75908-2;O75908-3;O75908-4	Glutathione S-transferase Mu 4;Isoform 2 of Glutathione S-transferase Mu 4;Isoform 3 of Glutathione S-transferase Mu 4	Peptide
	TUM_first_pool_10	Proteotypic	EKAEEIYK	RGS9	O75916;O75916-2;O75916-3;O75916-4;O75916-5	Peroxisomal trans-2-enoyl-CoA reductase	Peptide
	TUM_first_pool_10	Proteotypic	IAIPDASK	DCTN3	O75935;O75935-2;O75935-3	Glutamate receptor ionotropic, kainate 2;Isoform 2 of Glutamate receptor ionotropic, kainate 2;Isoform 3 of Glutamate receptor ionotropic, kainate 2;Isoform 4 of Glutamate receptor ionotropic, kainate 2;Isoform 5 of Glutamate receptor ionotropic, kainate 2;Isoform 6 of Glutamate receptor ionotropic, kainate 2;Isoform 7 of Glutamate receptor ionotropic, kainate 2	Peptide
	TUM_first_pool_10	Proteotypic	DVSLFLFR	RAD17	O75943;O75943-2;O75943-3;O75943-4	DEP domain-containing protein 5;Isoform 1 of DEP domain-containing protein 5;Isoform 3 of DEP domain-containing protein 5;Isoform 4 of DEP domain-containing protein 5;Isoform 5 of DEP domain-containing protein 5;Isoform 6 of DEP domain-containing protein 5;Isoform 7 of DEP domain-containing protein 5;Isoform 8 of DEP domain-containing protein 5;Isoform 9 of DEP domain-containing protein 5	Peptide
	TUM_first_pool_10	Proteotypic	TLTDLLLR	WFS1	O76024	Pre-mRNA-splicing factor 38A	Peptide
	TUM_first_pool_10	Proteotypic	QLGAGTPK	SEC14L2	O76054;O76054-5	Septin-1	Peptide
	TUM_first_pool_10	Proteotypic	LARPPLLR	DXO	O77932	Diacylglycerol kinase alpha	Peptide
	TUM_first_pool_10	Proteotypic	DCQVIDGR	TPPP	O94811	Aldo-keto reductase family 1 member B10	Peptide
	TUM_first_pool_10	Proteotypic	ALGTSLEK	ATP10B	O94823	Isoform 2 of WD repeat-containing protein 55;WD repeat-containing protein 55	Peptide
	TUM_first_pool_10	Proteotypic	TPEQVTVR	ATP10B	O94823	Bardet-Biedl syndrome 2 protein	Peptide
	TUM_first_pool_10	Proteotypic	VQQDDLVR	KLHL18	O94889;O94889-2	Isoform 2 of PHD finger protein 20-like protein 1;Isoform 4 of PHD finger protein 20-like protein 1;PHD finger protein 20-like protein 1	Peptide
	TUM_first_pool_10	Proteotypic	DLQLQILR	SUN1	O94901;O94901-5;O94901-6;O94901-8;O94901-9	Myotubularin-related protein 7	Peptide
	TUM_first_pool_10	Proteotypic	YYNNDLLR	SLCO2B1	O94956;O94956-2;O94956-3;O94956-4	Isoform 1 of Retinoic acid receptor responder protein 1;Retinoic acid receptor responder protein 1	Peptide
	TUM_first_pool_10	Proteotypic	MLLQNILR	ARHGEF15	O94989	Isoform PLD1B of Phospholipase D1;Isoform PLD1C of Phospholipase D1;Isoform PLD1D of Phospholipase D1;Phospholipase D1	Peptide
	TUM_first_pool_10	Proteotypic	QITEEVER	MFN2	O95140;O95140-2	Proline-, glutamic acid- and leucine-rich protein 1	Peptide
	TUM_first_pool_10	Proteotypic	SASAEELR	APOL3	O95236;O95236-2;O95236-3	GRB2-associated and regulator of MAPK protein 1;Isoform 2 of GRB2-associated and regulator of MAPK protein 1;Isoform 3 of GRB2-associated and regulator of MAPK protein 1	Peptide
	TUM_first_pool_10	Proteotypic	TVQVALDK	ABCB11	O95342	Isoform 2 of Rho GTPase-activating protein 39;Rho GTPase-activating protein 39	Peptide
	TUM_first_pool_10	Proteotypic	HELFAGIK	FARS2	O95363	Graves disease carrier protein	Peptide
	TUM_first_pool_10	Proteotypic	LTPEELER	UTS2	O95399;O95399-2	Isoform 2 of Unconventional myosin-Ic;Isoform 3 of Unconventional myosin-Ic;Unconventional myosin-Ic	Peptide
	TUM_first_pool_10	Proteotypic	SFLNAHHR	GNAS	O95467	Isoform 2 of PACRG-like protein;Isoform 4 of PACRG-like protein;PACRG-like protein	Peptide
	TUM_first_pool_10	Proteotypic	VVNLLQER	SEC24A	O95486;O95486-2	Isoform 2 of Valine--tRNA ligase, mitochondrial;Isoform 3 of Valine--tRNA ligase, mitochondrial;Isoform 4 of Valine--tRNA ligase, mitochondrial;Valine--tRNA ligase, mitochondrial	Peptide
	TUM_first_pool_10	Proteotypic	SSLVIQWR	NTN1	O95631	Ganglioside-induced differentiation-associated protein 2;Isoform 2 of Ganglioside-induced differentiation-associated protein 2	Peptide
	TUM_first_pool_10	Proteotypic	NLNCCGFR	TSPAN13	O95857	Arginase-2, mitochondrial	Peptide
	TUM_first_pool_10	Proteotypic	EQEPNKDR	ONECUT2	O95948	DnaJ homolog subfamily C member 1	Peptide
	TUM_first_pool_10	Proteotypic	FSAQSQAR	PEX11B	O96011	Isoform 2 of Nucleolar protein 6;Isoform 3 of Nucleolar protein 6;Isoform 4 of Nucleolar protein 6;Nucleolar protein 6	Peptide
	TUM_first_pool_10	Proteotypic	AAVLWEVK	ADH1B	P00325	Transmembrane protein 50B	Peptide
	TUM_first_pool_10	Proteotypic	CFEPQLLR	F12	P00748		Peptide
	TUM_first_pool_10	Proteotypic	DGWRRMPR	REN	P00797;P00797-2	Ubiquitin-fold modifier-conjugating enzyme 1	Peptide
	TUM_first_pool_10	Proteotypic	QTSILIQK	SPINK1	P00995	Protein C8orf37	Peptide
	TUM_first_pool_10	Proteotypic	HEKPSALLK	TGFA	P01135;P01135-2;P01135-3;P01135-4;P01135-5	Oncostatin-M-specific receptor subunit beta	Peptide
	TUM_first_pool_10	Proteotypic	EVPEMEKR	PENK	P01210	Protein RFT1 homolog	Peptide
	TUM_first_pool_10	Proteotypic	RPSGVSNR	LV202_HUMAN	P01705	Cytoplasmic dynein 1 intermediate chain 1;Isoform 2 of Cytoplasmic dynein 1 intermediate chain 1;Isoform 3 of Cytoplasmic dynein 1 intermediate chain 1;Isoform 4 of Cytoplasmic dynein 1 intermediate chain 1;Isoform 5 of Cytoplasmic dynein 1 intermediate chain 1	Peptide
	TUM_first_pool_10	Proteotypic	RPSGVPYR	LV203_HUMAN	P01706	F-box/LRR-repeat protein 13;Isoform 2 of F-box/LRR-repeat protein 13;Isoform 3 of F-box/LRR-repeat protein 13;Isoform 4 of F-box/LRR-repeat protein 13	Peptide
	TUM_first_pool_10	Proteotypic	VIIYEVNK	LV206_HUMAN	P01709	Zinc finger protein 671	Peptide
	TUM_first_pool_10	Proteotypic	GLPAPIEK	IGHG2	P01859	DNA replication complex GINS protein PSF3;Isoform 3 of DNA replication complex GINS protein PSF3	Peptide
	TUM_first_pool_10	Proteotypic	DNELLVYK	APCS	P02743	F-box only protein 17	Peptide
	TUM_first_pool_10	Proteotypic	ETLLQDFR	AMBP	P02760	Catenin alpha-3;Isoform 2 of Catenin alpha-3	Peptide
	TUM_first_pool_10	Proteotypic	YLGEEYVK	TF	P02787	Transcription initiation factor TFIID subunit 4B	Peptide
	TUM_first_pool_10	Proteotypic	EVIERLAR	PDGFA	P04085;P04085-2	InaD-like protein;Isoform 2 of InaD-like protein;Isoform 3 of InaD-like protein;Isoform 4 of InaD-like protein;Isoform 5 of InaD-like protein	Peptide
	TUM_first_pool_10	Proteotypic	SSVDWQIR	ASL	P04424;P04424-2;P04424-3	Endophilin-A1	Peptide
	TUM_first_pool_10	Proteotypic	ITDFGMCK	PRKCG	P05129;P05129-2	Isoform 2 of Peroxisomal targeting signal 2 receptor;Peroxisomal targeting signal 2 receptor	Peptide
	TUM_first_pool_10	Proteotypic	AQYDELAR	KRT18	P05783	Isoform 2 of von Willebrand factor A domain-containing protein 5A;Isoform 3 of von Willebrand factor A domain-containing protein 5A;Isoform 4 of von Willebrand factor A domain-containing protein 5A;von Willebrand factor A domain-containing protein 5A	Peptide
	TUM_first_pool_10	Proteotypic	STFSTNYR	KRT18	P05783	cAMP-dependent protein kinase type II-alpha regulatory subunit;Isoform 2 of cAMP-dependent protein kinase type II-alpha regulatory subunit	Peptide
	TUM_first_pool_10	Proteotypic	GPEGPPGK	COL28A1;COL5A2	P05997;Q2UY09;Q2UY09-2	Isoform 2 of Vigilin;Vigilin	Peptide
	TUM_first_pool_10	Proteotypic	IPFVYSLR	UGT2B4	P06133;P06133-2;P06133-3	Gasdermin-A	Peptide
	TUM_first_pool_10	Proteotypic	TEFEDIIK	UGT2B4	P06133;P06133-3	CDP-diacylglycerol--glycerol-3-phosphate 3-phosphatidyltransferase, mitochondrial;Isoform 2 of CDP-diacylglycerol--glycerol-3-phosphate 3-phosphatidyltransferase, mitochondrial;Isoform 3 of CDP-diacylglycerol--glycerol-3-phosphate 3-phosphatidyltransferase, mitochondrial	Peptide
	TUM_first_pool_10	Proteotypic	QLLSVVK	PGR	P06401;P06401-2;P06401-3;P06401-4	Isoform 3 of Ubiquinone biosynthesis monooxygenase COQ6, mitochondrial;Ubiquinone biosynthesis monooxygenase COQ6, mitochondrial	Peptide
	TUM_first_pool_10	Proteotypic	PAFAEFEK	DBI	P07108-3		Peptide
	TUM_first_pool_10	Proteotypic	EVVLQHVR	THBD	P07204	AT-hook-containing transcription factor;Isoform 2 of AT-hook-containing transcription factor;Isoform 4 of AT-hook-containing transcription factor;Isoform 5 of AT-hook-containing transcription factor;Isoform 7 of AT-hook-containing transcription factor;Isoform 8 of AT-hook-containing transcription factor	Peptide
	TUM_first_pool_10	Proteotypic	NQITNNQR	PGK2	P07205	Caspase recruitment domain-containing protein 19;Isoform 2 of Caspase recruitment domain-containing protein 19	Peptide
	TUM_first_pool_10	Proteotypic	HCLVTVEK	PROS1	P07225	Beta-1,4 N-acetylgalactosaminyltransferase 2;Isoform 2 of Beta-1,4 N-acetylgalactosaminyltransferase 2;Isoform 3 of Beta-1,4 N-acetylgalactosaminyltransferase 2	Peptide
	TUM_first_pool_10	Proteotypic	HSTSMFFR	CSF1R	P07333;P07333-2	Isoform 2 of Syntabulin;Isoform 3 of Syntabulin;Isoform 4 of Syntabulin;Isoform 5 of Syntabulin;Syntabulin	Peptide
	TUM_first_pool_10	Proteotypic	LTQLNLDR	GP1BA	P07359	Alpha-1,6-mannosylglycoprotein 6-beta-N-acetylglucosaminyltransferase B;Isoform 2 of Alpha-1,6-mannosylglycoprotein 6-beta-N-acetylglucosaminyltransferase B;Isoform 3 of Alpha-1,6-mannosylglycoprotein 6-beta-N-acetylglucosaminyltransferase B	Peptide
	TUM_first_pool_10	Proteotypic	SEQFINLR	CAPN1	P07384	GMP reductase 2;Isoform 2 of GMP reductase 2;Isoform 3 of GMP reductase 2	Peptide
	TUM_first_pool_10	Proteotypic	FVGQGGAR	UMOD	P07911;P07911-2;P07911-4;P07911-5	Probable phospholipid-transporting ATPase VB	Peptide
	TUM_first_pool_10	Proteotypic	AQFDTLQK	YES1	P07947	Cytosolic 5'-nucleotidase 3A;Isoform 1 of Cytosolic 5'-nucleotidase 3A;Isoform 3 of Cytosolic 5'-nucleotidase 3A;Isoform 4 of Cytosolic 5'-nucleotidase 3A	Peptide
	TUM_first_pool_10	Proteotypic	ISDFGLSR	RET	P07949;P07949-2	Isoform 2 of Ubiquitin/ISG15-conjugating enzyme E2 L6;Ubiquitin/ISG15-conjugating enzyme E2 L6	Peptide
	TUM_first_pool_10	Proteotypic	SSLGPTER	NR3C2	P08235;P08235-2;P08235-3;P08235-4	Uridine phosphorylase 1	Peptide
	TUM_first_pool_10	Proteotypic	FMQVVVSR	MET	P08581;P08581-2;P08581-3	Isoform 3 of Microtubule-associated protein RP/EB family member 2;Isoform 4 of Microtubule-associated protein RP/EB family member 2;Isoform 5 of Microtubule-associated protein RP/EB family member 2;Microtubule-associated protein RP/EB family member 2	Peptide
	TUM_first_pool_10	Proteotypic	EVEFDASK	MYL3	P08590	Isoform 2 of Protein kinase C delta type;Protein kinase C delta type	Peptide
	TUM_first_pool_10	Proteotypic	FGPGVAFR	KRT19	P08727	Heat shock factor 2-binding protein	Peptide
	TUM_first_pool_10	Proteotypic	IPGSPEIR	IGFBP1	P08833	Fanconi anemia group I protein;Isoform 1 of Fanconi anemia group I protein;Isoform 2 of Fanconi anemia group I protein;Isoform 4 of Fanconi anemia group I protein	Peptide
	TUM_first_pool_10	Proteotypic	YYLDSLDR	GNAO1	P09471;P09471-2	Isoform 2 of Mitogen-activated protein kinase kinase kinase 12;Mitogen-activated protein kinase kinase kinase 12	Peptide
	TUM_first_pool_10	Proteotypic	SIDDLEEK	TPM1	P09493-2;P09493-3;P09493-7;P09493-8;P09493-9	Isoform 2 of Fibroblast growth factor 13	Peptide
	TUM_first_pool_10	Proteotypic	AAGAKEQR	HOXB7	P09629	COMM domain-containing protein 8	Peptide
	TUM_first_pool_10	Proteotypic	AGIFQSVK	COX6C	P09669	Isoform 2 of Matrix extracellular phosphoglycoprotein;Matrix extracellular phosphoglycoprotein	Peptide
	TUM_first_pool_10	Proteotypic	GVASIADR	LCT	P09848	39S ribosomal protein L13, mitochondrial	Peptide
	TUM_first_pool_10	Proteotypic	LGVAGQWR	UCHL1	P09936	Serine/threonine-protein kinase ULK1	Peptide
	TUM_first_pool_10	Proteotypic	VIFGEENR	SLFN14	P0C7P3;P0C7P3-2	Zinc finger SWIM domain-containing protein 3	Peptide
	TUM_first_pool_10	Proteotypic	ESATNTNR	MSL3P1	P0C860		Peptide
	TUM_first_pool_10	Proteotypic	ALGAEIVR	CBS;CBSL	P0DN79;P35520;P35520-2	Protein Niban	Peptide
	TUM_first_pool_10	Proteotypic	LRTDLFPK	SRGN	P10124	Keratin, type II cytoskeletal 4	Peptide
	TUM_first_pool_10	Proteotypic	SILGTTPR	MYBL1	P10243;P10243-2	Isoform 2 of Protein-serine O-palmitoleoyltransferase porcupine;Isoform 3 of Protein-serine O-palmitoleoyltransferase porcupine;Isoform 4 of Protein-serine O-palmitoleoyltransferase porcupine;Protein-serine O-palmitoleoyltransferase porcupine	Peptide
	TUM_first_pool_10	Proteotypic	QAGDDFSR	BCL2	P10415;P10415-2	Transcription factor IIIA	Peptide
	TUM_first_pool_10	Proteotypic	LIEQNRER	THRA	P10827;P10827-2;P10827-3;P10827-4	Alsin;Isoform 3 of Alsin	Peptide
	TUM_first_pool_10	Proteotypic	LDTWSSLK	MCF2	P10911-3;P10911-5	Spermatogenesis-associated serine-rich protein 2	Peptide
	TUM_first_pool_10	Proteotypic	NDITAVTK	MCF2	P10911;P10911-2;P10911-3;P10911-4;P10911-5;P10911-6	Isoform 2 of Structural maintenance of chromosomes protein 1B;Isoform 3 of Structural maintenance of chromosomes protein 1B;Structural maintenance of chromosomes protein 1B	Peptide
	TUM_first_pool_10	Proteotypic	QQELLTVK	MCF2	P10911;P10911-2;P10911-3;P10911-4;P10911-5;P10911-6	Protein CNPPD1	Peptide
	TUM_first_pool_10	Proteotypic	IFSIVEQR	HARS	P12081;P12081-2;P12081-3;P12081-4	Isoform 2 of UDP-glucuronic acid decarboxylase 1;Isoform 3 of UDP-glucuronic acid decarboxylase 1;UDP-glucuronic acid decarboxylase 1	Peptide
	TUM_first_pool_10	Proteotypic	TYPDDTYR	NR2C1	P13056	Regulation of nuclear pre-mRNA domain-containing protein 1B	Peptide
	TUM_first_pool_10	Proteotypic	LYDNHLGK	MYH6	P13533	Phosphatidylserine synthase 2	Peptide
	TUM_first_pool_10	Proteotypic	QAISPSDR	CFTR	P13569;P13569-2	Dual specificity protein phosphatase 16	Peptide
	TUM_first_pool_10	Proteotypic	TEITELRR	KRT13	P13646;P13646-2;P13646-3	Rab proteins geranylgeranyltransferase component A 1	Peptide
	TUM_first_pool_10	Proteotypic	IVDVIGEK	PRKAR2A	P13861;P13861-2	Fetuin-B;Isoform 2 of Fetuin-B	Peptide
	TUM_first_pool_10	Proteotypic	QFYSVFDR	CTSE	P14091;P14091-1	Isoform 2 of Myelin transcription factor 1-like protein;Isoform 4 of Myelin transcription factor 1-like protein;Myelin transcription factor 1-like protein	Peptide
	TUM_first_pool_10	Proteotypic	DPLLQPGR	DAO	P14920	Cyclic AMP-responsive element-binding protein 3-like protein 2;Isoform 2 of Cyclic AMP-responsive element-binding protein 3-like protein 2	Peptide
	TUM_first_pool_10	Proteotypic	ATFSGFKK	ETS2	P15036	Gliomedin	Peptide
	TUM_first_pool_10	Proteotypic	VFLYSLGR	CYP11B1	P15538	Proenkephalin-A	Peptide
	TUM_first_pool_10	Proteotypic	LYDLPVDER	ALOX15	P16050;P16050-2	EF-hand domain-containing family member B;Isoform 2 of EF-hand domain-containing family member B;Isoform 3 of EF-hand domain-containing family member B	Peptide
	TUM_first_pool_10	Proteotypic	SLILQFAK	PFKFB1	P16118;P16118-2	Serglycin	Peptide
	TUM_first_pool_10	Proteotypic	GLSLNYIR	SLC25A16	P16260	MutS protein homolog 4	Peptide
	TUM_first_pool_10	Proteotypic	QLSVLEVR	ABO	P16442	Alcohol dehydrogenase 1B	Peptide
	TUM_first_pool_10	Proteotypic	LRTCHQNR	ZSCAN20	P17040;P17040-2;P17040-3;P17040-4	Cytoplasmic aconitate hydratase	Peptide
	TUM_first_pool_10	Proteotypic	DYEVELLR	UBTF	P17480;P17480-2	A disintegrin and metalloproteinase with thrombospondin motifs 16;Isoform 2 of A disintegrin and metalloproteinase with thrombospondin motifs 16	Peptide
	TUM_first_pool_10	Proteotypic	IQAIAWAR	CTPS1	P17812;P17812-2	Isoform 2 of Ubiquitin thioesterase OTU1;Ubiquitin thioesterase OTU1	Peptide
	TUM_first_pool_10	Proteotypic	TTFQLQVR	ITGB5	P18084	Isoform 3 of SURP and G-patch domain-containing protein 2;Isoform 4 of SURP and G-patch domain-containing protein 2;SURP and G-patch domain-containing protein 2	Peptide
	TUM_first_pool_10	Proteotypic	LNSNMVGK	GABRG2	P18507;P18507-2;P18507-3	Granulins;Isoform 2 of Granulins;Isoform 3 of Granulins	Peptide
	TUM_first_pool_10	Proteotypic	SEIAELNR	KRT4	P19013	ADAMTS-like protein 3;Isoform 2 of ADAMTS-like protein 3	Peptide
	TUM_first_pool_10	Proteotypic	DTDCPGIKK	PI3	P19957		Peptide
	TUM_first_pool_10	Proteotypic	LQGPPSSR	CR2	P20023;P20023-2;P20023-3;P20023-4	Isoform 2 of RNA pseudouridylate synthase domain-containing protein 3;Isoform 3 of RNA pseudouridylate synthase domain-containing protein 3;RNA pseudouridylate synthase domain-containing protein 3	Peptide
	TUM_first_pool_10	Proteotypic	TPNCSQYR	SPINK2	P20155	Beta-1,3-glucosyltransferase	Peptide
	TUM_first_pool_10	Proteotypic	KDLEESIR	NEB	P20929;P20929-2;P20929-3;P20929-4	Deleted in autism protein 1	Peptide
	TUM_first_pool_10	Proteotypic	VLLEAAIR	ACO1	P21399	Isoform 2 of Protein-glutamine gamma-glutamyltransferase 2;Isoform 3 of Protein-glutamine gamma-glutamyltransferase 2;Protein-glutamine gamma-glutamyltransferase 2	Peptide
	TUM_first_pool_10	Proteotypic	FESMYVEK	ABCB4	P21439;P21439-2;P21439-3	Cytosolic non-specific dipeptidase;Isoform 2 of Cytosolic non-specific dipeptidase	Peptide
	TUM_first_pool_10	Proteotypic	ILSAFSDK	ABCB4	P21439;P21439-2;P21439-3	Actin-related protein 5	Peptide
	TUM_first_pool_10	Proteotypic	LLAGNAKR	ABCB4	P21439;P21439-2;P21439-3	Isoform 2 of TNFAIP3-interacting protein 2;TNFAIP3-interacting protein 2	Peptide
	TUM_first_pool_10	Proteotypic	DGALVQPK	RYR1	P21817;P21817-2;P21817-3	Death-associated protein-like 1	Peptide
	TUM_first_pool_10	Proteotypic	AEELVLER	TGM2	P21980;P21980-2;P21980-3	Isoform 2 of Mineralocorticoid receptor;Isoform 3 of Mineralocorticoid receptor;Isoform 4 of Mineralocorticoid receptor;Mineralocorticoid receptor	Peptide
	TUM_first_pool_10	Proteotypic	YFHDTLLR	ENPP1	P22413	Isoform 2 of Vacuolar fusion protein MON1 homolog A;Isoform 3 of Vacuolar fusion protein MON1 homolog A;Isoform 4 of Vacuolar fusion protein MON1 homolog A;Vacuolar fusion protein MON1 homolog A	Peptide
	TUM_first_pool_10	Proteotypic	QLVCPVTR	CPN2	P22792	CMP-sialic acid transporter;Isoform 2 of CMP-sialic acid transporter	Peptide
	TUM_first_pool_10	Proteotypic	GLNISAVR	EIF4B	P23588	Isoform 2 of Signal peptide, CUB and EGF-like domain-containing protein 3;Signal peptide, CUB and EGF-like domain-containing protein 3	Peptide
	TUM_first_pool_10	Proteotypic	FQYILNPR	DGKA	P23743		Peptide
	TUM_first_pool_10	Proteotypic	AFLESVKK	PRPH2	P23942	Isoform 2 of Mitochondrial-processing peptidase subunit alpha;Mitochondrial-processing peptidase subunit alpha	Peptide
	TUM_first_pool_10	Proteotypic	LSSFIVK	ZBTB25	P24278	Thyrotropin-releasing hormone-degrading ectoenzyme	Peptide
	TUM_first_pool_10	Proteotypic	ITYSQIIK	CHM	P24386	Sodium- and chloride-dependent betaine transporter	Peptide
	TUM_first_pool_10	Proteotypic	GAWASLKR	AKAP5	P24588	Dimethylaniline monooxygenase [N-oxide-forming] 5	Peptide
	TUM_first_pool_10	Proteotypic	VALLDVFR	MCM3	P25205;P25205-2	Isoform 3 of Multidrug and toxin extrusion protein 2;Isoform 4 of Multidrug and toxin extrusion protein 2;Multidrug and toxin extrusion protein 2	Peptide
	TUM_first_pool_10	Proteotypic	ISQLEMAR	MSN	P26038	Isoform 2 of tRNA (uracil-5-)-methyltransferase homolog A;tRNA (uracil-5-)-methyltransferase homolog A	Peptide
	TUM_first_pool_10	Proteotypic	ISGTVNIR	TARS	P26639;P26639-2	Mitochondrial pyruvate carrier 1	Peptide
	TUM_first_pool_10	Proteotypic	GSLSDFLK	ACVR2A	P27037;P27037-2	Ecto-ADP-ribosyltransferase 3;Isoform 1 of Ecto-ADP-ribosyltransferase 3;Isoform 2 of Ecto-ADP-ribosyltransferase 3	Peptide
	TUM_first_pool_10	Proteotypic	LLAQTTLR	STOM	P27105	Probable ATP-dependent RNA helicase DDX53	Peptide
	TUM_first_pool_10	Proteotypic	IQLSDYTK	DPP4	P27487	Dimethylaniline monooxygenase [N-oxide-forming] 4	Peptide
	TUM_first_pool_10	Proteotypic	LYSQFLGK	GSTM2	P28161;P28161-2	ATP-sensitive inward rectifier potassium channel 12;Inward rectifier potassium channel 18	Peptide
	TUM_first_pool_10	Proteotypic	IYVEARSR	HTR1B	P28222	Alcohol dehydrogenase class 4 mu/sigma chain;Isoform 2 of Alcohol dehydrogenase class 4 mu/sigma chain	Peptide
	TUM_first_pool_10	Proteotypic	GSVFGGWK	ADH6	P28332;P28332-2	Isoform 2 of Synaptogyrin-2;Synaptogyrin-2	Peptide
	TUM_first_pool_10	Proteotypic	HCCPAGFR	GRN	P28799;P28799-2;P28799-3	Protein NipSnap homolog 2	Peptide
	TUM_first_pool_10	Proteotypic	YDPTNENK	PCSK1	P29120;P29120-2	Fer-1-like protein 5;Isoform 2 of Fer-1-like protein 5	Peptide
	TUM_first_pool_10	Proteotypic	KIVTTDLR	PCSK6	P29122;P29122-2;P29122-3;P29122-4;P29122-5;P29122-6;P29122-7;P29122-8	Isoform 2 of Protein BANP;Isoform 3 of Protein BANP;Isoform 4 of Protein BANP;Isoform 5 of Protein BANP;Isoform 6 of Protein BANP;Isoform 7 of Protein BANP;Protein BANP	Peptide
	TUM_first_pool_10	Proteotypic	FLLSQLQK	OAS2	P29728;P29728-2	Isoform 3 of Paternally-expressed gene 3 protein	Peptide
	TUM_first_pool_10	Proteotypic	AAITSYEK	FCER1G	P30273	Collagen alpha-1(XXVIII) chain;Collagen alpha-2(V) chain;Isoform 2 of Collagen alpha-1(XXVIII) chain	Peptide
	TUM_first_pool_10	Proteotypic	ELGGFTEK	TSPO	P30536		Peptide
	TUM_first_pool_10	Proteotypic	QVLGLSK	GCH1	P30793;P30793-2;P30793-3;P30793-4	60S ribosomal protein L26-like 1	Peptide
	TUM_first_pool_10	Proteotypic	GPIQILNR	POLR2B	P30876	Ras-related protein Rab-3C	Peptide
	TUM_first_pool_10	Proteotypic	VYEVLGPK	MAPK4	P31152	Isoform 1 of Protein MTO1 homolog, mitochondrial;Isoform 5 of Protein MTO1 homolog, mitochondrial;Isoform 6 of Protein MTO1 homolog, mitochondrial;Isoform 7 of Protein MTO1 homolog, mitochondrial;Protein MTO1 homolog, mitochondrial	Peptide
	TUM_first_pool_10	Proteotypic	FLNWIQER	FMO4	P31512	Tyrosine-protein kinase CSK	Peptide
	TUM_first_pool_10	Proteotypic	VVNDELYR	INPP5B	P32019;P32019-2;P32019-3;P32019-4	Oviduct-specific glycoprotein	Peptide
	TUM_first_pool_10	Proteotypic	DETFNLPR	GBP1	P32455	Phenylalanine--tRNA ligase, mitochondrial	Peptide
	TUM_first_pool_10	Proteotypic	VFQVLNEK	TTK	P33981;P33981-2	Isoform 2 of Probable ATP-dependent RNA helicase DDX4;Isoform 3 of Probable ATP-dependent RNA helicase DDX4;Isoform 4 of Probable ATP-dependent RNA helicase DDX4;Probable ATP-dependent RNA helicase DDX4	Peptide
	TUM_first_pool_10	Proteotypic	QLEEEFLK	PTPN7	P35236;P35236-2;P35236-3	Isoform 2 of Xenotropic and polytropic retrovirus receptor 1;Xenotropic and polytropic retrovirus receptor 1	Peptide
	TUM_first_pool_10	Proteotypic	FGTCTVQK	ADM	P35318	E3 ubiquitin-protein ligase UBR2;Isoform 4 of E3 ubiquitin-protein ligase UBR2	Peptide
	TUM_first_pool_10	Proteotypic	FDAQGHLR	PCK1	P35558	Isoform 2 of MICAL-like protein 2;Isoform 4 of MICAL-like protein 2;MICAL-like protein 2	Peptide
	TUM_first_pool_10	Proteotypic	KLVNRDLK	KDR	P35968;P35968-2;P35968-3	Isoform 2 of Threonine--tRNA ligase, cytoplasmic;Threonine--tRNA ligase, cytoplasmic	Peptide
	TUM_first_pool_10	Proteotypic	TNHFTIPK	IL6ST	P40189;P40189-2;P40189-3	Isoform 2 of Renin receptor;Renin receptor	Peptide
	TUM_first_pool_10	Proteotypic	ILATGICR	ADH7	P40394;P40394-2	Cytochrome c oxidase subunit 6C	Peptide
	TUM_first_pool_10	Proteotypic	QQVFSVQK	CCNF	P41002	Isoform 2 of Protein crumbs homolog 2;Isoform 3 of Protein crumbs homolog 2;Protein crumbs homolog 2	Peptide
	TUM_first_pool_10	Proteotypic	GSLVDYLR	CSK	P41240	Myocilin	Peptide
	TUM_first_pool_10	Proteotypic	SLQMYLER	ECI1	P42126;P42126-2		Peptide
	TUM_first_pool_10	Proteotypic	VGEIHLLR	STAT6	P42226;P42226-3	Isoform 1 of Retinoic acid receptor responder protein 1;Retinoic acid receptor responder protein 1	Peptide
	TUM_first_pool_10	Proteotypic	EEIVELMR	CASP3	P42574	Coiled-coil domain-containing protein 96	Peptide
	TUM_first_pool_10	Proteotypic	LLNTAITR	HELZ	P42694;P42694-2	Isoform 2 of NADH-cytochrome b5 reductase 2;NADH-cytochrome b5 reductase 2	Peptide
	TUM_first_pool_10	Proteotypic	VSPAAPER	MCAM	P43121;P43121-2	E3 ubiquitin-protein ligase DZIP3	Peptide
	TUM_first_pool_10	Proteotypic	FLVGFTNK	SSR1	P43307;P43307-2	Isoform 2 of Rho GTPase-activating protein 19;Isoform 3 of Rho GTPase-activating protein 19;Isoform 4 of Rho GTPase-activating protein 19;Isoform 6 of Rho GTPase-activating protein 19;Isoform 7 of Rho GTPase-activating protein 19;Rho GTPase-activating protein 19	Peptide
	TUM_first_pool_10	Proteotypic	TNLEDVGR	TSFM	P43897;P43897-2		Peptide
	TUM_first_pool_10	Proteotypic	YAGYSFEK	MAPK8	P45983;P45983-2;P45983-3;P45983-4	cAMP-regulated phosphoprotein 19;Isoform ARPP-16 of cAMP-regulated phosphoprotein 19	Peptide
	TUM_first_pool_10	Proteotypic	LTFSEAIR	GRIA4	P48058	Isoform 2 of MAP7 domain-containing protein 2;Isoform 3 of MAP7 domain-containing protein 2;Isoform 4 of MAP7 domain-containing protein 2;MAP7 domain-containing protein 2	Peptide
	TUM_first_pool_10	Proteotypic	FFESHVAR	CXCL12	P48061;P48061-2;P48061-3;P48061-4;P48061-5;P48061-6	Myosin light chain 3	Peptide
	TUM_first_pool_10	Proteotypic	EGLIAGEK	SLC6A12	P48065	Isoform 2 of RING finger protein 39;RING finger protein 39	Peptide
	TUM_first_pool_10	Proteotypic	CSILNYLK	GCLC	P48506		Peptide
	TUM_first_pool_10	Proteotypic	LLVAMLHK	TRPC1	P48995;P48995-2	Isoform 2 of Keratin, type I cytoskeletal 13;Isoform 3 of Keratin, type I cytoskeletal 13;Keratin, type I cytoskeletal 13	Peptide
	TUM_first_pool_10	Proteotypic	LSGLSFK	MARCKSL1	P49006	Glycine N-acyltransferase;Isoform 2 of Glycine N-acyltransferase	Peptide
	TUM_first_pool_10	Proteotypic	SIEVIENR	NASP	P49321;P49321-2;P49321-3;P49321-4	Isoform A of Ras association domain-containing protein 1;Isoform B of Ras association domain-containing protein 1;Isoform C of Ras association domain-containing protein 1;Isoform E of Ras association domain-containing protein 1;Ras association domain-containing protein 1	Peptide
	TUM_first_pool_10	Proteotypic	AILTTDDR	FMO5	P49326		Peptide
	TUM_first_pool_10	Proteotypic	LVSVLQNK	AARS	P49588;P49588-2	High affinity immunoglobulin epsilon receptor subunit gamma	Peptide
	TUM_first_pool_10	Proteotypic	IFYIVEQR	HARS2	P49590;P49590-2	cTAGE family member 5;Isoform 10 of cTAGE family member 5;Isoform 11 of cTAGE family member 5;Isoform 5A of cTAGE family member 5;Isoform 5B of cTAGE family member 5;Isoform 6 of cTAGE family member 5;Isoform 7 of cTAGE family member 5;Isoform 8 of cTAGE family member 5;Isoform 9 of cTAGE family member 5;Isoform MEA11 of cTAGE family member 5	Peptide
	TUM_first_pool_10	Proteotypic	AEEIYPIK	CASP4	P49662;P49662-2;P49662-4	Disintegrin and metalloproteinase domain-containing protein 12;Isoform 2 of Disintegrin and metalloproteinase domain-containing protein 12;Isoform 3 of Disintegrin and metalloproteinase domain-containing protein 12;Isoform 4 of Disintegrin and metalloproteinase domain-containing protein 12	Peptide
	TUM_first_pool_10	Proteotypic	VVECIDHK	CLK1	P49759;P49759-3	Isoform 2 of Regulator of G-protein signaling 9;Isoform 3 of Regulator of G-protein signaling 9;Isoform 4 of Regulator of G-protein signaling 9;Isoform 5 of Regulator of G-protein signaling 9;Regulator of G-protein signaling 9	Peptide
	TUM_first_pool_10	Proteotypic	RLLQQAAR	RARRES1	P49788;P49788-2	ORM1-like protein 1	Peptide
	TUM_first_pool_10	Proteotypic	SGSPSALR	RARRES1	P49788;P49788-2	Isoform 2 of NADH dehydrogenase [ubiquinone] flavoprotein 3, mitochondrial;NADH dehydrogenase [ubiquinone] flavoprotein 3, mitochondrial	Peptide
	TUM_first_pool_10	Proteotypic	DDFLIYDR	SEPP1	P49908	Isoform 3 of SEC14-like protein 2;SEC14-like protein 2	Peptide
	TUM_first_pool_10	Proteotypic	RINDEIER	GNAQ	P50148	Isoform 2 of Serine/threonine-protein kinase Nek1;Isoform 3 of Serine/threonine-protein kinase Nek1;Isoform 4 of Serine/threonine-protein kinase Nek1;Isoform 5 of Serine/threonine-protein kinase Nek1;Isoform 6 of Serine/threonine-protein kinase Nek1;Serine/threonine-protein kinase Nek1	Peptide
	TUM_first_pool_10	Proteotypic	ACGLIIFR	NUDT2	P50583	ATP-dependent RNA helicase DDX51	Peptide
	TUM_first_pool_10	Proteotypic	SQLIVLLK	CLCN7	P51798;P51798-2	Basal body-orientation factor 1	Peptide
	TUM_first_pool_10	Proteotypic	FQTTYGSR	VAMP7	P51809;P51809-2;P51809-3	Isoform 2 of Palmitoyltransferase ZDHHC6;Palmitoyltransferase ZDHHC6	Peptide
	TUM_first_pool_10	Proteotypic	TDWDAGFK	NCBP2	P52298;P52298-2;P52298-3	Nucleus accumbens-associated protein 1	Peptide
	TUM_first_pool_10	Proteotypic	TALNLFFK	COPA	P53621;P53621-2	TANK-binding kinase 1-binding protein 1	Peptide
	TUM_first_pool_10	Proteotypic	FEITVGPK	AP3M2	P53677	Extracellular sulfatase Sulf-2;Isoform 2 of Extracellular sulfatase Sulf-2	Peptide
	TUM_first_pool_10	Proteotypic	LLYVTPEK	BLM	P54132	DnaJ homolog subfamily C member 12	Peptide
	TUM_first_pool_10	Proteotypic	EDRAALLR	OAZ1	P54368	Glutamate receptor-interacting protein 1;Isoform 2 of Glutamate receptor-interacting protein 1;Isoform 3 of Glutamate receptor-interacting protein 1	Peptide
	TUM_first_pool_10	Proteotypic	QLGLTECR	EPHB1	P54762	Transcriptional activator MN1	Peptide
	TUM_first_pool_10	Proteotypic	EAISFLER	ARSF	P54793	Protein C-ets-2	Peptide
	TUM_first_pool_10	Proteotypic	ISEDVEER	MFAP1	P55081	Histone-lysine N-methyltransferase SETMAR;Isoform 2 of Histone-lysine N-methyltransferase SETMAR	Peptide
	TUM_first_pool_10	Proteotypic	LAYILQIR	CDH6	P55285;P55285-2	GA-binding protein subunit beta-2	Peptide
	TUM_first_pool_10	Proteotypic	MPQPSSGR	NDUFV3	P56181;P56181-2	Isoform 2 of Transcription elongation factor A protein 2;Transcription elongation factor A protein 2	Peptide
	TUM_first_pool_10	Proteotypic	KPSLVASK	ARPP19	P56211;P56211-2	Double-stranded RNA-specific editase B2	Peptide
	TUM_first_pool_10	Proteotypic	AGFLDNFR	TMEM50B	P56557	Ankyrin repeat and SOCS box protein 3;Isoform 3 of Ankyrin repeat and SOCS box protein 3	Peptide
	TUM_first_pool_10	Proteotypic	RLEPAIQK	STX17	P56962	Isoform 2 of Nuclear autoantigenic sperm protein;Isoform 3 of Nuclear autoantigenic sperm protein;Isoform 4 of Nuclear autoantigenic sperm protein;Nuclear autoantigenic sperm protein	Peptide
	TUM_first_pool_10	Proteotypic	EHIQALLK	SESN2	P58004	Isoform III of T-box transcription factor TBX3;Isoform I of T-box transcription factor TBX3;T-box transcription factor TBX3	Peptide
	TUM_first_pool_10	Proteotypic	TGALHSR	FOXL2	P58012	Guanylyl cyclase-activating protein 2	Peptide
	TUM_first_pool_10	Proteotypic	QALPKLDK	VSX2	P58304	Isoform 3 of RAB6A-GEF complex partner protein 1;RAB6A-GEF complex partner protein 1	Peptide
	TUM_first_pool_10	Proteotypic	RSNVLGDK	MLF1	P58340;P58340-2;P58340-3;P58340-4;P58340-5	Isoform 2 of Voltage-dependent P/Q-type calcium channel subunit alpha-1A;Isoform 3 of Voltage-dependent P/Q-type calcium channel subunit alpha-1A;Isoform 4 of Voltage-dependent P/Q-type calcium channel subunit alpha-1A;Isoform 5 of Voltage-dependent P/Q-type calcium channel subunit alpha-1A;Isoform 6 of Voltage-dependent P/Q-type calcium channel subunit alpha-1A;Isoform 8 of Voltage-dependent P/Q…	Peptide
	TUM_first_pool_10	Proteotypic	EAFQLFDR	MYL6	P60660;P60660-2	Isoform 2 of Uncharacterized protein C9orf85;Uncharacterized protein C9orf85	Peptide
	TUM_first_pool_10	Proteotypic	LDDNEALIEK	SRP54	P61011;P61011-2	Calpain-1 catalytic subunit	Peptide
	TUM_first_pool_10	Proteotypic	ITTPYMTK	POLR2F	P61218	Isoform 2 of Transmembrane protein 135;Transmembrane protein 135	Peptide
	TUM_first_pool_10	Proteotypic	LFCVGFTK	RPS3A	P61247	Isoform 2 of MIF4G domain-containing protein;Isoform 3 of MIF4G domain-containing protein;MIF4G domain-containing protein	Peptide
	TUM_first_pool_10	Proteotypic	VYHIECFR	ISL1	P61371	Monoacylglycerol lipase ABHD6	Peptide
	TUM_first_pool_10	Proteotypic	EGTTPKPK	RPL37	P61927	Elongation of very long chain fatty acids protein 2	Peptide
	TUM_first_pool_10	Proteotypic	NKTHTLCR	RPL37	P61927	ERI1 exoribonuclease 2;Isoform 2 of ERI1 exoribonuclease 2;Isoform 3 of ERI1 exoribonuclease 2;Isoform 4 of ERI1 exoribonuclease 2	Peptide
	TUM_first_pool_10	Proteotypic	CFTCSTCR	LMO4	P61968	Mucin-like protein 1	Peptide
	TUM_first_pool_10	Proteotypic	GSFEEIYK	RRAS2	P62070;P62070-2;P62070-3;P62070-4	Pleckstrin homology-like domain family A member 1	Peptide
	TUM_first_pool_10	Proteotypic	IISSIEQK	YWHAE	P62258;P62258-2	Isoform 3 of Regulator of G-protein signaling 22;Regulator of G-protein signaling 22	Peptide
	TUM_first_pool_10	Proteotypic	IPDWFLNR	RPS18	P62269	Apoptosis regulator Bcl-2;Isoform Beta of Apoptosis regulator Bcl-2	Peptide
	TUM_first_pool_10	Proteotypic	CNNVLYIR	SNRPF	P62306	Isoform 2 of Sesquipedalian-1;Isoform 4 of Sesquipedalian-1;Sesquipedalian-1	Peptide
	TUM_first_pool_10	Proteotypic	VSYPLLIR	CNTNAP1	P78357	Translocator protein	Peptide
	TUM_first_pool_10	Proteotypic	LEGQISAR	OLR1	P78380;P78380-2;P78380-3	Isoform 2 of Multiple C2 and transmembrane domain-containing protein 1;Isoform 3 of Multiple C2 and transmembrane domain-containing protein 1;Isoform 4 of Multiple C2 and transmembrane domain-containing protein 1;Isoform 5 of Multiple C2 and transmembrane domain-containing protein 1;Multiple C2 and transmembrane domain-containing protein 1	Peptide
	TUM_first_pool_10	Proteotypic	ENVLGSPK	SLC35A1	P78382;P78382-2	Scm-like with four MBT domains protein 2	Peptide
	TUM_first_pool_10	Proteotypic	TFDLLIGK	ARG2	P78540	Tubby-related protein 1	Peptide
	TUM_first_pool_10	Proteotypic	LSVCANPK	CCL20	P78556;P78556-2	Centrosomal protein of 85 kDa;Isoform 2 of Centrosomal protein of 85 kDa;Isoform 3 of Centrosomal protein of 85 kDa;Isoform 4 of Centrosomal protein of 85 kDa	Peptide
	TUM_first_pool_10	Proteotypic	LPLFGLGR	MRPS34	P82930	Isoform 2 of Oxidized low-density lipoprotein receptor 1;Isoform 3 of Oxidized low-density lipoprotein receptor 1;Oxidized low-density lipoprotein receptor 1	Peptide
	TUM_first_pool_10	Proteotypic	IVFLQGHK	ADAMTSL3	P82987;P82987-2		Peptide
	TUM_first_pool_10	Proteotypic	GNIFANLFK	ARF1	P84077	Protein preY, mitochondrial	Peptide
	TUM_first_pool_10	Proteotypic	DSEIMQQK	SERF2	P84101;P84101-4	APOBEC1 complementation factor;Isoform 2 of APOBEC1 complementation factor;Isoform 3 of APOBEC1 complementation factor;Isoform 4 of APOBEC1 complementation factor;Isoform 5 of APOBEC1 complementation factor;Isoform 6 of APOBEC1 complementation factor	Peptide
	TUM_first_pool_10	Proteotypic	GPPPSWGR	SRSF3	P84103;P84103-2	Isoform 1 of Zinc finger protein 317;Isoform 3 of Zinc finger protein 317;Isoform 4 of Zinc finger protein 317;Zinc finger protein 317	Peptide
	TUM_first_pool_10	Proteotypic	VRVELSNGEK	SRSF3	P84103;P84103-2	Isoform 2 of Zinc finger C3H1 domain-containing protein;Isoform 4 of Zinc finger C3H1 domain-containing protein;Zinc finger C3H1 domain-containing protein	Peptide
	TUM_first_pool_10	Proteotypic	VLCCETPR	MUC5AC	P98088	DBH-like monooxygenase protein 1;Isoform 2 of DBH-like monooxygenase protein 1	Peptide
	TUM_first_pool_10	Proteotypic	LQEYLSGR	ARHGAP4	P98171;P98171-2	Magnesium-dependent phosphatase 1	Peptide
	TUM_first_pool_10	Proteotypic	ELLELASR	HDLBP	Q00341;Q00341-2	Isoform 2 of Probable histidine--tRNA ligase, mitochondrial;Probable histidine--tRNA ligase, mitochondrial	Peptide
	TUM_first_pool_10	Proteotypic	VEVLPQAR	CDC42EP1	Q00587;Q00587-2	AP-4 complex subunit mu-1	Peptide
	TUM_first_pool_10	Proteotypic	ALEPYISR	COL4A3	Q01955;Q01955-2	Isoform 3 of Rho guanine nucleotide exchange factor 39;Isoform 4 of Rho guanine nucleotide exchange factor 39;Rho guanine nucleotide exchange factor 39	Peptide
	TUM_first_pool_10	Proteotypic	DMDLYSYR	ALDH6A1	Q02252;Q02252-2	Cystathionine beta-synthase;Cystathionine beta-synthase-like protein;Isoform 2 of Cystathionine beta-synthase	Peptide
	TUM_first_pool_10	Proteotypic	MKALSPVR	ID3	Q02535	Adipocyte enhancer-binding protein 1;Isoform 2 of Adipocyte enhancer-binding protein 1	Peptide
	TUM_first_pool_10	Proteotypic	RPWFVGDK	GSTM4	Q03013;Q03013-2;Q03013-3	Isoform 2 of Transcription initiation factor TFIID subunit 4B;Transcription initiation factor TFIID subunit 4B	Peptide
	TUM_first_pool_10	Proteotypic	MLELVAQK	UBXN1	Q04323;Q04323-2		Peptide
	TUM_first_pool_10	Proteotypic	VGQDPVLR	SSBP1	Q04837	Neuroendocrine secretory protein 55	Peptide
	TUM_first_pool_10	Proteotypic	HQLETHYR	ZBTB16	Q05516;Q05516-2	BTB/POZ domain-containing protein 1;Isoform 2 of BTB/POZ domain-containing protein 1	Peptide
	TUM_first_pool_10	Proteotypic	LGVTGNIK	PRKCD	Q05655;Q05655-2	Phosphorylated CTD-interacting factor 1	Peptide
	TUM_first_pool_10	Proteotypic	ISQLVDVDEK	CHRNB3	Q05901	DBF4-type zinc finger-containing protein 2	Peptide
	TUM_first_pool_10	Proteotypic	LVGVSLR	TYRO3	Q06418	Coiled-coil domain-containing protein 66;Isoform 2 of Coiled-coil domain-containing protein 66;Isoform 3 of Coiled-coil domain-containing protein 66;Isoform 4 of Coiled-coil domain-containing protein 66	Peptide
	TUM_first_pool_10	Proteotypic	LIQEIVDK	FMR1	Q06787;Q06787-10;Q06787-11;Q06787-2;Q06787-3;Q06787-4;Q06787-5;Q06787-6;Q06787-7;Q06787-8;Q06787-9	Alcohol dehydrogenase 6;Isoform 2 of Alcohol dehydrogenase 6	Peptide
	TUM_first_pool_10	Proteotypic	APLDSPSR	CHRND	Q07001;Q07001-2	Isoform 2 of Receptor expression-enhancing protein 4;Receptor expression-enhancing protein 4	Peptide
	TUM_first_pool_10	Proteotypic	INPDHIGFYR	ENPEP	Q07075	Isoform 2 of La-related protein 1B;Isoform 5 of La-related protein 1B;Isoform 6 of La-related protein 1B;Isoform 7 of La-related protein 1B;La-related protein 1B	Peptide
	TUM_first_pool_10	Proteotypic	LPSADVYR	SOS1	Q07889	Isoform 2 of Nephrocystin-1;Isoform 3 of Nephrocystin-1;Isoform 4 of Nephrocystin-1;Nephrocystin-1	Peptide
	TUM_first_pool_10	Proteotypic	LKDPNIIR	DDR1	Q08345;Q08345-2;Q08345-5;Q08345-6	Disks large-associated protein 2;Isoform 2 of Disks large-associated protein 2;Isoform 3 of Disks large-associated protein 2	Peptide
	TUM_first_pool_10	Proteotypic	ISLLFYNK	ADCY2	Q08462;Q08462-2	Isoform 3 of Spectrin beta chain, non-erythrocytic 4;Isoform 4 of Spectrin beta chain, non-erythrocytic 4;Isoform 5 of Spectrin beta chain, non-erythrocytic 4;Spectrin beta chain, non-erythrocytic 4	Peptide
	TUM_first_pool_10	Proteotypic	IEVSQLLK	CD47	Q08722;Q08722-2;Q08722-3;Q08722-4	Isoform 2 of Protein FAM149B1;Protein FAM149B1	Peptide
	TUM_first_pool_10	Proteotypic	VTLGTQQR	SLFN5	Q08AF3;Q08AF3-2	Isoform 2 of Shugoshin 1;Isoform 3 of Shugoshin 1;Isoform 4 of Shugoshin 1;Isoform 5 of Shugoshin 1;Isoform 6 of Shugoshin 1;Shugoshin 1	Peptide
	TUM_first_pool_10	Proteotypic	DGVLFLK	MGAT3	Q09327	BCL-6 corepressor-like protein 1;Isoform 2 of BCL-6 corepressor-like protein 1;Isoform 3 of BCL-6 corepressor-like protein 1	Peptide
	TUM_first_pool_10	Proteotypic	WEEEYTVR	IFFO1	Q0D2I5;Q0D2I5-4;Q0D2I5-5;Q0D2I5-7	Probable G-protein coupled receptor 22	Peptide
	TUM_first_pool_10	Proteotypic	QLLQATLR	FAM69C	Q0P6D2;Q0P6D2-2		Peptide
	TUM_first_pool_10	Proteotypic	GAPTPHEK	MN1	Q10571	F-box/WD repeat-containing protein 7;Isoform 2 of F-box/WD repeat-containing protein 7;Isoform 3 of F-box/WD repeat-containing protein 7	Peptide
	TUM_first_pool_10	Proteotypic	LYLNVLNR	PMPCA	Q10713;Q10713-2	Isoform 2 of Urotensin-2;Urotensin-2	Peptide
	TUM_first_pool_10	Proteotypic	GSEDLLLR	ST3GAL4	Q11206;Q11206-2;Q11206-3;Q11206-4;Q11206-5;Q11206-6;Q11206-7	Isoform A of Ras association domain-containing protein 1;Isoform E of Ras association domain-containing protein 1;Isoform F of Ras association domain-containing protein 1;Isoform G of Ras association domain-containing protein 1;Ras association domain-containing protein 1	Peptide
	TUM_first_pool_10	Proteotypic	AGTLQLGR	HYAL1	Q12794-3	Isoform 2 of Phosphatidylserine decarboxylase proenzyme, mitochondrial;Phosphatidylserine decarboxylase proenzyme, mitochondrial	Peptide
	TUM_first_pool_10	Proteotypic	WAFNWDTK	HYAL1	Q12794;Q12794-2;Q12794-4;Q12794-7	Uncharacterized protein KIAA0232	Peptide
	TUM_first_pool_10	Proteotypic	HPNIITFK	MAP3K12	Q12852;Q12852-2	Myosin-binding protein C, fast-type	Peptide
	TUM_first_pool_10	Proteotypic	LVVIVLNK	GRIN2A	Q12879;Q12879-2	Isoform 2 of TBC1 domain family member 23;TBC1 domain family member 23	Peptide
	TUM_first_pool_10	Proteotypic	WEAINIFR	FAP	Q12884	MTSS1-like protein	Peptide
	TUM_first_pool_10	Proteotypic	ILYPEFNK	OVGP1	Q12889	Calcium-binding mitochondrial carrier protein SCaMC-3;Isoform 2 of Calcium-binding mitochondrial carrier protein SCaMC-3;Isoform 3 of Calcium-binding mitochondrial carrier protein SCaMC-3;Isoform 4 of Calcium-binding mitochondrial carrier protein SCaMC-3	Peptide
	TUM_first_pool_10	Proteotypic	YLMDNLFK	BNIP2	Q12982;Q12982-2	Isoform 2 of Tuftelin;Isoform 3 of Tuftelin;Tuftelin	Peptide
	TUM_first_pool_10	Proteotypic	FAVNTINR	GRIK2	Q13002;Q13002-2;Q13002-3;Q13002-4;Q13002-5;Q13002-6;Q13002-7	Dynactin subunit 3;Isoform 2 of Dynactin subunit 3;Isoform 3 of Dynactin subunit 3	Peptide
	TUM_first_pool_10	Proteotypic	VPASLKEK	TRDN	Q13061		Peptide
	TUM_first_pool_10	Proteotypic	LEGENDLLKR	CALCOCO2	Q13137;Q13137-2;Q13137-3;Q13137-4;Q13137-5	Isoform 2 of Renin;Renin	Peptide
	TUM_first_pool_10	Proteotypic	LQDTNRLK	DUSP8	Q13202	Isoform 2 of Vesicle-associated membrane protein 7;Isoform 3 of Vesicle-associated membrane protein 7;Vesicle-associated membrane protein 7	Peptide
	TUM_first_pool_10	Proteotypic	FIDIAAAK	DNAJC3	Q13217	2'-5'-oligoadenylate synthase 2;Isoform p69 of 2'-5'-oligoadenylate synthase 2	Peptide
	TUM_first_pool_10	Proteotypic	TGYVLQIR	PAPPA	Q13219	Isoform 2 of Protocadherin gamma-A10;Protocadherin gamma-A10	Peptide
	TUM_first_pool_10	Proteotypic	LSNAMAR	GPS2	Q13227;Q13227-2		Peptide
	TUM_first_pool_10	Proteotypic	PALLERPK	GPS2	Q13227;Q13227-2		Peptide
	TUM_first_pool_10	Proteotypic	LQGFIPCR	MAP3K1	Q13233	Fibrous sheath-interacting protein 2;Isoform 2 of Fibrous sheath-interacting protein 2	Peptide
	TUM_first_pool_10	Proteotypic	TALLGLTR	DHRS2	Q13268;Q13268-2	Protein sprouty homolog 1	Peptide
	TUM_first_pool_10	Proteotypic	AQVLEVER	PLD1	Q13393;Q13393-2;Q13393-3;Q13393-4		Peptide
	TUM_first_pool_10	Proteotypic	IEQYLLEK	MYO7A	Q13402;Q13402-2;Q13402-3;Q13402-4;Q13402-5;Q13402-6;Q13402-7;Q13402-8	Isoform 2 of Tripartite motif-containing protein 7;Isoform 3 of Tripartite motif-containing protein 7;Tripartite motif-containing protein 7	Peptide
	TUM_first_pool_10	Proteotypic	LGSFNLEK	XRCC4	Q13426;Q13426-2;Q13426-3		Peptide
	TUM_first_pool_10	Proteotypic	LLLQNELK	ROCK1	Q13464	Secreted frizzled-related protein 3	Peptide
	TUM_first_pool_10	Proteotypic	FLSQVLGR	TCIRG1	Q13488;Q13488-2	Serine/arginine repetitive matrix protein 3	Peptide
	TUM_first_pool_10	Proteotypic	AFHFYLTR	ART3	Q13508;Q13508-2;Q13508-3	Isoform 2 of Testis-specific serine/threonine-protein kinase 4;Isoform 3 of Testis-specific serine/threonine-protein kinase 4;Testis-specific serine/threonine-protein kinase 4	Peptide
	TUM_first_pool_10	Proteotypic	LAELYVER	ATR	Q13535;Q13535-2;Q13535-3	Isoform 2 of Sugar phosphate exchanger 3;Isoform 3 of Sugar phosphate exchanger 3;Sugar phosphate exchanger 3	Peptide
	TUM_first_pool_10	Proteotypic	SPELLAR	CUL1	Q13616	Isoform 2 of Tax1-binding protein 1;Isoform 3 of Tax1-binding protein 1;Isoform 4 of Tax1-binding protein 1;Tax1-binding protein 1	Peptide
	TUM_first_pool_10	Proteotypic	LDWELEQR	THOC5	Q13769	Isoform Gamma of Transferrin receptor protein 2;Transferrin receptor protein 2	Peptide
	TUM_first_pool_10	Proteotypic	EVVQNFAK	COTL1	Q14019	IQ domain-containing protein D	Peptide
	TUM_first_pool_10	Proteotypic	LVAWVLHR	CNGB1	Q14028;Q14028-3;Q14028-4		Peptide
	TUM_first_pool_10	Proteotypic	DIKPIIKDEK	SAFB2	Q14151	Isoform 2 of Leucine-rich repeat-containing protein 27;Isoform 3 of Leucine-rich repeat-containing protein 27;Isoform 4 of Leucine-rich repeat-containing protein 27;Leucine-rich repeat-containing protein 27	Peptide
	TUM_first_pool_10	Proteotypic	ITISHVGR	MYBPC2	Q14324	DNA repair protein XRCC4;Isoform 2 of DNA repair protein XRCC4;Isoform 3 of DNA repair protein XRCC4	Peptide
	TUM_first_pool_10	Proteotypic	KLDPAYQVDR	MYBPC2	Q14324	Pyrin domain-containing protein 1	Peptide
	TUM_first_pool_10	Proteotypic	YNIFTYLR	GRM2	Q14416	Isoform 2 of Regulator of nonsense transcripts 1;Regulator of nonsense transcripts 1	Peptide
	TUM_first_pool_10	Proteotypic	EVSVQYSK	GALNT3	Q14435;Q14435-2	Synaptotagmin-2	Peptide
	TUM_first_pool_10	Proteotypic	TCWLAAFR	GRB7	Q14451;Q14451-2;Q14451-3;Q14451-4	Protein FAM50B	Peptide
	TUM_first_pool_10	Proteotypic	YAQTQLDK	BECN1	Q14457	TELO2-interacting protein 1 homolog	Peptide
	TUM_first_pool_10	Proteotypic	SVGICTIK	DMC1	Q14565;Q14565-2	Isoform 2 of NACHT, LRR and PYD domains-containing protein 7;Isoform 3 of NACHT, LRR and PYD domains-containing protein 7;NACHT, LRR and PYD domains-containing protein 7	Peptide
	TUM_first_pool_10	Proteotypic	SPLSLIAR	ELAVL3	Q14576	Isoform 2 of N-acetylglucosamine-1-phosphodiester alpha-N-acetylglucosaminidase;Isoform 3 of N-acetylglucosamine-1-phosphodiester alpha-N-acetylglucosaminidase;N-acetylglucosamine-1-phosphodiester alpha-N-acetylglucosaminidase	Peptide
	TUM_first_pool_10	Proteotypic	SDLIPTIK	GINS1	Q14691	Cysteine sulfinic acid decarboxylase;Isoform 2 of Cysteine sulfinic acid decarboxylase;Isoform 3 of Cysteine sulfinic acid decarboxylase	Peptide
	TUM_first_pool_10	Proteotypic	AWLLGLLR	GNMT	Q14749	Isoform PLZFA of Zinc finger and BTB domain-containing protein 16;Zinc finger and BTB domain-containing protein 16	Peptide
	TUM_first_pool_10	Proteotypic	IGVMSLIR	CHD4	Q14839;Q14839-2	Ubiquitin carboxyl-terminal hydrolase 27	Peptide
	TUM_first_pool_10	Proteotypic	ISELGAR	STARD3	Q14849;Q14849-2;Q14849-3	GPI inositol-deacylase;Isoform 2 of GPI inositol-deacylase;Isoform 3 of GPI inositol-deacylase	Peptide
	TUM_first_pool_10	Proteotypic	LVTFYEDR	CRYM	Q14894	Protein cornichon homolog 3	Peptide
	TUM_first_pool_10	Proteotypic	SFSGLIKR	ARHGAP19	Q14CB8;Q14CB8-2;Q14CB8-3;Q14CB8-4;Q14CB8-6;Q14CB8-7	Brain-specific serine protease 4	Peptide
	TUM_first_pool_10	Proteotypic	SPGLPIR	HEPACAM	Q14CZ8	F-box only protein 42	Peptide
	TUM_first_pool_10	Proteotypic	LALEGVEK	MAPRE2	Q15555;Q15555-3;Q15555-4;Q15555-5	Isoform 2 of Probable E3 ubiquitin-protein ligase HERC4;Isoform 3 of Probable E3 ubiquitin-protein ligase HERC4;Isoform 4 of Probable E3 ubiquitin-protein ligase HERC4;Isoform 5 of Probable E3 ubiquitin-protein ligase HERC4;Probable E3 ubiquitin-protein ligase HERC4	Peptide
	TUM_first_pool_10	Proteotypic	LLDASDAK	TCEA2	Q15560;Q15560-2	Isoform 2 of Protein TANC2;Isoform 3 of Protein TANC2;Isoform 4 of Protein TANC2;Protein TANC2	Peptide
	TUM_first_pool_10	Proteotypic	LFLDLACR	RAB30	Q15771	Isoform 2 of Syntaxin-binding protein 6;Syntaxin-binding protein 6	Peptide
	TUM_first_pool_10	Proteotypic	GSLFSAR	SCN9A	Q15858;Q15858-2;Q15858-3;Q15858-4	Isoform 2 of Neuronal tyrosine-phosphorylated phosphoinositide-3-kinase adapter 1;Neuronal tyrosine-phosphorylated phosphoinositide-3-kinase adapter 1	Peptide
	TUM_first_pool_10	Proteotypic	VCGCLGPK	PDCD2	Q16342;Q16342-2;Q16342-3;Q16342-4;Q16342-5	Dual specificity protein phosphatase 8	Peptide
	TUM_first_pool_10	Proteotypic	VLTSDVEK	ME3	Q16798;Q16798-2	Epidermal growth factor-like protein 6;Isoform 2 of Epidermal growth factor-like protein 6	Peptide
	TUM_first_pool_10	Proteotypic	LLNPNIAK	UPP1	Q16831	Keratin, type II cytoskeletal 78	Peptide
	TUM_first_pool_10	Proteotypic	DPKAITAK	KCTD19	Q17RG1	Microfibrillar-associated protein 1	Peptide
	TUM_first_pool_10	Proteotypic	VDLGLPEK	KNOP1	Q1ED39	DNA-directed RNA polymerases I, II, and III subunit RPABC2	Peptide
	TUM_first_pool_10	Proteotypic	DLEEKVDK	CCDC96	Q2M329	D-amino-acid oxidase	Peptide
	TUM_first_pool_10	Proteotypic	TMLLPLLR	PGS1	Q32NB8;Q32NB8-2;Q32NB8-3	MARCKS-related protein	Peptide
	TUM_first_pool_10	Proteotypic	SVLLITCK	C18orf21	Q32NC0;Q32NC0-2	ADP-ribosylation factor-like protein 13B;Isoform 2 of ADP-ribosylation factor-like protein 13B;Isoform 3 of ADP-ribosylation factor-like protein 13B	Peptide
	TUM_first_pool_10	Proteotypic	HLESELAK	GRAMD1B	Q3KR37;Q3KR37-2;Q3KR37-3;Q3KR37-4	Phosphatidylethanolamine-binding protein 4	Peptide
	TUM_first_pool_10	Proteotypic	IKEEDFLK	PUS10	Q3MIT2	Isoform 2 of NADH dehydrogenase [ubiquinone] 1 alpha subcomplex subunit 12;NADH dehydrogenase [ubiquinone] 1 alpha subcomplex subunit 12	Peptide
	TUM_first_pool_10	Proteotypic	DFDALNER	ARL13B	Q3SXY8;Q3SXY8-2;Q3SXY8-3	Zinc finger and BTB domain-containing protein 12	Peptide
	TUM_first_pool_10	Proteotypic	NLQFEDGK	ALDH1L2	Q3SY69;Q3SY69-3		Peptide
	TUM_first_pool_10	Proteotypic	VGCLHDLK	BBS9	Q3SYG4;Q3SYG4-2;Q3SYG4-3;Q3SYG4-4;Q3SYG4-6;Q3SYG4-7	Isoform 2 of NF-kappa-B inhibitor-like protein 1;Isoform 3 of NF-kappa-B inhibitor-like protein 1;NF-kappa-B inhibitor-like protein 1	Peptide
	TUM_first_pool_10	Proteotypic	HSLLLHSK	MGAT5B	Q3V5L5;Q3V5L5-2;Q3V5L5-5	Sodium-dependent glucose transporter 1	Peptide
	TUM_first_pool_10	Proteotypic	TVGEQLLK	RIC1	Q4ADV7;Q4ADV7-3		Peptide
	TUM_first_pool_10	Proteotypic	IVSENPQR	ACSF3	Q4G176	Isoform 2 of Protein phosphatase 1 regulatory subunit 12B;Isoform 5 of Protein phosphatase 1 regulatory subunit 12B;Protein phosphatase 1 regulatory subunit 12B	Peptide
	TUM_first_pool_10	Proteotypic	LVNSGIYK	ANO6	Q4KMQ2;Q4KMQ2-2;Q4KMQ2-3;Q4KMQ2-4	Isoform 2 of Protein SCAI;Protein SCAI	Peptide
	TUM_first_pool_10	Proteotypic	VVDRWNEK	MRPL51	Q4U2R6	Pseudouridylate synthase 7 homolog	Peptide
	TUM_first_pool_10	Proteotypic	TSLAVLGK	SLC22A6	Q4U2R8;Q4U2R8-2;Q4U2R8-3;Q4U2R8-4	PHD finger protein 13	Peptide
	TUM_first_pool_10	Proteotypic	KEKAAGEK	FLYWCH1	Q4VC44;Q4VC44-2;Q4VC44-3;Q4VC44-4;Q4VC44-5	Activin receptor type-2A;Isoform 2 of Activin receptor type-2A	Peptide
	TUM_first_pool_10	Proteotypic	KASMEVQAVK	CCDC38	Q502W7	Cerebral cavernous malformations 2 protein-like;Isoform 2 of Cerebral cavernous malformations 2 protein-like;Isoform 3 of Cerebral cavernous malformations 2 protein-like	Peptide
	TUM_first_pool_10	Proteotypic	VTDLDDAR	PKDCC	Q504Y2	C-C motif chemokine 20;Isoform 2 of C-C motif chemokine 20	Peptide
	TUM_first_pool_10	Proteotypic	LADFGMTR	SBK1	Q52WX2	Dynein heavy chain 10, axonemal	Peptide
	TUM_first_pool_10	Proteotypic	SLQYLNLR	LRRC23	Q53EV4;Q53EV4-2	Myosin-IIIa	Peptide
	TUM_first_pool_10	Proteotypic	LALFAAK	SETMAR	Q53H47;Q53H47-2	Carboxypeptidase N subunit 2	Peptide
	TUM_first_pool_10	Proteotypic	AVFNEILR	HS1BP3	Q53T59	Inactive dual specificity phosphatase 27	Peptide
	TUM_first_pool_10	Proteotypic	NPVYTTGR	TAF1B	Q53T94;Q53T94-2	Isoform 3 of Uncharacterized protein KIAA0825;Uncharacterized protein KIAA0825	Peptide
	TUM_first_pool_10	Proteotypic	LADSLIGK	SPIN4	Q56A73	Folliculin-interacting protein 1;Isoform 2 of Folliculin-interacting protein 1;Isoform 3 of Folliculin-interacting protein 1	Peptide
	TUM_first_pool_10	Proteotypic	KKQDLLEK	FSIP2	Q5CZC0;Q5CZC0-2	Mucin-6	Peptide
	TUM_first_pool_10	Proteotypic	RLSLSPKK	SGO1	Q5FBB7;Q5FBB7-2;Q5FBB7-3;Q5FBB7-4;Q5FBB7-5;Q5FBB7-6	Coiled-coil domain-containing protein 91;Isoform 2 of Coiled-coil domain-containing protein 91	Peptide
	TUM_first_pool_10	Proteotypic	EINSEEVK	ESCO1	Q5FWF5;Q5FWF5-2	A-kinase anchor protein 5	Peptide
	TUM_first_pool_10	Proteotypic	KSDFFINK	HERC4	Q5GLZ8;Q5GLZ8-2;Q5GLZ8-3;Q5GLZ8-4;Q5GLZ8-5	Chromodomain-helicase-DNA-binding protein 4;Isoform 2 of Chromodomain-helicase-DNA-binding protein 4	Peptide
	TUM_first_pool_10	Proteotypic	LASSDTMK	BCORL1	Q5H9F3;Q5H9F3-2;Q5H9F3-3	Choline transporter-like protein 5;Isoform 2 of Choline transporter-like protein 5;Isoform 3 of Choline transporter-like protein 5	Peptide
	TUM_first_pool_10	Proteotypic	IDLLPDGR	TAF7L	Q5H9L4;Q5H9L4-2;Q5H9L4-3	Isoform 3 of Phospholipid phosphatase-related protein type 4;Phospholipid phosphatase-related protein type 4	Peptide
	TUM_first_pool_10	Proteotypic	AELTNWIK	DDX60L	Q5H9U9;Q5H9U9-2		Peptide
	TUM_first_pool_10	Proteotypic	LLSDDYDR	DDX60L	Q5H9U9;Q5H9U9-2	Methylmalonic aciduria and homocystinuria type C protein	Peptide
	TUM_first_pool_10	Proteotypic	WSLEALNR	RABL3	Q5HYI8	Melanoma-associated antigen F1	Peptide
	TUM_first_pool_10	Proteotypic	RAPDSGSK	ZNF667	Q5HYK9	Collagen triple helix repeat-containing protein 1;Isoform 2 of Collagen triple helix repeat-containing protein 1;Isoform 3 of Collagen triple helix repeat-containing protein 1	Peptide
	TUM_first_pool_10	Proteotypic	DSEAWLLR	CRB2	Q5IJ48;Q5IJ48-2;Q5IJ48-3	One cut domain family member 2	Peptide
	TUM_first_pool_10	Proteotypic	KGNPDEER	GCSAML	Q5JQS6	CUB domain-containing protein 1;Isoform 3 of CUB domain-containing protein 1	Peptide
	TUM_first_pool_10	Proteotypic	SWLLPVIR	RRP12	Q5JTH9;Q5JTH9-2;Q5JTH9-3	Cystic fibrosis transmembrane conductance regulator;Isoform 2 of Cystic fibrosis transmembrane conductance regulator	Peptide
	TUM_first_pool_10	Proteotypic	QLAAFAPR	TMEM201	Q5SNT2;Q5SNT2-2	Keratin, type I cytoskeletal 18	Peptide
	TUM_first_pool_10	Proteotypic	QLDSLTAR	VARS2	Q5ST30;Q5ST30-2;Q5ST30-3;Q5ST30-4	Isoform 2 of Solute carrier family 22 member 6;Isoform 3 of Solute carrier family 22 member 6;Isoform 4 of Solute carrier family 22 member 6;Solute carrier family 22 member 6	Peptide
	TUM_first_pool_10	Proteotypic	QAVSKNLK	CFAP70	Q5T0N1;Q5T0N1-2	Ornithine decarboxylase antizyme 1	Peptide
	TUM_first_pool_10	Proteotypic	ALLAQAR	UBXN11	Q5T124;Q5T124-2;Q5T124-3;Q5T124-4;Q5T124-5;Q5T124-8	Isoform 2 of Zinc finger C4H2 domain-containing protein;Isoform 4 of Zinc finger C4H2 domain-containing protein;Isoform 5 of Zinc finger C4H2 domain-containing protein;Zinc finger C4H2 domain-containing protein	Peptide
	TUM_first_pool_10	Proteotypic	AFPTPYLR	HIVEP3	Q5T1R4;Q5T1R4-2		Peptide
	TUM_first_pool_10	Proteotypic	NQIVGLER	CFAP58	Q5T655	Isoform 2 of Polyamine-modulated factor 1-binding protein 1;Isoform 3 of Polyamine-modulated factor 1-binding protein 1;Isoform 4 of Polyamine-modulated factor 1-binding protein 1;Polyamine-modulated factor 1-binding protein 1	Peptide
	TUM_first_pool_10	Proteotypic	SVDGEDAK	SYT6	Q5T7P8;Q5T7P8-2	Enoyl-CoA delta isomerase 1, mitochondrial;Isoform 2 of Enoyl-CoA delta isomerase 1, mitochondrial	Peptide
	TUM_first_pool_10	Proteotypic	RAELILER	AK9	Q5TCS8;Q5TCS8-5;Q5TCS8-6	Single-pass membrane and coiled-coil domain-containing protein 3	Peptide
	TUM_first_pool_10	Proteotypic	LATSPLDR	MFSD4B	Q5TF39	Isoform 2 of THO complex subunit 3;THO complex subunit 3	Peptide
	TUM_first_pool_10	Proteotypic	YGVNLNEK	ANKRD45	Q5TZF3;Q5TZF3-2	Isoform 2 of Transcription elongation regulator 1;Transcription elongation regulator 1	Peptide
	TUM_first_pool_10	Proteotypic	FANSFIPK	VPS53	Q5VIR6;Q5VIR6-2;Q5VIR6-4	Glutamate receptor-interacting protein 2;Isoform 2 of Glutamate receptor-interacting protein 2	Peptide
	TUM_first_pool_10	Proteotypic	RKSIFVQK	SFMBT2	Q5VUG0	Isoform 2 of Proto-oncogene DBL;Isoform 3 of Proto-oncogene DBL;Isoform 4 of Proto-oncogene DBL;Isoform 5 of Proto-oncogene DBL;Isoform 6 of Proto-oncogene DBL;Proto-oncogene DBL	Peptide
	TUM_first_pool_10	Proteotypic	DSDLTCLQK	MYSM1	Q5VVJ2;Q5VVJ2-2;Q5VVJ2-3	Isoform 2 of Methyltransferase-like protein 13;Isoform 3 of Methyltransferase-like protein 13;Isoform 4 of Methyltransferase-like protein 13;Methyltransferase-like protein 13	Peptide
	TUM_first_pool_10	Proteotypic	ETLPVLTR	YOD1	Q5VVQ6;Q5VVQ6-2	Ubiquitin-like domain-containing CTD phosphatase 1	Peptide
	TUM_first_pool_10	Proteotypic	YQDFDWLR	SNX30	Q5VWJ9	Isoform 2 of Rho GTPase-activating protein 12;Isoform 3 of Rho GTPase-activating protein 12;Isoform 4 of Rho GTPase-activating protein 12;Rho GTPase-activating protein 12	Peptide
	TUM_first_pool_10	Proteotypic	NGKNVELK	FAM46C	Q5VWP2		Peptide
	TUM_first_pool_10	Proteotypic	SSVSDAPR	IER5	Q5VY09	Methylcytosine dioxygenase TET1	Peptide
	TUM_first_pool_10	Proteotypic	ISSPVISK	MALRD1	Q5VYJ5	Isoform 2 of T-complex protein 1 subunit zeta-2;Isoform 3 of T-complex protein 1 subunit zeta-2;T-complex protein 1 subunit zeta-2	Peptide
	TUM_first_pool_10	Proteotypic	SHTQIVFR	MALRD1	Q5VYJ5	Coiled-coil domain-containing protein 168	Peptide
	TUM_first_pool_10	Proteotypic	IIQEWQSR	DUSP27	Q5VZP5	DENN domain-containing protein 5A;Isoform 2 of DENN domain-containing protein 5A	Peptide
	TUM_first_pool_10	Proteotypic	FYSYGLEK	LARP1B	Q659C4;Q659C4-2;Q659C4-5;Q659C4-6;Q659C4-7	Echinoderm microtubule-associated protein-like 6;Isoform 2 of Echinoderm microtubule-associated protein-like 6	Peptide
	TUM_first_pool_10	Proteotypic	FLSPSNLR	STEAP4	Q687X5;Q687X5-2	Histone acetyltransferase KAT5;Isoform 2 of Histone acetyltransferase KAT5;Isoform 3 of Histone acetyltransferase KAT5;Isoform 4 of Histone acetyltransferase KAT5	Peptide
	TUM_first_pool_10	Proteotypic	LKDDEILK	SEL1L3	Q68CR1;Q68CR1-2;Q68CR1-3	Ceramide synthase 5;Isoform 2 of Ceramide synthase 5	Peptide
	TUM_first_pool_10	Proteotypic	HLALSSSK	SPTY2D1	Q68D10;Q68D10-2;Q68D10-3	Disabled homolog 1;Isoform DAB213 of Disabled homolog 1;Isoform DAB469 of Disabled homolog 1;Isoform DAB537 of Disabled homolog 1;Isoform DAB553 of Disabled homolog 1;Isoform DAB555 of Disabled homolog 1	Peptide
	TUM_first_pool_10	Proteotypic	YESELSLR	KRT40	Q6A162		Peptide
	TUM_first_pool_10	Proteotypic	EEFNDFDK	KDM4D	Q6B0I6	Isoform 2 of PTB domain-containing engulfment adapter protein 1;Isoform 4 of PTB domain-containing engulfment adapter protein 1;PTB domain-containing engulfment adapter protein 1	Peptide
	TUM_first_pool_10	Proteotypic	IGETIFFR	CYB5R2	Q6BCY4;Q6BCY4-2	Isoform Short of Platelet-derived growth factor subunit A;Platelet-derived growth factor subunit A	Peptide
	TUM_first_pool_10	Proteotypic	RGGPLVAK	ADAL	Q6DHV7;Q6DHV7-2;Q6DHV7-3	Isoform 2 of Progestin and adipoQ receptor family member 4;Isoform 3 of Progestin and adipoQ receptor family member 4;Progestin and adipoQ receptor family member 4	Peptide
	TUM_first_pool_10	Proteotypic	LLTHTVYK	MCTP1	Q6DN14;Q6DN14-2;Q6DN14-3;Q6DN14-4;Q6DN14-5	Rho guanine nucleotide exchange factor 17	Peptide
	TUM_first_pool_10	Proteotypic	KSLPASLK	GLYAT	Q6IB77;Q6IB77-2		Peptide
	TUM_first_pool_10	Proteotypic	AVVGTTYK	CAPRIN2	Q6IMN6;Q6IMN6-10;Q6IMN6-2;Q6IMN6-3;Q6IMN6-6;Q6IMN6-7;Q6IMN6-9		Peptide
	TUM_first_pool_10	Proteotypic	MSPGSGVK	CCSAP	Q6IQ19;Q6IQ19-3;Q6IQ19-4	Isoform 4 of Small EDRK-rich factor 2;Small EDRK-rich factor 2	Peptide
	TUM_first_pool_10	Proteotypic	IHTDVQTK	NAPEPLD	Q6IQ20	Isoform 2 of Phosphatidylcholine translocator ABCB4;Isoform 3 of Phosphatidylcholine translocator ABCB4;Phosphatidylcholine translocator ABCB4	Peptide
	TUM_first_pool_10	Proteotypic	FNSYDISR	DENND5A	Q6IQ26;Q6IQ26-2	Keratin, type I cytoskeletal 19	Peptide
	TUM_first_pool_10	Proteotypic	YLLEDEPR	CXorf57	Q6NSI4;Q6NSI4-2;Q6NSI4-4	Sodium/nucleoside cotransporter 2	Peptide
	TUM_first_pool_10	Proteotypic	WLTGLNLR	CHADL	Q6NUI6	Lysine-specific demethylase 4D	Peptide
	TUM_first_pool_10	Proteotypic	SEELLAER	PPP1R18	Q6NYC8;Q6NYC8-2;Q6NYC8-3	Glutamate receptor ionotropic, NMDA 2A;Isoform 2 of Glutamate receptor ionotropic, NMDA 2A	Peptide
	TUM_first_pool_10	Proteotypic	EQELQVVR	RPUSD3	Q6P087;Q6P087-2;Q6P087-3	Endothelial differentiation-related factor 1;Isoform 2 of Endothelial differentiation-related factor 1;Isoform 3 of Endothelial differentiation-related factor 1	Peptide
	TUM_first_pool_10	Proteotypic	ETILNLLR	DHX57	Q6P158;Q6P158-2	DnaJ homolog subfamily C member 3	Peptide
	TUM_first_pool_10	Proteotypic	DSALQQLR	CEP85	Q6P2H3;Q6P2H3-2;Q6P2H3-3;Q6P2H3-4	Xylosyltransferase 1	Peptide
	TUM_first_pool_10	Proteotypic	ETLEFWLR	PRMT9	Q6P2P2;Q6P2P2-2	Arachidonate 15-lipoxygenase;Isoform 2 of Arachidonate 15-lipoxygenase	Peptide
	TUM_first_pool_10	Proteotypic	IGLSLAPR	FBXO42	Q6P3S6	ADP-ribosylation factor 1	Peptide
	TUM_first_pool_10	Proteotypic	ELDTNTLK	TRIM40	Q6P9F5;Q6P9F5-2	Peroxisomal acyl-coenzyme A oxidase 2	Peptide
	TUM_first_pool_10	Proteotypic	GPPASAPR	VWA1	Q6PCB0	IQ motif and SEC7 domain-containing protein 3;Isoform 2 of IQ motif and SEC7 domain-containing protein 3	Peptide
	TUM_first_pool_10	Proteotypic	ATILDIIK	TSSK4	Q6SA08;Q6SA08-2;Q6SA08-3	Isoform 3 of Kynurenine--oxoglutarate transaminase 3;Kynurenine--oxoglutarate transaminase 3	Peptide
	TUM_first_pool_10	Proteotypic	AVIELLEK	MTHFD1L	Q6UB35;Q6UB35-2	IQ and AAA domain-containing protein 1-like	Peptide
	TUM_first_pool_10	Proteotypic	LFYTMDIR	MOXD1	Q6UVY6;Q6UVY6-2	Kinesin-like protein KIF3A	Peptide
	TUM_first_pool_10	Proteotypic	VYLLIGSR	OLFML1	Q6UWY5	Isoform 2 of Glutamine-rich protein 2	Peptide
	TUM_first_pool_10	Proteotypic	EAFNLLLR	DHRS13	Q6UX07;Q6UX07-2;Q6UX07-3	Protein O-mannose kinase	Peptide
	TUM_first_pool_10	Proteotypic	IQQIPNVR	PLXDC2	Q6UX71;Q6UX71-2	Glutamate receptor 4	Peptide
	TUM_first_pool_10	Proteotypic	LEPFYVER	DPP8	Q6V1X1;Q6V1X1-2;Q6V1X1-3;Q6V1X1-4;Q6V1X1-5;Q6V1X1-6	Zinc finger protein 148	Peptide
	TUM_first_pool_10	Proteotypic	GVLLWGWR	MUC6	Q6W4X9	DNA replication complex GINS protein PSF3;Isoform 2 of DNA replication complex GINS protein PSF3;Isoform 3 of DNA replication complex GINS protein PSF3	Peptide
	TUM_first_pool_10	Proteotypic	TCLSLSDR	MUC6	Q6W4X9	GTPase IMAP family member 1	Peptide
	TUM_first_pool_10	Proteotypic	GIFHLTQIK	CHRDL2	Q6WN34	Sestrin-2	Peptide
	TUM_first_pool_10	Proteotypic	HLQELLER	ASCL4	Q6XD76	Isoform 2 of Monofunctional C1-tetrahydrofolate synthase, mitochondrial;Monofunctional C1-tetrahydrofolate synthase, mitochondrial	Peptide
	TUM_first_pool_10	Proteotypic	SDFTIDLK	B3GLCT	Q6Y288	Fetuin-B	Peptide
	TUM_first_pool_10	Proteotypic	TFSVTGWK	KYAT3	Q6YP21;Q6YP21-3	Acyl-CoA synthetase family member 3, mitochondrial	Peptide
	TUM_first_pool_10	Proteotypic	GDAGWGLR	GLDN	Q6ZMI3	Achaete-scute homolog 4	Peptide
	TUM_first_pool_10	Proteotypic	GTEETIFR	SCARA5	Q6ZMJ2;Q6ZMJ2-4	AP-4 complex subunit sigma-1;Isoform 2 of AP-4 complex subunit sigma-1;Isoform 3 of AP-4 complex subunit sigma-1;Isoform 4 of AP-4 complex subunit sigma-1	Peptide
	TUM_first_pool_10	Proteotypic	IWDLADKK	EML6	Q6ZMW3;Q6ZMW3-2	Disintegrin and metalloproteinase domain-containing protein 12;Isoform 2 of Disintegrin and metalloproteinase domain-containing protein 12;Isoform 3 of Disintegrin and metalloproteinase domain-containing protein 12;Isoform 4 of Disintegrin and metalloproteinase domain-containing protein 12	Peptide
	TUM_first_pool_10	Proteotypic	ETLLNDIR	MAP3K15	Q6ZN16	Isoform 2 of Vascular endothelial growth factor receptor 2;Isoform 3 of Vascular endothelial growth factor receptor 2;Vascular endothelial growth factor receptor 2	Peptide
	TUM_first_pool_10	Proteotypic	LPSGCTSR	DPY19L3	Q6ZPD9;Q6ZPD9-2	Isoform 2 of Metalloreductase STEAP4;Metalloreductase STEAP4	Peptide
	TUM_first_pool_10	Proteotypic	GASGISGR	WDR87	Q6ZQQ6;Q6ZQQ6-2	Isobutyryl-CoA dehydrogenase, mitochondrial	Peptide
	TUM_first_pool_10	Proteotypic	RLLQEEEK	WDR87	Q6ZQQ6;Q6ZQQ6-2	DNA replication licensing factor MCM3;Isoform 2 of DNA replication licensing factor MCM3	Peptide
	TUM_first_pool_10	Proteotypic	MIPEELEK	GADL1	Q6ZQY3;Q6ZQY3-3	Vitamin K-dependent protein S	Peptide
	TUM_first_pool_10	Proteotypic	EKEIEGLK	CCDC73	Q6ZRK6;Q6ZRK6-2	Protein FAM24A	Peptide
	TUM_first_pool_10	Proteotypic	SLFIVHQR	ZNF621	Q6ZSS3	VPS10 domain-containing receptor SorCS2	Peptide
	TUM_first_pool_10	Proteotypic	LEAEEERR	KIAA1211	Q6ZU35	Adenylate cyclase type 2;Isoform 2 of Adenylate cyclase type 2	Peptide
	TUM_first_pool_10	Proteotypic	LAGEYGR	PNPLA7	Q6ZV29;Q6ZV29-3;Q6ZV29-4;Q6ZV29-5	Cyclic nucleotide-gated cation channel beta-1;Isoform 4 of Cyclic nucleotide-gated cation channel beta-1;Isoform GARP2 of Cyclic nucleotide-gated cation channel beta-1	Peptide
	TUM_first_pool_10	Proteotypic	QHKEEEAK	NYAP1	Q6ZVC0;Q6ZVC0-2	Isoform 2 of Probable ATP-dependent RNA helicase DDX60-like;Probable ATP-dependent RNA helicase DDX60-like	Peptide
	TUM_first_pool_10	Proteotypic	AEAELPPK	C16orf86	Q6ZW13	Aprataxin;Isoform 10 of Aprataxin;Isoform 11 of Aprataxin;Isoform 2 of Aprataxin;Isoform 3 of Aprataxin;Isoform 4 of Aprataxin;Isoform 5 of Aprataxin;Isoform 6 of Aprataxin;Isoform 7 of Aprataxin;Isoform 8 of Aprataxin;Isoform 9 of Aprataxin	Peptide
	TUM_first_pool_10	Proteotypic	LILPNKQK	NEK10	Q6ZWH5;Q6ZWH5-2;Q6ZWH5-4	Differentially expressed in FDCP 6 homolog	Peptide
	TUM_first_pool_10	Proteotypic	EYMDSLEK	CREB3L2	Q70SY1;Q70SY1-2	HAUS augmin-like complex subunit 4;Isoform 3 of HAUS augmin-like complex subunit 4;Isoform 4 of HAUS augmin-like complex subunit 4	Peptide
	TUM_first_pool_10	Proteotypic	LVTDLLQR	IKBIP	Q70UQ0;Q70UQ0-2	E3 ubiquitin-protein ligase MARCH7;Isoform 2 of E3 ubiquitin-protein ligase MARCH7	Peptide
	TUM_first_pool_10	Proteotypic	SVSQETFR	CBLL1	Q75N03;Q75N03-2	Protein FAM83G	Peptide
	TUM_first_pool_10	Proteotypic	SGLTFLPK	PGAP1	Q75T13;Q75T13-2;Q75T13-3	COMM domain-containing protein 5	Peptide
	TUM_first_pool_10	Proteotypic	GLSLEHQK	MTSS1L	Q765P7	Isoform 2 of Myosin-IIIb;Isoform 3 of Myosin-IIIb;Isoform 4 of Myosin-IIIb;Isoform 5 of Myosin-IIIb;Isoform 6 of Myosin-IIIb;Isoform 7 of Myosin-IIIb;Myosin-IIIb	Peptide
	TUM_first_pool_10	Proteotypic	LPNHLTHR	HECW1	Q76N89;Q76N89-2		Peptide
	TUM_first_pool_10	Proteotypic	DMCLSSSK	SV2B	Q7L1I2	Zinc finger protein 621	Peptide
	TUM_first_pool_10	Proteotypic	VQEYPTLK	MAEA	Q7L5Y9;Q7L5Y9-2;Q7L5Y9-3;Q7L5Y9-4;Q7L5Y9-5	FLYWCH-type zinc finger-containing protein 1;Isoform 2 of FLYWCH-type zinc finger-containing protein 1;Isoform 3 of FLYWCH-type zinc finger-containing protein 1;Isoform 4 of FLYWCH-type zinc finger-containing protein 1;Isoform 5 of FLYWCH-type zinc finger-containing protein 1	Peptide
	TUM_first_pool_10	Proteotypic	VRDPQLVR	RASGRP2	Q7LDG7;Q7LDG7-2;Q7LDG7-3;Q7LDG7-4	Isoform 2 of Tumor necrosis factor receptor superfamily member 13B;Isoform 3 of Tumor necrosis factor receptor superfamily member 13B;Tumor necrosis factor receptor superfamily member 13B	Peptide
	TUM_first_pool_10	Proteotypic	SVSLLEER	CHST3	Q7LGC8	TGF-beta-activated kinase 1 and MAP3K7-binding protein 2	Peptide
	TUM_first_pool_10	Proteotypic	SLVENNPR	DYM	Q7RTS9	Isoform 2 of Teneurin-1;Teneurin-1	Peptide
	TUM_first_pool_10	Proteotypic	SNSPENTR	PLPPR4	Q7Z2D5;Q7Z2D5-3		Peptide
	TUM_first_pool_10	Proteotypic	DEQVVVIK	APTX	Q7Z2E3;Q7Z2E3-10;Q7Z2E3-11;Q7Z2E3-2;Q7Z2E3-3;Q7Z2E3-4;Q7Z2E3-5;Q7Z2E3-6;Q7Z2E3-7;Q7Z2E3-8;Q7Z2E3-9	Acetylcholine receptor subunit delta;Isoform 2 of Acetylcholine receptor subunit delta	Peptide
	TUM_first_pool_10	Proteotypic	ILTDSIQR	ERMP1	Q7Z2K6;Q7Z2K6-2	Isoform 2 of WD repeat-containing protein 87;WD repeat-containing protein 87	Peptide
	TUM_first_pool_10	Proteotypic	RMEKINPK	SAMD7	Q7Z3H4	Leukocyte receptor cluster member 1	Peptide
	TUM_first_pool_10	Proteotypic	SIRQAFIRK	GRINA	Q7Z429	Regulator of microtubule dynamics protein 1	Peptide
	TUM_first_pool_10	Proteotypic	GMEGSLER	ZNF438	Q7Z4V0;Q7Z4V0-2;Q7Z4V0-3	Mucin-5AC	Peptide
	TUM_first_pool_10	Proteotypic	SSLSADLR	AKNA	Q7Z591;Q7Z591-2;Q7Z591-4;Q7Z591-5;Q7Z591-7;Q7Z591-8	Centrosomal protein of 89 kDa;Isoform 2 of Centrosomal protein of 89 kDa	Peptide
	TUM_first_pool_10	Proteotypic	QQVEAIEK	CCDC91	Q7Z6B0;Q7Z6B0-2	BTB/POZ domain-containing protein KCTD19	Peptide
	TUM_first_pool_10	Proteotypic	ILELLTDR	MROH2B	Q7Z745;Q7Z745-2	THO complex subunit 5 homolog	Peptide
	TUM_first_pool_10	Proteotypic	VTESEIKR	VTCN1	Q7Z7D3;Q7Z7D3-2;Q7Z7D3-4	Isoform 2 of Radial spoke head protein 3 homolog;Radial spoke head protein 3 homolog	Peptide
	TUM_first_pool_10	Proteotypic	TGEIQFSR	DSG4	Q86SJ6;Q86SJ6-2	Isoform 2 of Translocon-associated protein subunit alpha;Translocon-associated protein subunit alpha	Peptide
	TUM_first_pool_10	Proteotypic	SHWAPEWK	DDX53	Q86TM3	Isoform Alpha of Stromal cell-derived factor 1;Isoform Delta of Stromal cell-derived factor 1;Isoform Epsilon of Stromal cell-derived factor 1;Isoform Gamma of Stromal cell-derived factor 1;Isoform Theta of Stromal cell-derived factor 1;Stromal cell-derived factor 1	Peptide
	TUM_first_pool_10	Proteotypic	LLCELFIR	PBRM1	Q86U86;Q86U86-2;Q86U86-3;Q86U86-4;Q86U86-5;Q86U86-6;Q86U86-7;Q86U86-8;Q86U86-9	E3 ubiquitin-protein ligase HECW1;Isoform 2 of E3 ubiquitin-protein ligase HECW1	Peptide
	TUM_first_pool_10	Proteotypic	LVETMYFK	TMEM135	Q86UB9;Q86UB9-2		Peptide
	TUM_first_pool_10	Proteotypic	TVLDMLIR	RSPH3	Q86UC2;Q86UC2-2	Tigger transposable element-derived protein 1	Peptide
	TUM_first_pool_10	Proteotypic	NLGGNPFR	N4BP2	Q86UW6;Q86UW6-2	Epithelial discoidin domain-containing receptor 1;Isoform 2 of Epithelial discoidin domain-containing receptor 1;Isoform 4 of Epithelial discoidin domain-containing receptor 1;Isoform 5 of Epithelial discoidin domain-containing receptor 1	Peptide
	TUM_first_pool_10	Proteotypic	VLNKIFVR	PNMAL1	Q86V59;Q86V59-2	Platelet glycoprotein Ib alpha chain	Peptide
	TUM_first_pool_10	Proteotypic	AQTGPLR	MDP1	Q86V88	Dynein heavy chain 3, axonemal;Isoform 3 of Dynein heavy chain 3, axonemal	Peptide
	TUM_first_pool_10	Proteotypic	LAAEEAK	SLC47A2	Q86VL8;Q86VL8-3;Q86VL8-4	Syntaxin-17	Peptide
	TUM_first_pool_10	Proteotypic	EVEDLKLR	TAX1BP1	Q86VP1;Q86VP1-2;Q86VP1-3;Q86VP1-4	Cullin-1	Peptide
	TUM_first_pool_10	Proteotypic	GAHLALR	MON1A	Q86VX9;Q86VX9-2;Q86VX9-3;Q86VX9-4	Isoform 2 of Zinc finger protein 483	Peptide
	TUM_first_pool_10	Proteotypic	YHAKNGHR	JAZF1	Q86VZ6;Q86VZ6-2	Leucine-zipper-like transcriptional regulator 1	Peptide
	TUM_first_pool_10	Proteotypic	LDFNWVTR	PPFIBP1	Q86W92;Q86W92-2;Q86W92-3;Q86W92-4	Anoctamin-6;Isoform 2 of Anoctamin-6;Isoform 3 of Anoctamin-6;Isoform 4 of Anoctamin-6	Peptide
	TUM_first_pool_10	Proteotypic	EAPSIEQR	FCHSD1	Q86WN1;Q86WN1-2;Q86WN1-3	DNA-directed RNA polymerase II subunit RPB2	Peptide
	TUM_first_pool_10	Proteotypic	FGIPGLK	HOGA1	Q86XE5;Q86XE5-3	Isoform 3 of Serine/threonine-protein kinase SIK3;Isoform 4 of Serine/threonine-protein kinase SIK3;Serine/threonine-protein kinase SIK3	Peptide
	TUM_first_pool_10	Proteotypic	CLIGIIIK	NCAPG2	Q86XI2;Q86XI2-2	Erythrocyte band 7 integral membrane protein	Peptide
	TUM_first_pool_10	Proteotypic	GLLEENDIFR	FBXO11	Q86XK2;Q86XK2-5;Q86XK2-6	Isoform 2 of Zinc finger protein 438;Isoform 3 of Zinc finger protein 438;Zinc finger protein 438	Peptide
	TUM_first_pool_10	Proteotypic	QVVAKALK	PLA2G4D	Q86XP0;Q86XP0-2	Isoform 2 of Sn1-specific diacylglycerol lipase beta;Isoform 4 of Sn1-specific diacylglycerol lipase beta;Sn1-specific diacylglycerol lipase beta	Peptide
	TUM_first_pool_10	Proteotypic	KYDEDLGR	SPATS2	Q86XZ4		Peptide
	TUM_first_pool_10	Proteotypic	KVSDILLR	DZIP3	Q86Y13	Cleavage and polyadenylation specificity factor subunit 2	Peptide
	TUM_first_pool_10	Proteotypic	EAISALSR	XYLT1	Q86Y38	Coiled-coil domain-containing protein 127	Peptide
	TUM_first_pool_10	Proteotypic	RDSDAPGK	PHF13	Q86YI8	E3 ubiquitin-protein ligase ZNRF3;Isoform 2 of E3 ubiquitin-protein ligase ZNRF3	Peptide
	TUM_first_pool_10	Proteotypic	TQSVNLPK	THNSL2	Q86YJ6;Q86YJ6-2;Q86YJ6-3;Q86YJ6-4;Q86YJ6-5	Netrin-1	Peptide
	TUM_first_pool_10	Proteotypic	QKFPLLTTR	RFX6	Q8HWS3	Brain-specific angiogenesis inhibitor 1	Peptide
	TUM_first_pool_10	Proteotypic	CCFFACQK	WFDC8	Q8IUA0	Isoform 2 of Partitioning defective 6 homolog alpha;Partitioning defective 6 homolog alpha	Peptide
	TUM_first_pool_10	Proteotypic	ILNPGEYR	AEBP1	Q8IUX7;Q8IUX7-2		Peptide
	TUM_first_pool_10	Proteotypic	LAGDKVGK	EGFL6	Q8IUX8;Q8IUX8-2		Peptide
	TUM_first_pool_10	Proteotypic	SLSLLASR	KIAA0825	Q8IV33;Q8IV33-3		Peptide
	TUM_first_pool_10	Proteotypic	MWYSFDHK	SLC9A9	Q8IVB4	Isoform 2 of WD repeat-containing protein 87;WD repeat-containing protein 87	Peptide
	TUM_first_pool_10	Proteotypic	QELANAEK	DNAH10	Q8IVF4	Isoform 2 of Tyrosine-protein phosphatase non-receptor type 22;Isoform 3 of Tyrosine-protein phosphatase non-receptor type 22;Isoform 4 of Tyrosine-protein phosphatase non-receptor type 22;Isoform 5 of Tyrosine-protein phosphatase non-receptor type 22;Isoform 6 of Tyrosine-protein phosphatase non-receptor type 22;Tyrosine-protein phosphatase non-receptor type 22	Peptide
	TUM_first_pool_10	Proteotypic	LCDFGFAK	MAPKAPK5	Q8IW41;Q8IW41-2	Charged multivesicular body protein 4c	Peptide
	TUM_first_pool_10	Proteotypic	AAGAAEGK	ADGRA3	Q8IWK6;Q8IWK6-2		Peptide
	TUM_first_pool_10	Proteotypic	NLAAFLGK	RP1L1	Q8IWN7;Q8IWN7-2	Isoform 2 of TATA box-binding protein-associated factor RNA polymerase I subunit B;TATA box-binding protein-associated factor RNA polymerase I subunit B	Peptide
	TUM_first_pool_10	Proteotypic	ALSNLVPK	SULF2	Q8IWU5;Q8IWU5-2	Protein lifeguard 1	Peptide
	TUM_first_pool_10	Proteotypic	AGIMPFLK	UBR2	Q8IWV8;Q8IWV8-4		Peptide
	TUM_first_pool_10	Proteotypic	RPTLQAVR	ARHGAP12	Q8IWW6;Q8IWW6-2;Q8IWW6-3;Q8IWW6-4	Tyrosine-protein kinase Yes	Peptide
	TUM_first_pool_10	Proteotypic	ELLAALQK	CHERP	Q8IWX8	CCR4-NOT transcription complex subunit 3	Peptide
	TUM_first_pool_10	Proteotypic	IPLGLDLK	SUGP2	Q8IX01;Q8IX01-3;Q8IX01-4	Kinetochore protein Spc25	Peptide
	TUM_first_pool_10	Proteotypic	FVLHTDGK	SCUBE3	Q8IX30;Q8IX30-2	Isoform 2 of Mitofusin-2;Mitofusin-2	Peptide
	TUM_first_pool_10	Proteotypic	LPSPAPAR	MICALL2	Q8IY33;Q8IY33-2;Q8IY33-4	Protein FAM204A	Peptide
	TUM_first_pool_10	Proteotypic	ENVIKEVEGK	CCDC146	Q8IYE0;Q8IYE0-2	Isoform 2 of Methylmalonate-semialdehyde dehydrogenase [acylating], mitochondrial;Methylmalonate-semialdehyde dehydrogenase [acylating], mitochondrial	Peptide
	TUM_first_pool_10	Proteotypic	ISVQDHEK	FAM71A	Q8IYT1	F-box only protein 11;Isoform 5 of F-box only protein 11;Isoform 6 of F-box only protein 11	Peptide
	TUM_first_pool_10	Proteotypic	SLMPSIPR	ULK2	Q8IYT8	Elongation factor Ts, mitochondrial;Isoform 2 of Elongation factor Ts, mitochondrial	Peptide
	TUM_first_pool_10	Proteotypic	LELQNVPR	TRMT2A	Q8IZ69;Q8IZ69-2	Isoform 2 of Nuclear cap-binding protein subunit 2;Isoform 3 of Nuclear cap-binding protein subunit 2;Nuclear cap-binding protein subunit 2	Peptide
	TUM_first_pool_10	Proteotypic	DVTLETFR	ZNF101	Q8IZC7	Isoform 2 of Trafficking protein particle complex subunit 6A;Trafficking protein particle complex subunit 6A	Peptide
	TUM_first_pool_10	Proteotypic	LASFFLSR	PELP1	Q8IZL8	Protein rogdi homolog	Peptide
	TUM_first_pool_10	Proteotypic	SLSVGLEK	CNTROB	Q8N137;Q8N137-2;Q8N137-3;Q8N137-4;Q8N137-5		Peptide
	TUM_first_pool_10	Proteotypic	AATAQYLSPR	STK11IP	Q8N1F8;Q8N1F8-2	MAM and LDL-receptor class A domain-containing protein 1	Peptide
	TUM_first_pool_10	Proteotypic	TQETQEIR	KRT78	Q8N1N4	Adenosylhomocysteinase 3;Isoform 2 of Adenosylhomocysteinase 3;Isoform 3 of Adenosylhomocysteinase 3;Isoform 4 of Adenosylhomocysteinase 3	Peptide
	TUM_first_pool_10	Proteotypic	FLNEKLEK	ASCC3	Q8N3C0;Q8N3C0-3;Q8N3C0-4	HCLS1-binding protein 3	Peptide
	TUM_first_pool_10	Proteotypic	EANQDLLR	TMEM132C	Q8N3T6	Protein FAM110A	Peptide
	TUM_first_pool_10	Proteotypic	RPSALPPK	FAM109A	Q8N4B1;Q8N4B1-2;Q8N4B1-4	Isoform 10 of Titin;Isoform 11 of Titin;Isoform 12 of Titin;Isoform 13 of Titin;Isoform 2 of Titin;Isoform 3 of Titin;Isoform 4 of Titin;Isoform 5 of Titin;Isoform 7 of Titin;Isoform 8 of Titin;Isoform 9 of Titin;Titin	Peptide
	TUM_first_pool_10	Proteotypic	IEGLAPK	TOMM5	Q8N4H5;Q8N4H5-2;Q8N4H5-3	Isoform 2 of RRP12-like protein;Isoform 3 of RRP12-like protein;RRP12-like protein	Peptide
	TUM_first_pool_10	Proteotypic	AFLAGPR	PAQR4	Q8N4S7;Q8N4S7-2;Q8N4S7-3	39S ribosomal protein L9, mitochondrial	Peptide
	TUM_first_pool_10	Proteotypic	ELLETERR	ARHGEF39	Q8N4T4;Q8N4T4-3;Q8N4T4-4		Peptide
	TUM_first_pool_10	Proteotypic	AVAQLMAR	CBR4	Q8N4T8;Q8N4T8-2	Isoform 5 of SUN domain-containing protein 1;Isoform 6 of SUN domain-containing protein 1;Isoform 8 of SUN domain-containing protein 1;Isoform 9 of SUN domain-containing protein 1;SUN domain-containing protein 1	Peptide
	TUM_first_pool_10	Proteotypic	QLDWNVR	CERS5	Q8N5B7;Q8N5B7-2	F-BAR and double SH3 domains protein 1;Isoform 2 of F-BAR and double SH3 domains protein 1;Isoform 3 of F-BAR and double SH3 domains protein 1	Peptide
	TUM_first_pool_10	Proteotypic	IPTEHLLR	LZTR1	Q8N653	Isoform 2 of Zinc finger protein 398;Zinc finger protein 398	Peptide
	TUM_first_pool_10	Proteotypic	LITVALHR	METTL13	Q8N6R0;Q8N6R0-1;Q8N6R0-3;Q8N6R0-4	Isoform 2 of Outer dense fiber protein 2-like;Isoform 3 of Outer dense fiber protein 2-like;Isoform 4 of Outer dense fiber protein 2-like;Isoform 6 of Outer dense fiber protein 2-like;Outer dense fiber protein 2-like	Peptide
	TUM_first_pool_10	Proteotypic	HPYTFVSK	PACRGL	Q8N7B6;Q8N7B6-2;Q8N7B6-4	Integrator complex subunit 10	Peptide
	TUM_first_pool_10	Proteotypic	DMQKLEMLR	EFCAB3	Q8N7B9;Q8N7B9-2	Tektin-4	Peptide
	TUM_first_pool_10	Proteotypic	ALIAAVR	EFHB	Q8N7U6;Q8N7U6-2;Q8N7U6-3	Isoform 2 of Uromodulin;Isoform 4 of Uromodulin;Isoform 5 of Uromodulin;Uromodulin	Peptide
	TUM_first_pool_10	Proteotypic	ISLHSINR	ANKRD31	Q8N7Z5	Isoform 2 of UBX domain-containing protein 11;Isoform 3 of UBX domain-containing protein 11;Isoform 4 of UBX domain-containing protein 11;Isoform 5 of UBX domain-containing protein 11;Isoform 8 of UBX domain-containing protein 11;UBX domain-containing protein 11	Peptide
	TUM_first_pool_10	Proteotypic	LLQPLVPR	DDX51	Q8N8A6	Isoform 2 of Phosphatidylcholine translocator ABCB4;Isoform 3 of Phosphatidylcholine translocator ABCB4;Phosphatidylcholine translocator ABCB4	Peptide
	TUM_first_pool_10	Proteotypic	HMLVVEAK	CEP120	Q8N960;Q8N960-3	Calcium-binding protein 8;Isoform 2 of Calcium-binding protein 8	Peptide
	TUM_first_pool_10	Proteotypic	HDIIGEVK	SYT2	Q8N9I0	Trafficking protein particle complex subunit 1	Peptide
	TUM_first_pool_10	Proteotypic	LQALEATCK	BANP	Q8N9N5;Q8N9N5-2;Q8N9N5-3;Q8N9N5-4;Q8N9N5-5;Q8N9N5-6;Q8N9N5-7	Tumor necrosis factor receptor superfamily member 12A	Peptide
	TUM_first_pool_10	Proteotypic	ALQDQSQR	SCAI	Q8N9R8;Q8N9R8-2	Cathepsin E;Isoform 1 of Cathepsin E	Peptide
	TUM_first_pool_10	Proteotypic	VCDIILPR	PRPF38A	Q8NAV1	Isoform 2 of Synaptotagmin-15;Isoform 3 of Synaptotagmin-15;Isoform 4 of Synaptotagmin-15;Synaptotagmin-15	Peptide
	TUM_first_pool_10	Proteotypic	LESIDGAR	PDDC1	Q8NB37;Q8NB37-2	ATP-binding cassette sub-family B member 7, mitochondrial;Isoform 2 of ATP-binding cassette sub-family B member 7, mitochondrial;Isoform 3 of ATP-binding cassette sub-family B member 7, mitochondrial	Peptide
	TUM_first_pool_10	Proteotypic	IFNTFGPR	UXS1	Q8NBZ7;Q8NBZ7-2;Q8NBZ7-3		Peptide
	TUM_first_pool_10	Proteotypic	AWPNVFQR	SLC37A3	Q8NCC5;Q8NCC5-2;Q8NCC5-3	Inhibitor of growth protein 4;Isoform 2 of Inhibitor of growth protein 4;Isoform 3 of Inhibitor of growth protein 4;Isoform 4 of Inhibitor of growth protein 4;Isoform 5 of Inhibitor of growth protein 4;Isoform 6 of Inhibitor of growth protein 4;Isoform 7 of Inhibitor of growth protein 4;Isoform 8 of Inhibitor of growth protein 4	Peptide
	TUM_first_pool_10	Proteotypic	ETRLQEVR	MTMR14	Q8NCE2;Q8NCE2-2;Q8NCE2-3	40S ribosomal protein S3a	Peptide
	TUM_first_pool_10	Proteotypic	LSVTNLEDLK	DAGLB	Q8NCG7;Q8NCG7-2;Q8NCG7-4	Isoform 2 of Sialin;Sialin	Peptide
	TUM_first_pool_10	Proteotypic	DAFNLLMR	SLC44A5	Q8NCS7;Q8NCS7-2;Q8NCS7-3	EF-hand and coiled-coil domain-containing protein 1	Peptide
	TUM_first_pool_10	Proteotypic	EINDLLVK	BBOF1	Q8ND07	Small nuclear ribonucleoprotein F	Peptide
	TUM_first_pool_10	Proteotypic	KIQEDKNK	CCDC168	Q8NDH2	EF-hand calcium-binding domain-containing protein 3;Isoform 2 of EF-hand calcium-binding domain-containing protein 3	Peptide
	TUM_first_pool_10	Proteotypic	KYQLAVTK	SMC1B	Q8NDV3;Q8NDV3-2;Q8NDV3-3	Sterile alpha motif domain-containing protein 7	Peptide
	TUM_first_pool_10	Proteotypic	QSCYMEAR	TTC21A	Q8NDW8;Q8NDW8-5;Q8NDW8-6;Q8NDW8-7		Peptide
	TUM_first_pool_10	Proteotypic	WQFYLEER	ADPRHL1	Q8NDY3;Q8NDY3-2	Isoform 2 of Myotubularin-related protein 11;Isoform 3 of Myotubularin-related protein 11;Isoform 4 of Myotubularin-related protein 11;Isoform 5 of Myotubularin-related protein 11;Isoform 6 of Myotubularin-related protein 11;Myotubularin-related protein 11	Peptide
	TUM_first_pool_10	Proteotypic	LLDFLNVK	C3orf58	Q8NDZ4	Isoform 2 of Ryanodine receptor 1;Isoform 3 of Ryanodine receptor 1;Ryanodine receptor 1	Peptide
	TUM_first_pool_10	Proteotypic	IQEELEKK	RGS22	Q8NE09;Q8NE09-3	Isoform 2 of Proto-oncogene DBL;Isoform 3 of Proto-oncogene DBL;Isoform 4 of Proto-oncogene DBL;Isoform 5 of Proto-oncogene DBL;Isoform 6 of Proto-oncogene DBL;Proto-oncogene DBL	Peptide
	TUM_first_pool_10	Proteotypic	VELVEETR	RGS22	Q8NE09;Q8NE09-3	Isoform 5 of Mitochondrial fission factor	Peptide
	TUM_first_pool_10	Proteotypic	VLGVENLR	CHDH	Q8NE62	Serpin I2	Peptide
	TUM_first_pool_10	Proteotypic	KEDELILK	FBXL13	Q8NEE6;Q8NEE6-2;Q8NEE6-3;Q8NEE6-4	Cysteine-rich with EGF-like domain protein 1;Isoform 2 of Cysteine-rich with EGF-like domain protein 1	Peptide
	TUM_first_pool_10	Proteotypic	VQNPQGVR	C17orf47	Q8NEP4	Guanylate-binding protein 1	Peptide
	TUM_first_pool_10	Proteotypic	KDKMSSFK	MYO3A	Q8NEV4	Isoform Alpha-1 of Thyroid hormone receptor alpha;Isoform Alpha-3 of Thyroid hormone receptor alpha;Isoform Alpha-4 of Thyroid hormone receptor alpha;Thyroid hormone receptor alpha	Peptide
	TUM_first_pool_10	Proteotypic	LLYIPLAK	SDR9C7	Q8NEX9	DNA-binding protein RFX6	Peptide
	TUM_first_pool_10	Proteotypic	YYSHVDYR	PPHLN1	Q8NEY8;Q8NEY8-2;Q8NEY8-8;Q8NEY8-9	Isoform 2 of O-phosphoseryl-tRNA(Sec) selenium transferase;O-phosphoseryl-tRNA(Sec) selenium transferase	Peptide
	TUM_first_pool_10	Proteotypic	SLGVQVCR	FLAD1	Q8NFF5;Q8NFF5-2;Q8NFF5-3;Q8NFF5-4;Q8NFF5-5	SLAM family member 8	Peptide
	TUM_first_pool_10	Proteotypic	ILPALGVK	TET1	Q8NFU7	H(+)/Cl(-) exchange transporter 7;Isoform 2 of H(+)/Cl(-) exchange transporter 7	Peptide
	TUM_first_pool_10	Proteotypic	MLGAVQVK	STXBP6	Q8NFX7;Q8NFX7-2		Peptide
	TUM_first_pool_10	Proteotypic	AASDVLCR	TNIP2	Q8NFZ5;Q8NFZ5-2	Carbohydrate sulfotransferase 3	Peptide
	TUM_first_pool_10	Proteotypic	DMKGALKR	OR1N1	Q8NGS0	Isoform 2 of Nicastrin;Nicastrin	Peptide
	TUM_first_pool_10	Proteotypic	LYDPGPER	B4GALNT2	Q8NHY0;Q8NHY0-2;Q8NHY0-3	WAP four-disulfide core domain protein 8	Peptide
	TUM_first_pool_10	Proteotypic	LQEMDEER	INADL	Q8NI35;Q8NI35-2;Q8NI35-3;Q8NI35-4;Q8NI35-5	Isoform 2 of RNA-binding protein 41;RNA-binding protein 41	Peptide
	TUM_first_pool_10	Proteotypic	DVVELLIK	GABPB2	Q8TAK5	Isoform 2 of RNA-binding protein 42;Isoform 3 of RNA-binding protein 42;Isoform 4 of RNA-binding protein 42;RNA-binding protein 42	Peptide
	TUM_first_pool_10	Proteotypic	KEGRDSVK	ZNF671	Q8TAW3	Apoptosis facilitator Bcl-2-like protein 14	Peptide
	TUM_first_pool_10	Proteotypic	ERLRNIER	CNIH3	Q8TBE1	Isoform 2 of Transcription factor E2F7;Isoform 3 of Transcription factor E2F7;Transcription factor E2F7	Peptide
	TUM_first_pool_10	Proteotypic	LFDTPQAK	FAM57A	Q8TBR7;Q8TBR7-1		Peptide
	TUM_first_pool_10	Proteotypic	EAYDALSR	PMFBP1	Q8TBY8;Q8TBY8-2;Q8TBY8-3;Q8TBY8-4		Peptide
	TUM_first_pool_10	Proteotypic	VHSLEASR	MDM1	Q8TC05;Q8TC05-2;Q8TC05-4	Isoform 2 of Serine/threonine-protein kinase ATR;Isoform 3 of Serine/threonine-protein kinase ATR;Serine/threonine-protein kinase ATR	Peptide
	TUM_first_pool_10	Proteotypic	KEHLLNHR	ZNF398	Q8TD17;Q8TD17-2	Isoform 2 of Sodium/potassium/calcium exchanger 1;Isoform 3 of Sodium/potassium/calcium exchanger 1;Sodium/potassium/calcium exchanger 1	Peptide
	TUM_first_pool_10	Proteotypic	LAENVKIK	DNAH3	Q8TD57;Q8TD57-3		Peptide
	TUM_first_pool_10	Proteotypic	STLNGVLK	DSCAML1	Q8TD84;Q8TD84-2	Isoform 2 of Rho guanine nucleotide exchange factor 2;Isoform 3 of Rho guanine nucleotide exchange factor 2;Rho guanine nucleotide exchange factor 2	Peptide
	TUM_first_pool_10	Proteotypic	AMLAGSAR	MYOZ3	Q8TDC0;Q8TDC0-2	Isoform 10 of Synaptic functional regulator FMR1;Isoform 11 of Synaptic functional regulator FMR1;Isoform 1 of Synaptic functional regulator FMR1;Isoform 2 of Synaptic functional regulator FMR1;Isoform 3 of Synaptic functional regulator FMR1;Isoform 4 of Synaptic functional regulator FMR1;Isoform 5 of Synaptic functional regulator FMR1;Isoform 7 of Synaptic functional regulator FMR1;Isoform 8 of …	Peptide
	TUM_first_pool_10	Proteotypic	FNHTAISK	MYOZ3	Q8TDC0;Q8TDC0-2	Isoform 2 of Solute carrier family 22 member 2;Isoform 3 of Solute carrier family 22 member 2;Solute carrier family 22 member 2	Peptide
	TUM_first_pool_10	Proteotypic	LLTDVIGK	ACMSD	Q8TDX5;Q8TDX5-2	Caspase-4;Isoform 2 of Caspase-4;Isoform 4 of Caspase-4	Peptide
	TUM_first_pool_10	Proteotypic	TLKLCNSQK	ADAMTS16	Q8TE57;Q8TE57-2	Isoform 2 of Transcription factor HIVEP3;Transcription factor HIVEP3	Peptide
	TUM_first_pool_10	Proteotypic	SDFVILGR	WFIKKN2	Q8TEU8	Beta-1,4-galactosyltransferase 6	Peptide
	TUM_first_pool_10	Proteotypic	SQEEVVSLLR	PARD3	Q8TEW0;Q8TEW0-10;Q8TEW0-11;Q8TEW0-2;Q8TEW0-3;Q8TEW0-4;Q8TEW0-5;Q8TEW0-6;Q8TEW0-7;Q8TEW0-8;Q8TEW0-9	28S ribosomal protein S34, mitochondrial	Peptide
	TUM_first_pool_10	Proteotypic	LDIHGAVK	ZNF483	Q8TF39-2	Isoform 2 of Motile sperm domain-containing protein 1;Isoform 3 of Motile sperm domain-containing protein 1;Motile sperm domain-containing protein 1	Peptide
	TUM_first_pool_10	Proteotypic	SCASSYQR	FNIP1	Q8TF40;Q8TF40-2;Q8TF40-3	Isoform 4 of Scavenger receptor class A member 5;Scavenger receptor class A member 5	Peptide
	TUM_first_pool_10	Proteotypic	YLCVDCGR	ZNF526	Q8TF50	Chromodomain-helicase-DNA-binding protein 2;Isoform 2 of Chromodomain-helicase-DNA-binding protein 2	Peptide
	TUM_first_pool_10	Proteotypic	YQTDLYER	PPIL4	Q8WUA2	Alanine--tRNA ligase, cytoplasmic;Isoform 2 of Alanine--tRNA ligase, cytoplasmic	Peptide
	TUM_first_pool_10	Proteotypic	LALAFYGR	CT55	Q8WUE5;Q8WUE5-2	Isoform 2 of Putative ATP-dependent RNA helicase DHX57;Putative ATP-dependent RNA helicase DHX57	Peptide
	TUM_first_pool_10	Proteotypic	QAILAVK	PHLDA1	Q8WV24	1-aminocyclopropane-1-carboxylate synthase-like protein 1	Peptide
	TUM_first_pool_10	Proteotypic	NFTLGEYK	PTCD2	Q8WV60	Isoform 11 of Tumor protein p73;Isoform dN-Alpha of Tumor protein p73;Isoform dN-Beta of Tumor protein p73;Isoform dN-Gamma of Tumor protein p73	Peptide
	TUM_first_pool_10	Proteotypic	LNSPESFK	PTCD2	Q8WV60;Q8WV60-2;Q8WV60-3		Peptide
	TUM_first_pool_10	Proteotypic	LKVENTIR	LEO1	Q8WVC0	General transcription factor 3C polypeptide 5;Isoform 2 of General transcription factor 3C polypeptide 5;Isoform 3 of General transcription factor 3C polypeptide 5	Peptide
	TUM_first_pool_10	Proteotypic	MTLSLADR	LEO1	Q8WVC0;Q8WVC0-2	5-hydroxytryptamine receptor 1B	Peptide
	TUM_first_pool_10	Proteotypic	LPPLPTIR	TFB1M	Q8WVM0	Adenosine deaminase CECR1	Peptide
	TUM_first_pool_10	Proteotypic	VEILNPPR	UBLCP1	Q8WVY7	Acyl-CoA synthetase short-chain family member 3, mitochondrial;Isoform 2 of Acyl-CoA synthetase short-chain family member 3, mitochondrial	Peptide
	TUM_first_pool_10	Proteotypic	FTQDNLCR	TEKT4	Q8WW24	AP-2 complex subunit mu;Isoform 2 of AP-2 complex subunit mu	Peptide
	TUM_first_pool_10	Proteotypic	MESIYLQK	DYDC1	Q8WWB3;Q8WWB3-2	Peroxisomal membrane protein 11B	Peptide
	TUM_first_pool_10	Proteotypic	ELTLGQIR	PIH1D2	Q8WWB5;Q8WWB5-2;Q8WWB5-3	Zinc finger and BTB domain-containing protein 25	Peptide
	TUM_first_pool_10	Proteotypic	LGATSVTR	GIMAP1	Q8WWP7	GRAM domain-containing protein 1B;Isoform 2 of GRAM domain-containing protein 1B;Isoform 3 of GRAM domain-containing protein 1B;Isoform 4 of GRAM domain-containing protein 1B	Peptide
	TUM_first_pool_10	Proteotypic	FIPFLNPR	NLRP7	Q8WX94;Q8WX94-2;Q8WX94-3	Prosaposin receptor GPR37L1	Peptide
	TUM_first_pool_10	Proteotypic	LGTVPLR	PYDC1	Q8WXC3	Acidic amino acid decarboxylase GADL1;Isoform 2 of Acidic amino acid decarboxylase GADL1	Peptide
	TUM_first_pool_10	Proteotypic	YAFSFELR	CPA5	Q8WXQ8	Sin3 histone deacetylase corepressor complex component SDS3	Peptide
	TUM_first_pool_10	Proteotypic	LFSWIVNR	MYO3B	Q8WXR4;Q8WXR4-2;Q8WXR4-3;Q8WXR4-4;Q8WXR4-5;Q8WXR4-6;Q8WXR4-7	Isoform 2 of Serine/threonine-protein kinase Nek10;Isoform 4 of Serine/threonine-protein kinase Nek10;Serine/threonine-protein kinase Nek10	Peptide
	TUM_first_pool_10	Proteotypic	FIMDSLNK	IFT81	Q8WYA0;Q8WYA0-3	Isoform 2 of Phosphatidylcholine translocator ABCB4;Isoform 3 of Phosphatidylcholine translocator ABCB4;Phosphatidylcholine translocator ABCB4	Peptide
	TUM_first_pool_10	Proteotypic	QKIRDQLK	SEPT1	Q8WYJ6	Isoform 2 of Protein FAM69C;Protein FAM69C	Peptide
	TUM_first_pool_10	Proteotypic	STSQLVLR	PIK3R5	Q8WYR1;Q8WYR1-2		Peptide
	TUM_first_pool_10	Proteotypic	GEFGIVHR	TTN	Q8WZ42;Q8WZ42-10;Q8WZ42-11;Q8WZ42-12;Q8WZ42-13;Q8WZ42-2;Q8WZ42-3;Q8WZ42-4;Q8WZ42-5;Q8WZ42-7;Q8WZ42-8;Q8WZ42-9	Interferon-induced helicase C domain-containing protein 1;Isoform 2 of Interferon-induced helicase C domain-containing protein 1	Peptide
	TUM_first_pool_10	Proteotypic	ITGYIVER	TTN	Q8WZ42;Q8WZ42-10;Q8WZ42-11;Q8WZ42-12;Q8WZ42-13;Q8WZ42-2;Q8WZ42-3;Q8WZ42-4;Q8WZ42-5;Q8WZ42-7;Q8WZ42-8;Q8WZ42-9	Centrosomal protein of 89 kDa;Isoform 2 of Centrosomal protein of 89 kDa	Peptide
	TUM_first_pool_10	Proteotypic	KILLDVAR	CCT6B	Q92526;Q92526-2;Q92526-3	60S ribosomal protein L36a-like	Peptide
	TUM_first_pool_10	Proteotypic	LLEAFTER	GBF1	Q92538;Q92538-2;Q92538-3	Isoform 2 of Protransforming growth factor alpha;Isoform 3 of Protransforming growth factor alpha;Isoform 4 of Protransforming growth factor alpha;Isoform 5 of Protransforming growth factor alpha;Protransforming growth factor alpha	Peptide
	TUM_first_pool_10	Proteotypic	LLYGFLIK	NCSTN	Q92542;Q92542-2	Isoform 2 of Protein polybromo-1;Isoform 3 of Protein polybromo-1;Isoform 4 of Protein polybromo-1;Isoform 5 of Protein polybromo-1;Isoform 6 of Protein polybromo-1;Isoform 7 of Protein polybromo-1;Isoform 8 of Protein polybromo-1;Isoform 9 of Protein polybromo-1;Protein polybromo-1	Peptide
	TUM_first_pool_10	Proteotypic	ILNMIRQK	KIAA0232	Q92628	E3 ubiquitin-protein ligase RNF19A;Isoform 2 of E3 ubiquitin-protein ligase RNF19A;Isoform 3 of E3 ubiquitin-protein ligase RNF19A	Peptide
	TUM_first_pool_10	Proteotypic	CTQEGCGK	GTF3A	Q92664	Isoform 2 of Mitochondrial import receptor subunit TOM5 homolog;Isoform 3 of Mitochondrial import receptor subunit TOM5 homolog;Mitochondrial import receptor subunit TOM5 homolog	Peptide
	TUM_first_pool_10	Proteotypic	VQVLPEVR	NECTIN2	Q92692;Q92692-2	Isoform 2 of Protein FAM179B;Isoform 3 of Protein FAM179B;Protein FAM179B	Peptide
	TUM_first_pool_10	Proteotypic	AQLGEDIR	TFG	Q92734;Q92734-2;Q92734-3;Q92734-4		Peptide
	TUM_first_pool_10	Proteotypic	ADIALIK	HTRA1	Q92743	Isoform 2 of Maestro heat-like repeat-containing protein family member 2B;Maestro heat-like repeat-containing protein family member 2B	Peptide
	TUM_first_pool_10	Proteotypic	SQLKFLEK	TAF4B	Q92750	Dymeclin	Peptide
	TUM_first_pool_10	Proteotypic	IEAEEFTR	TAF4B	Q92750;Q92750-2	Centrobin;Isoform 2 of Centrobin;Isoform 3 of Centrobin;Isoform 4 of Centrobin;Isoform 5 of Centrobin	Peptide
	TUM_first_pool_10	Proteotypic	NNYNYVIR	FRZB	Q92765	Lactase-phlorizin hydrolase	Peptide
	TUM_first_pool_10	Proteotypic	SSLVNIPR	FRZB	Q92765	Isoform 2 of Transmembrane protein 245;Isoform 3 of Transmembrane protein 245;Transmembrane protein 245	Peptide
	TUM_first_pool_10	Proteotypic	MADSEIPR	SYMPK	Q92797;Q92797-2	FAD synthase;Isoform 2 of FAD synthase;Isoform 3 of FAD synthase;Isoform 4 of FAD synthase;Isoform 5 of FAD synthase	Peptide
	TUM_first_pool_10	Proteotypic	QVFQFAVK	EZH1	Q92800;Q92800-2;Q92800-3;Q92800-4;Q92800-5		Peptide
	TUM_first_pool_10	Proteotypic	SPDSFSMR	RPGR	Q92834;Q92834-2;Q92834-3;Q92834-4;Q92834-5;Q92834-6	Pterin-4-alpha-carbinolamine dehydratase 2	Peptide
	TUM_first_pool_10	Proteotypic	IAYFTLPK	UPF1	Q92900;Q92900-2	Serine protease inhibitor Kazal-type 2	Peptide
	TUM_first_pool_10	Proteotypic	IFLDANVK	HPS1	Q92902;Q92902-2;Q92902-4	Isoform 2 of Regulating synaptic membrane exocytosis protein 2;Isoform 4 of Regulating synaptic membrane exocytosis protein 2;Isoform 5 of Regulating synaptic membrane exocytosis protein 2;Isoform 8 of Regulating synaptic membrane exocytosis protein 2;Regulating synaptic membrane exocytosis protein 2	Peptide
	TUM_first_pool_10	Proteotypic	SYSEPQLK	FGF13	Q92913-2	Isoform 2 of Ras-related protein R-Ras2;Isoform 3 of Ras-related protein R-Ras2;Isoform 4 of Ras-related protein R-Ras2;Ras-related protein R-Ras2	Peptide
	TUM_first_pool_10	Proteotypic	FLSQLLER	ARHGEF2	Q92974;Q92974-2;Q92974-3	Proline-rich basic protein 1	Peptide
	TUM_first_pool_10	Proteotypic	SHDDIVTR	KAT5	Q92993;Q92993-2;Q92993-3;Q92993-4	CTP synthase 1;Isoform 2 of CTP synthase 1	Peptide
	TUM_first_pool_10	Proteotypic	LDHGSEVR	FBXW7	Q969H0;Q969H0-2;Q969H0-4	Paraneoplastic antigen-like protein 5	Peptide
	TUM_first_pool_10	Proteotypic	DSLYAQGR	RPL36AL	Q969Q0	Cilia- and flagella-associated protein 58	Peptide
	TUM_first_pool_10	Proteotypic	ALQYEQEQR	OSBP2	Q969R2;Q969R2-2;Q969R2-3;Q969R2-4;Q969R2-6	Bloom syndrome protein	Peptide
	TUM_first_pool_10	Proteotypic	TPEEPSPK	SLC35C1	Q96A29;Q96A29-2	IQ motif and SEC7 domain-containing protein 3	Peptide
	TUM_first_pool_10	Proteotypic	LQTLPVSR	RFT1	Q96AA3	Transcriptional activator protein Pur-beta	Peptide
	TUM_first_pool_10	Proteotypic	DFTSSGSR	MCUR1	Q96AQ8;Q96AQ8-2	Spindlin-4	Peptide
	TUM_first_pool_10	Proteotypic	ELDLIDYK	E2F7	Q96AV8;Q96AV8-2;Q96AV8-3		Peptide
	TUM_first_pool_10	Proteotypic	LEILQLLK	ISG20	Q96AZ6	Insulin-like growth factor-binding protein 1	Peptide
	TUM_first_pool_10	Proteotypic	GEIIGIQK	TMEM45B	Q96B21	Isoform 2 of Phosphoinositide 3-kinase regulatory subunit 5;Phosphoinositide 3-kinase regulatory subunit 5	Peptide
	TUM_first_pool_10	Proteotypic	TPGSSYPR	RNF25	Q96BH1	Isoform 2 of SEC14-like protein 4;SEC14-like protein 4	Peptide
	TUM_first_pool_10	Proteotypic	IATCLELR	AIDA	Q96BJ3;Q96BJ3-3	Coronin-1B	Peptide
	TUM_first_pool_10	Proteotypic	DSTIFGIR	FAM149B1	Q96BN6;Q96BN6-2		Peptide
	TUM_first_pool_10	Proteotypic	SPFEQFLK	FAM3D	Q96BQ1		Peptide
	TUM_first_pool_10	Proteotypic	VEEAILEK	CCDC127	Q96BQ5	Synaptic vesicle glycoprotein 2B	Peptide
	TUM_first_pool_10	Proteotypic	QEKERQEK	LENG1	Q96BZ8	NADPH oxidase 1	Peptide
	TUM_first_pool_10	Proteotypic	VIIDELIK	RUNDC1	Q96C34;Q96C34-2	Isoform 3 of Carnosine synthase 1;Isoform 4 of Carnosine synthase 1;Isoform 5 of Carnosine synthase 1	Peptide
	TUM_first_pool_10	Proteotypic	IAPNWDIR	ULK4	Q96C45	GDP-fucose transporter 1;Isoform 2 of GDP-fucose transporter 1	Peptide
	TUM_first_pool_10	Proteotypic	KQEYLENR	CHMP4C	Q96CF2	60S ribosomal protein L37	Peptide
	TUM_first_pool_10	Proteotypic	VLFSGSLR	CTHRC1	Q96CG8;Q96CG8-2;Q96CG8-3	Mitogen-activated protein kinase kinase kinase 15	Peptide
	TUM_first_pool_10	Proteotypic	SPVTNIAR	AP2M1	Q96CW1;Q96CW1-2	Isoform 2 of Oxysterol-binding protein 2;Isoform 3 of Oxysterol-binding protein 2;Isoform 4 of Oxysterol-binding protein 2;Isoform 6 of Oxysterol-binding protein 2;Oxysterol-binding protein 2	Peptide
	TUM_first_pool_10	Proteotypic	IANAYIIK	RMDN1	Q96DB5	60S ribosomal protein L37	Peptide
	TUM_first_pool_10	Proteotypic	KDIPVLPK	MUCL1	Q96DR8	GAS2-like protein 1;Isoform 2 of GAS2-like protein 1;Isoform 3 of GAS2-like protein 1;Isoform 4 of GAS2-like protein 1	Peptide
	TUM_first_pool_10	Proteotypic	VIADEEQK	TRIM44	Q96DX7	Mucin-6	Peptide
	TUM_first_pool_10	Proteotypic	ENFVIQELK	IQCD	Q96DY2	UDP-N-acetylglucosamine transferase subunit ALG14 homolog	Peptide
	TUM_first_pool_10	Proteotypic	LVDIICDK	RAB3C	Q96E17	Rho guanine nucleotide exchange factor 15	Peptide
	TUM_first_pool_10	Proteotypic	IGLLLAAK	OMA1	Q96E52;Q96E52-2	Isoform Short of Short transient receptor potential channel 1;Short transient receptor potential channel 1	Peptide
	TUM_first_pool_10	Proteotypic	ALYAVAQR	FBXO17	Q96EF6	Isoform 2 of Mth938 domain-containing protein;Isoform 3 of Mth938 domain-containing protein;Mth938 domain-containing protein	Peptide
	TUM_first_pool_10	Proteotypic	QPQNGDLK	PHF21B	Q96EK2-4	G protein pathway suppressor 2;Isoform 2 of G protein pathway suppressor 2	Peptide
	TUM_first_pool_10	Proteotypic	FWAYADYK	HSPBAP1	Q96EW2;Q96EW2-2;Q96EW2-3	Putative tRNA pseudouridine synthase Pus10	Peptide
	TUM_first_pool_10	Proteotypic	QLEQELHK	MCRS1	Q96EZ8;Q96EZ8-2;Q96EZ8-3;Q96EZ8-4	Serine/threonine-protein kinase SBK1	Peptide
	TUM_first_pool_10	Proteotypic	INSFELDR	ALG14	Q96F25	Probable phospholipid-transporting ATPase VB	Peptide
	TUM_first_pool_10	Proteotypic	ITHQEMIK	APIP	Q96GX9;Q96GX9-3	Isoform 2 of Myozenin-3;Myozenin-3	Peptide
	TUM_first_pool_10	Proteotypic	VLHVDSSR	PEX11G	Q96HA9;Q96HA9-2	Isoform 2 of Neutral ceramidase;Neutral ceramidase	Peptide
	TUM_first_pool_10	Proteotypic	GLVDSFNK	CRELD1	Q96HD1;Q96HD1-2	Homer protein homolog 3;Isoform 2 of Homer protein homolog 3;Isoform 3 of Homer protein homolog 3;Isoform 4 of Homer protein homolog 3;Isoform 5 of Homer protein homolog 3	Peptide
	TUM_first_pool_10	Proteotypic	IVLLAEGR	AHCYL2	Q96HN2;Q96HN2-2;Q96HN2-3;Q96HN2-4	Isoform 3 of Hyaluronidase-1	Peptide
	TUM_first_pool_10	Proteotypic	FVEVLDER	SGSM3	Q96HU1;Q96HU1-2	Cyclin-F	Peptide
	TUM_first_pool_10	Proteotypic	APPSAVAR	PYURF	Q96I23	DNA-binding protein inhibitor ID-3	Peptide
	TUM_first_pool_10	Proteotypic	QLTGSTNR	ZNF845	Q96IR2	Choline dehydrogenase, mitochondrial	Peptide
	TUM_first_pool_10	Proteotypic	YSFTIELR	CPB2	Q96IY4	Coiled-coil domain-containing protein 146;Isoform 2 of Coiled-coil domain-containing protein 146	Peptide
	TUM_first_pool_10	Proteotypic	ILVIEFGK	RBM41	Q96IZ5;Q96IZ5-2	Queuine tRNA-ribosyltransferase	Peptide
	TUM_first_pool_10	Proteotypic	LASGSFDK	THOC3	Q96J01;Q96J01-2	Secreted frizzled-related protein 3	Peptide
	TUM_first_pool_10	Proteotypic	LLDWLVDR	CDK5RAP3	Q96JB5;Q96JB5-4	Isoform UBF2 of Nucleolar transcription factor 1;Nucleolar transcription factor 1	Peptide
	TUM_first_pool_10	Proteotypic	LSSSIQVK	EAF1	Q96JC9	Isoform 2 of tRNA selenocysteine 1-associated protein 1;tRNA selenocysteine 1-associated protein 1	Peptide
	TUM_first_pool_10	Proteotypic	VADLILEK	VPS50	Q96JG6;Q96JG6-2;Q96JG6-3	Integrin beta-5	Peptide
	TUM_first_pool_10	Proteotypic	LLVELVQK	DNAJC1	Q96KC8	Isoform 2 of Zinc finger and BTB domain-containing protein 7B;Zinc finger and BTB domain-containing protein 7B	Peptide
	TUM_first_pool_10	Proteotypic	AALTTLFK	CNDP2	Q96KP4;Q96KP4-2	Coiled-coil domain-containing protein 73;Isoform 2 of Coiled-coil domain-containing protein 73	Peptide
	TUM_first_pool_10	Proteotypic	GLEEYLEK	SNX27	Q96L92;Q96L92-2;Q96L92-3	Ig lambda chain V-II region BOH	Peptide
	TUM_first_pool_10	Proteotypic	LIEEMEEK	KIF16B	Q96L93;Q96L93-2;Q96L93-4;Q96L93-5;Q96L93-6	Neuronal acetylcholine receptor subunit beta-3	Peptide
	TUM_first_pool_10	Proteotypic	LSEQQVDR	CARD19	Q96LW7;Q96LW7-2	Isoform 2 of P2X purinoceptor 4;Isoform 3 of P2X purinoceptor 4;P2X purinoceptor 4	Peptide
	TUM_first_pool_10	Proteotypic	GPISAQLK	CCDC7	Q96M83	26S proteasome non-ATPase regulatory subunit 1;Isoform 2 of 26S proteasome non-ATPase regulatory subunit 1	Peptide
	TUM_first_pool_10	Proteotypic	FLLPELEK	FGD4	Q96M96;Q96M96-2	CMP-N-acetylneuraminate-beta-galactosamide-alpha-2,3-sialyltransferase 4;Isoform 2 of CMP-N-acetylneuraminate-beta-galactosamide-alpha-2,3-sialyltransferase 4;Isoform 3 of CMP-N-acetylneuraminate-beta-galactosamide-alpha-2,3-sialyltransferase 4;Isoform 4 of CMP-N-acetylneuraminate-beta-galactosamide-alpha-2,3-sialyltransferase 4;Isoform 5 of CMP-N-acetylneuraminate-beta-galactosamide-alpha-2,3-si…	Peptide
	TUM_first_pool_10	Proteotypic	LHDGVCQR	C9orf85	Q96MD7;Q96MD7-1	Beta-1,4-mannosyl-glycoprotein 4-beta-N-acetylglucosaminyltransferase	Peptide
	TUM_first_pool_10	Proteotypic	RLMKEALR	ZSWIM3	Q96MP5	SLIT-ROBO Rho GTPase-activating protein 2	Peptide
	TUM_first_pool_10	Proteotypic	QDPPPAKR	TIGD1	Q96MW7	Argininosuccinate lyase;Isoform 2 of Argininosuccinate lyase;Isoform 3 of Argininosuccinate lyase	Peptide
	TUM_first_pool_10	Proteotypic	APVVLSR	UROC1	Q96N76;Q96N76-2	Isoform 2 of Threonine synthase-like 2;Isoform 3 of Threonine synthase-like 2;Isoform 4 of Threonine synthase-like 2;Isoform SOFAT of Threonine synthase-like 2;Threonine synthase-like 2	Peptide
	TUM_first_pool_10	Proteotypic	SCDYLFFR	C8orf37	Q96NL8	Isoform 2 of Syncoilin;Syncoilin	Peptide
	TUM_first_pool_10	Proteotypic	VLSIWEER	RPRD1A	Q96P16;Q96P16-3	Isoform 3 of Acyl-CoA-binding protein	Peptide
	TUM_first_pool_10	Proteotypic	LADILSPR	ARHGEF17	Q96PE2	Keratin, type I cytoskeletal 18	Peptide
	TUM_first_pool_10	Proteotypic	VNSEVQLK	ZNF385A	Q96PM9;Q96PM9-1;Q96PM9-2;Q96PM9-3	Ig lambda chain V-II region MGC	Peptide
	TUM_first_pool_10	Proteotypic	VLESSLWR	SORCS2	Q96PQ0	RING finger protein 26	Peptide
	TUM_first_pool_10	Proteotypic	SFGDLVSR	ZNF317	Q96PQ6;Q96PQ6-2;Q96PQ6-3;Q96PQ6-4	Isoform 2 of Protein SLFN14;Protein SLFN14	Peptide
	TUM_first_pool_10	Proteotypic	VFGDYLSR	ZNF317	Q96PQ6;Q96PQ6-2;Q96PQ6-3;Q96PQ6-4	Isoform 2 of RUN domain-containing protein 1;RUN domain-containing protein 1	Peptide
	TUM_first_pool_10	Proteotypic	GPALSIMR	PNMA5	Q96PV4	Guanylate-binding protein 3;Isoform 2 of Guanylate-binding protein 3	Peptide
	TUM_first_pool_10	Proteotypic	VNSFLSSR	FAM193B	Q96PV7;Q96PV7-2;Q96PV7-3		Peptide
	TUM_first_pool_10	Proteotypic	ILWRQALK	PLEKHG4B	Q96PX9		Peptide
	TUM_first_pool_10	Proteotypic	HPNIVQYR	NEK1	Q96PY6;Q96PY6-2;Q96PY6-3;Q96PY6-4;Q96PY6-5;Q96PY6-6	Golgi-specific brefeldin A-resistance guanine nucleotide exchange factor 1;Isoform 2 of Golgi-specific brefeldin A-resistance guanine nucleotide exchange factor 1;Isoform 3 of Golgi-specific brefeldin A-resistance guanine nucleotide exchange factor 1	Peptide
	TUM_first_pool_10	Proteotypic	LEELQLFK	PUS7	Q96PZ0	DPY30 domain-containing protein 1;Isoform 2 of DPY30 domain-containing protein 1	Peptide
	TUM_first_pool_10	Proteotypic	NGGILNR	CSMD1	Q96PZ7;Q96PZ7-2	Protein FAM83C	Peptide
	TUM_first_pool_10	Proteotypic	SSSLVDIR	ALS2	Q96Q42;Q96Q42-3	Isoform 2 of Probable lysosomal cobalamin transporter;Isoform 3 of Probable lysosomal cobalamin transporter;Isoform 4 of Probable lysosomal cobalamin transporter;Probable lysosomal cobalamin transporter	Peptide
	TUM_first_pool_10	Proteotypic	TMFENVTR	GSDMA	Q96QA5	Isoform 2 of Transcription initiation factor TFIID subunit 7-like;Isoform 3 of Transcription initiation factor TFIID subunit 7-like;Transcription initiation factor TFIID subunit 7-like	Peptide
	TUM_first_pool_10	Proteotypic	NAITVPFK	PURB	Q96QR8	Isoform 2 of Pinin;Pinin	Peptide
	TUM_first_pool_10	Proteotypic	LSQRDMQR	ACCS	Q96QU6	Uncharacterized protein C16orf86	Peptide
	TUM_first_pool_10	Proteotypic	LLASFFDR	NACC1	Q96RE7	Isoform 2 of Transmembrane protein 120A;Transmembrane protein 120A	Peptide
	TUM_first_pool_10	Proteotypic	HWLVTDIK	PEBP4	Q96S96	Isoform 2 of Rho GTPase-activating protein 4;Rho GTPase-activating protein 4	Peptide
	TUM_first_pool_10	Proteotypic	DFSLLYEEAR	KCTD15	Q96SI1;Q96SI1-2	Dipeptidyl peptidase 4	Peptide
	TUM_first_pool_10	Proteotypic	LLLPDDFK	KCTD15	Q96SI1;Q96SI1-2	Isoform 2 of Plexin domain-containing protein 2;Plexin domain-containing protein 2	Peptide
	TUM_first_pool_10	Proteotypic	WQQEQEQR	KCTD15	Q96SI1;Q96SI1-2	Isoform 2 of Proto-oncogene tyrosine-protein kinase receptor Ret;Proto-oncogene tyrosine-protein kinase receptor Ret	Peptide
	TUM_first_pool_10	Proteotypic	ALEAELER	CEP89	Q96ST8;Q96ST8-2	Arylsulfatase F	Peptide
	TUM_first_pool_10	Proteotypic	TGVQDNPR	CEP89	Q96ST8;Q96ST8-2	Transmembrane protein 132C	Peptide
	TUM_first_pool_10	Proteotypic	IAEPGAVR	MAP7D2	Q96T17;Q96T17-2;Q96T17-3;Q96T17-4	Zinc finger protein Pegasus	Peptide
	TUM_first_pool_10	Proteotypic	TAYLDLLR	ACOX2	Q99424	Isoform 2 of Probable ATP-dependent RNA helicase DDX60-like;Probable ATP-dependent RNA helicase DDX60-like	Peptide
	TUM_first_pool_10	Proteotypic	DNLEWLAR	PSMD1	Q99460;Q99460-2		Peptide
	TUM_first_pool_10	Proteotypic	LGLLAPR	GAS2L1	Q99501;Q99501-2;Q99501-3;Q99501-4		Peptide
	TUM_first_pool_10	Proteotypic	LMLQMNAK	MPHOSPH6	Q99547	Isoform 3 of Proto-oncogene DBL;Isoform 5 of Proto-oncogene DBL	Peptide
	TUM_first_pool_10	Proteotypic	IFIAGSK	MAP3K14	Q99558	Isoform 3 of Paternally-expressed gene 3 protein	Peptide
	TUM_first_pool_10	Proteotypic	DLAGNEQR	P2RX4	Q99571;Q99571-2;Q99571-3	Isoform 2 of Pentatricopeptide repeat-containing protein 2, mitochondrial;Isoform 3 of Pentatricopeptide repeat-containing protein 2, mitochondrial;Pentatricopeptide repeat-containing protein 2, mitochondrial	Peptide
	TUM_first_pool_10	Proteotypic	FDIIVFGK	P2RX4	Q99571;Q99571-2;Q99571-3	Disintegrin and metalloproteinase domain-containing protein 11;Isoform Short of Disintegrin and metalloproteinase domain-containing protein 11	Peptide
	TUM_first_pool_10	Proteotypic	SSILSLIK	OSMR	Q99650	M-phase phosphoprotein 6	Peptide
	TUM_first_pool_10	Proteotypic	ILQALNIR	GPR22	Q99680	Isoform 2 of Macrophage colony-stimulating factor 1 receptor;Macrophage colony-stimulating factor 1 receptor	Peptide
	TUM_first_pool_10	Proteotypic	RDELEFEK	FEZ1	Q99689	Isoform 2 of Tumor necrosis factor ligand superfamily member 13B;Tumor necrosis factor ligand superfamily member 13B	Peptide
	TUM_first_pool_10	Proteotypic	AASEWLLR	ATP5S	Q99766;Q99766-2;Q99766-3	Endophilin-A2;Isoform 2 of Endophilin-A2;Isoform 3 of Endophilin-A2	Peptide
	TUM_first_pool_10	Proteotypic	HLLPEHIR	MIPEP	Q99797	Isoform 2 of MAP kinase-activated protein kinase 5;MAP kinase-activated protein kinase 5	Peptide
	TUM_first_pool_10	Proteotypic	AVTEVLAR	SH3GL1	Q99961;Q99961-2;Q99961-3	Isoform 2 of Protocadherin gamma-C3;Protocadherin gamma-C3	Peptide
	TUM_first_pool_10	Proteotypic	AVMEIMTK	SH3GL2	Q99962	Serine protease inhibitor Kazal-type 1	Peptide
	TUM_first_pool_10	Proteotypic	ESPSGYLR	MYOC	Q99972	Kelch-like protein 25	Peptide
	TUM_first_pool_10	Proteotypic	SSEVSARR	ZFYVE21	Q9BQ24;Q9BQ24-2	Isoform 3 of Signal transducer and activator of transcription 6;Signal transducer and activator of transcription 6	Peptide
	TUM_first_pool_10	Proteotypic	SSVTVEER	FAM110A	Q9BQ89	Transmembrane protein 45B	Peptide
	TUM_first_pool_10	Proteotypic	FIETVSLK	TMEM47	Q9BQJ4	Isoform 2 of Synaptotagmin-6;Synaptotagmin-6	Peptide
	TUM_first_pool_10	Proteotypic	ESSPLVLR	FAM83C	Q9BQN1	Isoform 2 of Serine/threonine-protein kinase WNK2;Isoform 3 of Serine/threonine-protein kinase WNK2;Isoform 4 of Serine/threonine-protein kinase WNK2;Serine/threonine-protein kinase WNK2	Peptide
	TUM_first_pool_10	Proteotypic	LYLLPDER	SYT15	Q9BQS2;Q9BQS2-2;Q9BQS2-3;Q9BQS2-4	Serine/threonine-protein kinase ULK2	Peptide
	TUM_first_pool_10	Proteotypic	AIFLADGK	CORO1B	Q9BR76	Isoform 2 of Mitochondrial ribosome-associated GTPase 1;Mitochondrial ribosome-associated GTPase 1	Peptide
	TUM_first_pool_10	Proteotypic	LGAFFLER	GINS3	Q9BRX5;Q9BRX5-2;Q9BRX5-3	Mitochondrial intermediate peptidase	Peptide
	TUM_first_pool_10	Proteotypic	ILSVELPK	GINS3	Q9BRX5;Q9BRX5-3	Kelch domain-containing protein 2	Peptide
	TUM_first_pool_10	Proteotypic	ENFPLCGR	MTG1	Q9BT17;Q9BT17-2	Dipeptidyl peptidase 8;Isoform 2 of Dipeptidyl peptidase 8;Isoform 3 of Dipeptidyl peptidase 8;Isoform 4 of Dipeptidyl peptidase 8;Isoform 5 of Dipeptidyl peptidase 8;Isoform 6 of Dipeptidyl peptidase 8	Peptide
	TUM_first_pool_10	Proteotypic	GYGFVSFK	RBM42	Q9BTD8;Q9BTD8-2;Q9BTD8-3;Q9BTD8-4	Sodium/hydrogen exchanger 9	Peptide
	TUM_first_pool_10	Proteotypic	ALTALLK	AARSD1	Q9BTE6;Q9BTE6-2;Q9BTE6-3	Leucine-rich repeat transmembrane protein FLRT2	Peptide
	TUM_first_pool_10	Proteotypic	LLEVNSSR	THTPA	Q9BU02	Isoform 2 of Potassium voltage-gated channel subfamily KQT member 2;Isoform 3 of Potassium voltage-gated channel subfamily KQT member 2;Isoform 4 of Potassium voltage-gated channel subfamily KQT member 2;Isoform 5 of Potassium voltage-gated channel subfamily KQT member 2;Potassium voltage-gated channel subfamily KQT member 2	Peptide
	TUM_first_pool_10	Proteotypic	LIDVLENR	DDX23	Q9BUQ8	Isoform 2 of P2X purinoceptor 4;Isoform 3 of P2X purinoceptor 4;P2X purinoceptor 4	Peptide
	TUM_first_pool_10	Proteotypic	IPHNNFYR	ABHD6	Q9BV23	Golgi resident protein GCP60	Peptide
	TUM_first_pool_10	Proteotypic	LNILGGLR	SLC25A23	Q9BV35;Q9BV35-2;Q9BV35-3;Q9BV35-4	Adenosine deaminase-like protein;Isoform 2 of Adenosine deaminase-like protein;Isoform 3 of Adenosine deaminase-like protein	Peptide
	TUM_first_pool_10	Proteotypic	YLQEREQR	SLC25A23	Q9BV35;Q9BV35-2;Q9BV35-3;Q9BV35-4	Beta-1,4-galactosyltransferase 5	Peptide
	TUM_first_pool_10	Proteotypic	KYVAHVSR	CNPPD1	Q9BV87	E3 ubiquitin-protein ligase RNF146;Isoform 2 of E3 ubiquitin-protein ligase RNF146	Peptide
	TUM_first_pool_10	Proteotypic	FNSLFSLR	DSCC1	Q9BVC3	Isoform Short of V-type proton ATPase 116 kDa subunit a isoform 3;V-type proton ATPase 116 kDa subunit a isoform 3	Peptide
	TUM_first_pool_10	Proteotypic	LGVPLPER	PTDSS2	Q9BVG9	Isoform 2 of Symplekin;Symplekin	Peptide
	TUM_first_pool_10	Proteotypic	FSIPDLDR	DPCD	Q9BVM2	Activating signal cointegrator 1 complex subunit 3;Isoform 2 of Activating signal cointegrator 1 complex subunit 3;Isoform 3 of Activating signal cointegrator 1 complex subunit 3	Peptide
	TUM_first_pool_10	Proteotypic	FHADSVCK	DDA1	Q9BW61	Phosphoenolpyruvate carboxykinase, cytosolic [GTP]	Peptide
	TUM_first_pool_10	Proteotypic	SLMGKNFR	C1orf43	Q9BWL3;Q9BWL3-2;Q9BWL3-3;Q9BWL3-4;Q9BWL3-5	Isoform 2 of Mitochondrial calcium uniporter regulator 1;Mitochondrial calcium uniporter regulator 1	Peptide
	TUM_first_pool_10	Proteotypic	AVNQAIQR	BBS2	Q9BXC9	Isoform 2 of Semaphorin-4B;Semaphorin-4B	Peptide
	TUM_first_pool_10	Proteotypic	LKLEELTK	TMEM120A	Q9BXJ8;Q9BXJ8-2	Immediate early response gene 5 protein	Peptide
	TUM_first_pool_10	Proteotypic	IQEIAEPK	HEMGN	Q9BXL5	Isoform 2 of Metalloendopeptidase OMA1, mitochondrial;Metalloendopeptidase OMA1, mitochondrial	Peptide
	TUM_first_pool_10	Proteotypic	MVALSTSR	QTRT1	Q9BXR0	Denticleless protein homolog;Isoform 2 of Denticleless protein homolog	Peptide
	TUM_first_pool_10	Proteotypic	EAFRVLDR	CALN1	Q9BXU9;Q9BXU9-2	Isoform 2 of PH and SEC7 domain-containing protein 3;Isoform 3 of PH and SEC7 domain-containing protein 3;PH and SEC7 domain-containing protein 3	Peptide
	TUM_first_pool_10	Proteotypic	NEEEVNNLVK	PECR	Q9BY49	Mitogen-activated protein kinase kinase kinase 1	Peptide
	TUM_first_pool_10	Proteotypic	RQDTLPEAGR	RNF26	Q9BY78	Tetraspanin-13	Peptide
	TUM_first_pool_10	Proteotypic	EEASIPKK	DUSP16	Q9BY84	Sister chromatid cohesion protein DCC1	Peptide
	TUM_first_pool_10	Proteotypic	IWYLLDGK	MRPL13	Q9BYD1	Uncharacterized protein KIAA1211	Peptide
	TUM_first_pool_10	Proteotypic	LPEEPITR	MRPL9	Q9BYD2	Calcium-binding and coiled-coil domain-containing protein 2;Isoform 2 of Calcium-binding and coiled-coil domain-containing protein 2;Isoform 3 of Calcium-binding and coiled-coil domain-containing protein 2;Isoform 4 of Calcium-binding and coiled-coil domain-containing protein 2;Isoform 5 of Calcium-binding and coiled-coil domain-containing protein 2	Peptide
	TUM_first_pool_10	Proteotypic	LLLHDKDR	SEZ6L	Q9BYH1;Q9BYH1-2;Q9BYH1-3;Q9BYH1-4;Q9BYH1-5;Q9BYH1-6;Q9BYH1-7	Isoform 3 of PHD finger protein 21B	Peptide
	TUM_first_pool_10	Proteotypic	TGSPLAAR	IFIH1	Q9BYX4;Q9BYX4-2	Transcription termination factor 2	Peptide
	TUM_first_pool_10	Proteotypic	TEMDEIRK	ABCA2	Q9BZC7;Q9BZC7-2;Q9BZC7-3		Peptide
	TUM_first_pool_10	Proteotypic	DLTSQFLK	FAM129A	Q9BZQ8		Peptide
	TUM_first_pool_10	Proteotypic	VLGFGTK	BCL2L14	Q9BZR8	Fanconi anemia group G protein	Peptide
	TUM_first_pool_10	Proteotypic	LILSLDLK	TRIM7	Q9C029;Q9C029-3;Q9C029-4	Growth factor receptor-bound protein 7;Isoform 2 of Growth factor receptor-bound protein 7;Isoform 3 of Growth factor receptor-bound protein 7;Isoform 4 of Growth factor receptor-bound protein 7	Peptide
	TUM_first_pool_10	Proteotypic	LQLGGEDR	SEMA4C	Q9C0C4	Isoform 2 of Microspherule protein 1;Isoform 3 of Microspherule protein 1;Isoform 4 of Microspherule protein 1;Microspherule protein 1	Peptide
	TUM_first_pool_10	Proteotypic	TVDVSLYK	GRIP2	Q9C0E4;Q9C0E4-2	Axin interactor, dorsalization-associated protein;Isoform 3 of Axin interactor, dorsalization-associated protein	Peptide
	TUM_first_pool_10	Proteotypic	AALTGAKK	ARHGAP39	Q9C0H5;Q9C0H5-2	Isoform 2 of Protein TFG;Isoform 3 of Protein TFG;Isoform 4 of Protein TFG;Protein TFG	Peptide
	TUM_first_pool_10	Proteotypic	QEIVEHVK	LRRC27	Q9C0I9;Q9C0I9-2;Q9C0I9-3;Q9C0I9-4	Isoform 2 of Nebulin;Isoform 3 of Nebulin;Isoform 4 of Nebulin;Nebulin	Peptide
	TUM_first_pool_10	Proteotypic	AQGGGALR	PRSS22	Q9GZN4		Peptide
	TUM_first_pool_10	Proteotypic	LQQIQDAR	ROGDI	Q9GZN7	Cadherin-10	Peptide
	TUM_first_pool_10	Proteotypic	LSDGSAYR	COMMD5	Q9GZQ3	52 kDa repressor of the inhibitor of the protein kinase;Isoform Short of 52 kDa repressor of the inhibitor of the protein kinase	Peptide
	TUM_first_pool_10	Proteotypic	KLLSLGLK	PEG3	Q9GZU2-3	Complement receptor type 2;Isoform B of Complement receptor type 2;Isoform C of Complement receptor type 2;Isoform D of Complement receptor type 2	Peptide
	TUM_first_pool_10	Proteotypic	LLSLGLK	PEG3	Q9GZU2-3	Semaphorin-4C	Peptide
	TUM_first_pool_10	Proteotypic	NDSLPVLR	MFF	Q9GZY8-5	Decapping and exoribonuclease protein	Peptide
	TUM_first_pool_10	Proteotypic	VEYIDRPR	BTBD1	Q9H0C5;Q9H0C5-2	Tubulin polymerization-promoting protein	Peptide
	TUM_first_pool_10	Proteotypic	LIMDEALR	KLHL25	Q9H0H3	Isoform 10 of Titin;Isoform 11 of Titin;Isoform 12 of Titin;Isoform 13 of Titin;Isoform 2 of Titin;Isoform 3 of Titin;Isoform 4 of Titin;Isoform 5 of Titin;Isoform 7 of Titin;Isoform 8 of Titin;Isoform 9 of Titin;Titin	Peptide
	TUM_first_pool_10	Proteotypic	LLTEMDAR	QRICH2	Q9H0J4-2	Isoform 2 of UBX domain-containing protein 1;UBX domain-containing protein 1	Peptide
	TUM_first_pool_10	Proteotypic	NQAILDLK	PCBD2	Q9H0N5	Dimethyladenosine transferase 1, mitochondrial	Peptide
	TUM_first_pool_10	Proteotypic	VEEIICGLIK	NT5C3A	Q9H0P0;Q9H0P0-1;Q9H0P0-2;Q9H0P0-3	Isoform 2 of Probable helicase with zinc finger domain;Probable helicase with zinc finger domain	Peptide
	TUM_first_pool_10	Proteotypic	LTQGTSQK	GBP3	Q9H0R5;Q9H0R5-4		Peptide
	TUM_first_pool_10	Proteotypic	DLEAEIHPLK	FAM234A	Q9H0X4;Q9H0X4-2		Peptide
	TUM_first_pool_10	Proteotypic	LGLPSYLK	PORCN	Q9H237;Q9H237-2;Q9H237-3;Q9H237-4	Cadherin EGF LAG seven-pass G-type receptor 3;Isoform 2 of Cadherin EGF LAG seven-pass G-type receptor 3	Peptide
	TUM_first_pool_10	Proteotypic	AGALASLR	SPTBN4	Q9H254;Q9H254-3;Q9H254-4;Q9H254-5	DNA replication complex GINS protein PSF1	Peptide
	TUM_first_pool_10	Proteotypic	TAFSNVGR	MTIF3	Q9H2K0	Isoform 2 of Parkinson disease 7 domain-containing protein 1;Parkinson disease 7 domain-containing protein 1	Peptide
	TUM_first_pool_10	Proteotypic	GANINEK	TNKS2	Q9H2K2	E3 ubiquitin-protein ligase Hakai;Isoform 2 of E3 ubiquitin-protein ligase Hakai	Peptide
	TUM_first_pool_10	Proteotypic	RLLISADR	RNF39	Q9H2S5;Q9H2S5-2	Isoform 3 of Mitochondrial 10-formyltetrahydrofolate dehydrogenase;Mitochondrial 10-formyltetrahydrofolate dehydrogenase	Peptide
	TUM_first_pool_10	Proteotypic	MEEETEVR	PNN	Q9H307;Q9H307-2		Peptide
	TUM_first_pool_10	Proteotypic	GVFDASLK	TMEM245	Q9H330;Q9H330-2;Q9H330-3	Down syndrome cell adhesion molecule-like protein 1;Isoform 2 of Down syndrome cell adhesion molecule-like protein 1	Peptide
	TUM_first_pool_10	Proteotypic	AAVLNAER	ACBD3	Q9H3P7	Serine protease HTRA1	Peptide
	TUM_first_pool_10	Proteotypic	LDQAVLDLQR	UNC45A	Q9H3U1;Q9H3U1-2	E3 ubiquitin-protein ligase RNF25	Peptide
	TUM_first_pool_10	Proteotypic	LLEEEEEK	DEF6	Q9H4E7	4-hydroxy-2-oxoglutarate aldolase, mitochondrial;Isoform 2 of 4-hydroxy-2-oxoglutarate aldolase, mitochondrial	Peptide
	TUM_first_pool_10	Proteotypic	MDESTLLR	TRABD	Q9H4I3;Q9H4I3-2	Translation initiation factor IF-3, mitochondrial	Peptide
	TUM_first_pool_10	Proteotypic	LVYCYPVR	PCIF1	Q9H4Z3	Isoform 2 of Probable C-mannosyltransferase DPY19L3;Probable C-mannosyltransferase DPY19L3	Peptide
	TUM_first_pool_10	Proteotypic	FHLFDIHK	POMK	Q9H5K3	Tyrosine-protein kinase receptor TYRO3	Peptide
	TUM_first_pool_10	Proteotypic	KMWGVLQK	IKZF5	Q9H5V7	Endoplasmic reticulum metallopeptidase 1;Isoform 2 of Endoplasmic reticulum metallopeptidase 1	Peptide
	TUM_first_pool_10	Proteotypic	HITMLSIK	CDCP1	Q9H5V8;Q9H5V8-3	Cell cycle checkpoint protein RAD17;Isoform 2 of Cell cycle checkpoint protein RAD17;Isoform 3 of Cell cycle checkpoint protein RAD17;Isoform 4 of Cell cycle checkpoint protein RAD17	Peptide
	TUM_first_pool_10	Proteotypic	EQMLLLEK	HAUS4	Q9H6D7;Q9H6D7-3;Q9H6D7-4	Histidine--tRNA ligase, cytoplasmic;Isoform 2 of Histidine--tRNA ligase, cytoplasmic;Isoform 3 of Histidine--tRNA ligase, cytoplasmic;Isoform 4 of Histidine--tRNA ligase, cytoplasmic	Peptide
	TUM_first_pool_10	Proteotypic	EIDAYIVQAK	REEP4	Q9H6H4;Q9H6H4-2	Isoform 2 of Transient receptor potential cation channel subfamily V member 4;Isoform 3 of Transient receptor potential cation channel subfamily V member 4;Isoform 4 of Transient receptor potential cation channel subfamily V member 4;Isoform 5 of Transient receptor potential cation channel subfamily V member 4;Isoform 6 of Transient receptor potential cation channel subfamily V member 4;Transient…	Peptide
	TUM_first_pool_10	Proteotypic	TLFVAGER	ACSS3	Q9H6R3;Q9H6R3-2	Forkhead-associated domain-containing protein 1;Isoform 3 of Forkhead-associated domain-containing protein 1;Isoform 4 of Forkhead-associated domain-containing protein 1	Peptide
	TUM_first_pool_10	Proteotypic	LQVEELLK	NOL6	Q9H6R4;Q9H6R4-2;Q9H6R4-3;Q9H6R4-4	Isoform 1 of Seizure 6-like protein;Isoform 2 of Seizure 6-like protein;Isoform 3 of Seizure 6-like protein;Isoform 5 of Seizure 6-like protein;Isoform 6 of Seizure 6-like protein;Isoform 7 of Seizure 6-like protein;Seizure 6-like protein	Peptide
	TUM_first_pool_10	Proteotypic	TSIESWIEEK	ZDHHC6	Q9H6R6;Q9H6R6-2	Isoform 2 of Protein PTHB1;Isoform 3 of Protein PTHB1;Isoform 4 of Protein PTHB1;Isoform 6 of Protein PTHB1;Isoform 7 of Protein PTHB1;Protein PTHB1	Peptide
	TUM_first_pool_10	Proteotypic	AVLLCDGK	WDCP	Q9H6R7;Q9H6R7-3	Nuclear receptor subfamily 2 group C member 1	Peptide
	TUM_first_pool_10	Proteotypic	AVNILPNR	WDR55	Q9H6Y2;Q9H6Y2-2	Isoform 2 of Syndetin;Isoform 3 of Syndetin;Syndetin	Peptide
	TUM_first_pool_10	Proteotypic	APKLVEEK	GAREM1	Q9H706;Q9H706-2;Q9H706-3		Peptide
	TUM_first_pool_10	Proteotypic	DGLREEIR	SYNC	Q9H7C4;Q9H7C4-2	6-phosphofructo-2-kinase/fructose-2,6-bisphosphatase 1;Isoform 2 of 6-phosphofructo-2-kinase/fructose-2,6-bisphosphatase 1	Peptide
	TUM_first_pool_10	Proteotypic	GMSEALK	AAMDC	Q9H7C9;Q9H7C9-2;Q9H7C9-3	Homeobox protein Hox-B7	Peptide
	TUM_first_pool_10	Proteotypic	ENLIAELEEK	SUDS3	Q9H7L9	Isoform 2 of Myb-related protein A;Myb-related protein A	Peptide
	TUM_first_pool_10	Proteotypic	GHDVTFYK	C10orf54	Q9H7M9	Selenoprotein P	Peptide
	TUM_first_pool_10	Proteotypic	VSQQILEK	ACAD9	Q9H845	Conserved oligomeric Golgi complex subunit 4;Isoform 2 of Conserved oligomeric Golgi complex subunit 4;Isoform 3 of Conserved oligomeric Golgi complex subunit 4	Peptide
	TUM_first_pool_10	Proteotypic	LAWGFEAK	FAM204A	Q9H8W3	Isoform 2 of Receptor-interacting serine/threonine-protein kinase 3;Isoform 3 of Receptor-interacting serine/threonine-protein kinase 3;Receptor-interacting serine/threonine-protein kinase 3	Peptide
	TUM_first_pool_10	Proteotypic	ILTASQSR	MARCH7	Q9H992;Q9H992-2	Transcription factor SOX-12	Peptide
	TUM_first_pool_10	Proteotypic	ADDILDLK	COG4	Q9H9E3;Q9H9E3-2;Q9H9E3-3	Cytohesin-3;Isoform 2 of Cytohesin-3	Peptide
	TUM_first_pool_10	Proteotypic	YLQVECDR	COG4	Q9H9E3;Q9H9E3-2;Q9H9E3-3	Calcium homeostasis endoplasmic reticulum protein	Peptide
	TUM_first_pool_10	Proteotypic	AANVFPFR	ACTR5	Q9H9F9	Protein FAM205C	Peptide
	TUM_first_pool_10	Proteotypic	RLEAELQR	EFCC1	Q9HA90	Isoform 2 of Small G protein signaling modulator 3;Small G protein signaling modulator 3	Peptide
	TUM_first_pool_10	Proteotypic	MLQTPESR	MAGEF1	Q9HAY2	Germinal center-associated signaling and motility-like protein	Peptide
	TUM_first_pool_10	Proteotypic	MYDLLLLK	TRPV4	Q9HBA0;Q9HBA0-2;Q9HBA0-3;Q9HBA0-4;Q9HBA0-5;Q9HBA0-6	ATP-binding cassette sub-family A member 2;Isoform 2 of ATP-binding cassette sub-family A member 2;Isoform 3 of ATP-binding cassette sub-family A member 2	Peptide
	TUM_first_pool_10	Proteotypic	SINEFWNK	SPC25	Q9HBM1	Apolipoprotein L3;Isoform 2 of Apolipoprotein L3;Isoform 3 of Apolipoprotein L3	Peptide
	TUM_first_pool_10	Proteotypic	SPQLTAYR	TANC2	Q9HCD6;Q9HCD6-2;Q9HCD6-3;Q9HCD6-4	Isoform 2 of X-linked retinitis pigmentosa GTPase regulator;Isoform 3 of X-linked retinitis pigmentosa GTPase regulator;Isoform 4 of X-linked retinitis pigmentosa GTPase regulator;Isoform 5 of X-linked retinitis pigmentosa GTPase regulator;Isoform 6 of X-linked retinitis pigmentosa GTPase regulator;X-linked retinitis pigmentosa GTPase regulator	Peptide
	TUM_first_pool_10	Proteotypic	LNLSIWHR	SYTL2	Q9HCH5;Q9HCH5-11;Q9HCH5-12;Q9HCH5-13;Q9HCH5-14;Q9HCH5-15;Q9HCH5-2;Q9HCH5-4;Q9HCH5-6;Q9HCH5-7;Q9HCH5-8;Q9HCH5-9	Isoform 2 of Leucine-rich repeat-containing protein 23;Leucine-rich repeat-containing protein 23	Peptide
	TUM_first_pool_10	Proteotypic	EHVDLENK	ZDBF2	Q9HCK1	Dual specificity protein kinase TTK;Isoform 2 of Dual specificity protein kinase TTK	Peptide
	TUM_first_pool_10	Proteotypic	LVSPAYVR	SEPSECS	Q9HD40;Q9HD40-2	Ephrin type-B receptor 1	Peptide
	TUM_first_pool_10	Proteotypic	DATIQELK	TUFT1	Q9NNX1;Q9NNX1-2;Q9NNX1-3	Pappalysin-1	Peptide
	TUM_first_pool_10	Proteotypic	CMDCASCR	TNFRSF12A	Q9NP84	Uncharacterized protein KIAA1210	Peptide
	TUM_first_pool_10	Proteotypic	VAPQGLER	PARD6A	Q9NPB6;Q9NPB6-2	Isoform 2 of mRNA cap guanine-N7 methyltransferase;mRNA cap guanine-N7 methyltransferase	Peptide
	TUM_first_pool_10	Proteotypic	ATSLDFK	NXT2	Q9NPJ8	BRCA2 and CDKN1A-interacting protein;Isoform 2 of BRCA2 and CDKN1A-interacting protein;Isoform 3 of BRCA2 and CDKN1A-interacting protein;Isoform 4 of BRCA2 and CDKN1A-interacting protein	Peptide
	TUM_first_pool_10	Proteotypic	CPFDPNFK	SEMA4B	Q9NPR2;Q9NPR2-2	Isoform 2 of Tyrosine-protein phosphatase non-receptor type 7;Isoform 3 of Tyrosine-protein phosphatase non-receptor type 7;Tyrosine-protein phosphatase non-receptor type 7	Peptide
	TUM_first_pool_10	Proteotypic	VYTQVEFK	MRPL40	Q9NQ50	Isoform 2 of Unconventional myosin-Ib;Unconventional myosin-Ib	Peptide
	TUM_first_pool_10	Proteotypic	ENIVQERK	MEPE	Q9NQ76;Q9NQ76-2	Cancer/testis antigen 55;Isoform 2 of Cancer/testis antigen 55	Peptide
	TUM_first_pool_10	Proteotypic	QLNNYEIR	A1CF	Q9NQ94;Q9NQ94-2;Q9NQ94-3;Q9NQ94-4;Q9NQ94-5;Q9NQ94-6	Adhesion G protein-coupled receptor A3;Isoform 2 of Adhesion G protein-coupled receptor A3	Peptide
	TUM_first_pool_10	Proteotypic	LLNIWQER	RPRD1B	Q9NQG5	G protein pathway suppressor 2;Isoform 2 of G protein pathway suppressor 2	Peptide
	TUM_first_pool_10	Proteotypic	TGGLFGSR	DDX4	Q9NQI0;Q9NQI0-2;Q9NQI0-3;Q9NQI0-4	AP-3 complex subunit mu-2	Peptide
	TUM_first_pool_10	Proteotypic	VTNSLGQR	NECTIN3	Q9NQS3;Q9NQS3-2;Q9NQS3-3	CDK5 regulatory subunit-associated protein 3;Isoform 4 of CDK5 regulatory subunit-associated protein 3	Peptide
	TUM_first_pool_10	Proteotypic	TLQMEKIK	ZC4H2	Q9NQZ6;Q9NQZ6-2;Q9NQZ6-4;Q9NQZ6-5	Cytochrome P450 11B1, mitochondrial	Peptide
	TUM_first_pool_10	Proteotypic	LSLDYFEK	ZC4H2	Q9NQZ6;Q9NQZ6-3;Q9NQZ6-5	Serine/threonine-protein kinase NLK	Peptide
	TUM_first_pool_10	Proteotypic	VTGAENVR	CYP26B1	Q9NR63;Q9NR63-3	Isoform 2 of Polypeptide N-acetylgalactosaminyltransferase 3;Polypeptide N-acetylgalactosaminyltransferase 3	Peptide
	TUM_first_pool_10	Proteotypic	LRLEVLNR	ASAH2	Q9NR71;Q9NR71-2	NTF2-related export protein 2	Peptide
	TUM_first_pool_10	Proteotypic	EYILSSLR	SLC17A5	Q9NRA2;Q9NRA2-2	Adenylate kinase 9;Isoform 5 of Adenylate kinase 9;Isoform 6 of Adenylate kinase 9	Peptide
	TUM_first_pool_10	Proteotypic	VLTAQDKK	SPTBN5	Q9NRC6	Homeobox protein Meis1;Isoform 2 of Homeobox protein Meis1	Peptide
	TUM_first_pool_10	Proteotypic	FLDINLYK	CTPS2	Q9NRF8	Isoform 2 of Myotubularin-related protein 14;Isoform 3 of Myotubularin-related protein 14;Myotubularin-related protein 14	Peptide
	TUM_first_pool_10	Proteotypic	LLAGPSDK	RASSF1	Q9NS23;Q9NS23-2;Q9NS23-3;Q9NS23-4;Q9NS23-5	Centriole, cilia and spindle-associated protein;Isoform 3 of Centriole, cilia and spindle-associated protein;Isoform 4 of Centriole, cilia and spindle-associated protein	Peptide
	TUM_first_pool_10	Proteotypic	SGEPELIELR	RASSF1	Q9NS23;Q9NS23-2;Q9NS23-5;Q9NS23-6;Q9NS23-7	Isoform 2 of RNA polymerase-associated protein LEO1;RNA polymerase-associated protein LEO1	Peptide
	TUM_first_pool_10	Proteotypic	ASVLGSGR	ADARB2	Q9NS39	NF-kappa-B inhibitor epsilon	Peptide
	TUM_first_pool_10	Proteotypic	VYSPYNHR	TOPORS	Q9NS56;Q9NS56-2		Peptide
	TUM_first_pool_10	Proteotypic	VVFAVLGK	SLC22A11	Q9NSA0	Zinc finger protein 667	Peptide
	TUM_first_pool_10	Proteotypic	EQPIFSTR	HOMER3	Q9NSC5;Q9NSC5-2;Q9NSC5-3;Q9NSC5-4;Q9NSC5-5	N-acyl-phosphatidylethanolamine-hydrolyzing phospholipase D	Peptide
	TUM_first_pool_10	Proteotypic	ELEDAFSK	RNF146	Q9NTX7;Q9NTX7-2	Isoform 2 of Retinitis pigmentosa 1-like 1 protein;Retinitis pigmentosa 1-like 1 protein	Peptide
	TUM_first_pool_10	Proteotypic	DNEELILR	CCM2L	Q9NUG4;Q9NUG4-2;Q9NUG4-3	Histone H2A deubiquitinase MYSM1;Isoform 2 of Histone H2A deubiquitinase MYSM1;Isoform 3 of Histone H2A deubiquitinase MYSM1	Peptide
	TUM_first_pool_10	Proteotypic	ALKQFEER	LMBRD1	Q9NUN5;Q9NUN5-2;Q9NUN5-3;Q9NUN5-4	Coiled-coil domain-containing protein 38	Peptide
	TUM_first_pool_10	Proteotypic	IALNVAGK	TBC1D23	Q9NUY8;Q9NUY8-2	Protein FAM3D	Peptide
	TUM_first_pool_10	Proteotypic	DGVNCLAK	DCAF13	Q9NV06;Q9NV06-2		Peptide
	TUM_first_pool_10	Proteotypic	ISIGSLFR	RNF19A	Q9NV58;Q9NV58-2;Q9NV58-3	Isoform 2 of NEDD4-binding protein 2;NEDD4-binding protein 2	Peptide
	TUM_first_pool_10	Proteotypic	ILSLAAEK	FANCI	Q9NVI1;Q9NVI1-1;Q9NVI1-2;Q9NVI1-4	Ig gamma-2 chain C region	Peptide
	TUM_first_pool_10	Proteotypic	LPANLLYK	INTS10	Q9NVR2	Paraneoplastic antigen Ma2	Peptide
	TUM_first_pool_10	Proteotypic	LLCSWQLR	FANCL	Q9NW38;Q9NW38-2		Peptide
	TUM_first_pool_10	Proteotypic	LIEEETAR	ARGLU1	Q9NWB6;Q9NWB6-2;Q9NWB6-3	Isoform 2 of Urocanate hydratase;Urocanate hydratase	Peptide
	TUM_first_pool_10	Proteotypic	VSPFFVPK	OXSM	Q9NWU1;Q9NWU1-2	Isoform 10 of Synaptotagmin-like protein 2;Isoform 11 of Synaptotagmin-like protein 2;Isoform 12 of Synaptotagmin-like protein 2;Isoform 2 of Synaptotagmin-like protein 2;Isoform 3 of Synaptotagmin-like protein 2;Isoform 4 of Synaptotagmin-like protein 2;Isoform 5 of Synaptotagmin-like protein 2;Isoform 6 of Synaptotagmin-like protein 2;Isoform 7 of Synaptotagmin-like protein 2;Isoform 8 of Synap…	Peptide
	TUM_first_pool_10	Proteotypic	LLEEIEEK	NLRP2	Q9NX02;Q9NX02-2;Q9NX02-4;Q9NX02-5		Peptide
	TUM_first_pool_10	Proteotypic	FTDELEQK	TRNAU1AP	Q9NX07;Q9NX07-2	Isoform 3 of UDP-glucuronosyltransferase 2B4;UDP-glucuronosyltransferase 2B4	Peptide
	TUM_first_pool_10	Proteotypic	IIDGICGR	COMMD8	Q9NX08	Glycogenin-2;Isoform Beta of Glycogenin-2;Isoform Delta of Glycogenin-2;Isoform Gamma of Glycogenin-2;Isoform Zeta of Glycogenin-2	Peptide
	TUM_first_pool_10	Proteotypic	ESEIVELK	SYBU	Q9NX95;Q9NX95-2;Q9NX95-3;Q9NX95-4;Q9NX95-5	Myosin-2	Peptide
	TUM_first_pool_10	Proteotypic	RMRSVLDR	MKS1	Q9NXB0;Q9NXB0-3	Isoform 2 of Signal recognition particle 54 kDa protein;Signal recognition particle 54 kDa protein	Peptide
	TUM_first_pool_10	Proteotypic	NRPALSLR	ELOVL2	Q9NXB9	HSPB1-associated protein 1;Isoform 2 of HSPB1-associated protein 1;Isoform 3 of HSPB1-associated protein 1	Peptide
	TUM_first_pool_10	Proteotypic	LLPLYFPR	GDAP2	Q9NXN4;Q9NXN4-2	Isoform 2 of Protein SPT2 homolog;Isoform 3 of Protein SPT2 homolog;Protein SPT2 homolog	Peptide
	TUM_first_pool_10	Proteotypic	DHYLEFEK	PSD3	Q9NYI0;Q9NYI0-2;Q9NYI0-3	Glutathione S-transferase Mu 2;Isoform 2 of Glutathione S-transferase Mu 2	Peptide
	TUM_first_pool_10	Proteotypic	EIDLFQAR	TAB2	Q9NYJ8	Dystrobrevin alpha;Isoform 13 of Dystrobrevin alpha;Isoform 14 of Dystrobrevin alpha;Isoform 15 of Dystrobrevin alpha;Isoform 16 of Dystrobrevin alpha;Isoform 2 of Dystrobrevin alpha;Isoform 3 of Dystrobrevin alpha;Isoform 4 of Dystrobrevin alpha;Isoform 5 of Dystrobrevin alpha;Isoform 7 of Dystrobrevin alpha;Isoform 9 of Dystrobrevin alpha	Peptide
	TUM_first_pool_10	Proteotypic	LVLTASDR	CELSR3	Q9NYQ7;Q9NYQ7-2	Isoform Smooth muscle of Myosin light polypeptide 6;Myosin light polypeptide 6	Peptide
	TUM_first_pool_10	Proteotypic	VGDYFFGK	ERAP1	Q9NZ08;Q9NZ08-2	Radial spoke head 14 homolog	Peptide
	TUM_first_pool_10	Proteotypic	MLFNSVLR	DTL	Q9NZJ0;Q9NZJ0-2	Hepatocyte growth factor receptor;Isoform 2 of Hepatocyte growth factor receptor;Isoform 3 of Hepatocyte growth factor receptor	Peptide
	TUM_first_pool_10	Proteotypic	SQVFNILR	CECR1	Q9NZK5	Dehydrogenase/reductase SDR family member 13;Isoform 2 of Dehydrogenase/reductase SDR family member 13;Isoform 3 of Dehydrogenase/reductase SDR family member 13	Peptide
	TUM_first_pool_10	Proteotypic	VNYEEFAR	CALML5	Q9NZT1	Isoform 2 of WASH complex subunit FAM21C;Isoform 3 of WASH complex subunit FAM21C;Isoform 4 of WASH complex subunit FAM21C;Isoform 5 of WASH complex subunit FAM21C;WASH complex subunit FAM21C	Peptide
	TUM_first_pool_10	Proteotypic	MPQLHGVR	ORMDL1	Q9P0S3	Short-chain dehydrogenase/reductase family 9C member 7	Peptide
	TUM_first_pool_10	Proteotypic	GSLETLYHSR	SLAMF8	Q9P0V8	GTP cyclohydrolase 1;Isoform GCH-2 of GTP cyclohydrolase 1;Isoform GCH-3 of GTP cyclohydrolase 1;Isoform GCH-4 of GTP cyclohydrolase 1	Peptide
	TUM_first_pool_10	Proteotypic	TLDLLTMK	SEPT10	Q9P0V9;Q9P0V9-2;Q9P0V9-3	Isoform 3 of Progesterone receptor;Isoform 4 of Progesterone receptor;Isoform A of Progesterone receptor;Progesterone receptor	Peptide
	TUM_first_pool_10	Proteotypic	RFCQYVVK	CLEC1B	Q9P126;Q9P126-2	Isoform 2 of N-acetyltransferase ESCO1;N-acetyltransferase ESCO1	Peptide
[truncated: 147,708 more rows]

## Sheet: Quality Control Peptides
	Supplementary Table ST1B: List of quality control peptides included in each peptide pool of the ProteomeTools collection
	Sequence	Type	QC type
	YSAHEEHHYDK	Retention Time Peptide	JPT-RT
	HEHISSDYAGK	Retention Time Peptide	JPT-RT
	TFAHTESHISK	Retention Time Peptide	JPT-RT
	ISLGEHEGGGK	Retention Time Peptide	JPT-RT
	LSSGYDGTSYK	Retention Time Peptide	JPT-RT
	TASGVGGFSTK	Retention Time Peptide	JPT-RT
	FGTGTYAGGEK	Retention Time Peptide	JPT-RT
	VGASTGYSGLK	Retention Time Peptide	JPT-RT
	SYASDFGSSAK	Retention Time Peptide	JPT-RT
	TLIAYDDSSTK	Retention Time Peptide	JPT-RT
	LYSYYSSTESK	Retention Time Peptide	JPT-RT
	LYTGAGYDEVK	Retention Time Peptide	JPT-RT
	HLTGLTFDTYK	Retention Time Peptide	JPT-RT
	GFLDYESTGAK	Retention Time Peptide	JPT-RT
	FLASSEGGFTK	Retention Time Peptide	JPT-RT
	YALDSYSLSSK	Retention Time Peptide	JPT-RT
	FVGTEYDGLAK	Retention Time Peptide	JPT-RT
	HFALFSTDVTK	Retention Time Peptide	JPT-RT
	HDTVFGSYLYK	Retention Time Peptide	JPT-RT
	ALFSSITDSEK	Retention Time Peptide	JPT-RT
	YFGYTSDTFGK	Retention Time Peptide	JPT-RT
	TFTGTTDSFFK	Retention Time Peptide	JPT-RT
	VSGFSDISIYK	Retention Time Peptide	JPT-RT
	TFGTETFDTFK	Retention Time Peptide	JPT-RT
	FLFTGYDTSVK	Retention Time Peptide	JPT-RT
	ASDLLSGYYIK	Retention Time Peptide	JPT-RT
	GIFGAFTDDYK	Retention Time Peptide	JPT-RT
	TSIDSFIDSYK	Retention Time Peptide	JPT-RT
	VYAETLSGFIK	Retention Time Peptide	JPT-RT
	GFVIDDGLITK	Retention Time Peptide	JPT-RT
	GASDFLSFAVK	Retention Time Peptide	JPT-RT
	VSSIFFDTFDK	Retention Time Peptide	JPT-RT
	FFLTGTSIFVK	Retention Time Peptide	JPT-RT
	GDFTFFIDTFK	Retention Time Peptide	JPT-RT
	IDVYILALLLK	Retention Time Peptide	JPT-RT
	FLISLLEEYFK	Retention Time Peptide	JPT-RT
	LFISALVDFFK	Retention Time Peptide	JPT-RT
	SILAFLYLYFK	Retention Time Peptide	JPT-RT
	SLFFIIDGFVK	Retention Time Peptide	JPT-RT
	SLIFFLSTLLK	Retention Time Peptide	JPT-RT
	YVGDSYDSSAK	Synthesis Quality Control Peptide	JPT-QC
	HTAYSDFLSDK	Synthesis Quality Control Peptide	JPT-QC
	YGFSSEDIFTK	Synthesis Quality Control Peptide	JPT-QC
	VDTFLDGFSVK	Synthesis Quality Control Peptide	JPT-QC
	SILDYVSLVEK	Synthesis Quality Control Peptide	JPT-QC
	GILFVGSGVSGGEEGAR*	PRTC Pierce Retention Time Calibration Peptide	Pierce-RT
	LSSEAPALFQFDLK*	PRTC Pierce Retention Time Calibration Peptide	Pierce-RT
	ELGQSGVDTYLQTK*	PRTC Pierce Retention Time Calibration Peptide	Pierce-RT
	SFANQPLEVVYSK*	PRTC Pierce Retention Time Calibration Peptide	Pierce-RT
	TASEFDSAIAQDK*	PRTC Pierce Retention Time Calibration Peptide	Pierce-RT
	ELASGLSFPVGFK*	PRTC Pierce Retention Time Calibration Peptide	Pierce-RT
	GISNEGQNASIK*	PRTC Pierce Retention Time Calibration Peptide	Pierce-RT
	SAAGAFGPELSR*	PRTC Pierce Retention Time Calibration Peptide	Pierce-RT
	NGFILDGFPR*	PRTC Pierce Retention Time Calibration Peptide	Pierce-RT
	GLILVGGYGTR*	PRTC Pierce Retention Time Calibration Peptide	Pierce-RT
	LTILEELR*	PRTC Pierce Retention Time Calibration Peptide	Pierce-RT
	HVLTSIGEK*	PRTC Pierce Retention Time Calibration Peptide	Pierce-RT
	SSAAPPPPPR*	PRTC Pierce Retention Time Calibration Peptide	Pierce-RT
	DIPVPKPK*	PRTC Pierce Retention Time Calibration Peptide	Pierce-RT
	IGDYAGIK*	PRTC Pierce Retention Time Calibration Peptide	Pierce-RT
