# Supplementary material for: Assessment and Prediction of Human Proteotypic Peptide Stability for Proteomics Quantification
Source: Anal Chem. 2023 Sep 7;95(37):13746–9. doi: 10.1021/acs.analchem.3c02269 (PMC10515110; doi:10.1021/acs.analchem.3c02269)
Supplement: Supplementary file 3 — ac3c02269_si_003.xlsx [file ac3c02269_si_003.xlsx]

## Sheet: filtered-master-table-stability
	Supplementary Table ST2: Identification and quantification of peptide stability profiles within 21 days (3.5 days per time point).
	Sequence	N.term.cleavage.window	C.term.cleavage.window	Amino.acid.before	First.amino.acid	Second.amino.acid	Second.last.amino.acid	Last.amino.acid	Amino.acid.after	A.Count	R.Count	N.Count	D.Count	C.Count	Q.Count	E.Count	G.Count	H.Count	I.Count	L.Count	K.Count	M.Count	F.Count	P.Count	S.Count	T.Count	W.Count	Y.Count	V.Count	U.Count	O.Count	Length	Missed.cleavages	Mass	Proteins	Leading.razor.protein	Start.position	End.position	Unique..Groups.	Unique..Proteins.	Charges	PEP	Score	Identification.type.1	Identification.type.2	Identification.type.3	Identification.type.4	Identification.type.5	Identification.type.6
	AAAFYVR	HNCEVRIDAAVFNPRAAAFYVRTTDLEIRK	DAAVFNPRAAAFYVRTTDLEIRKMLTYDRL	R	A	A	V	R	T	3	1	0	0	0	0	0	0	0	0	0	0	0	1	0	0	0	0	1	1	0	0	7	0	796.423	Packet:TUM_first_pool_1	Packet:TUM_first_pool_1	5047	5053	yes	yes	2	0.016891	114.67	By matching	By matching	By matching	By matching	By matching	By MS/MS
	ADENIIVR	RYLTFAVRAVLGLTKADENIIVRAYASLFR	AVLGLTKADENIIVRAYASLFRIVEIYSRL	K	A	D	V	R	A	1	1	1	1	0	0	1	0	0	2	0	0	0	0	0	0	0	0	0	1	0	0	8	0	928.498	Packet:TUM_first_pool_1	Packet:TUM_first_pool_1	5474	5481	yes	yes	2	0.0013747	171.38	By MS/MS	By MS/MS		By MS/MS	By MS/MS	By matching
	ADVWLIR	AFLLFKMTAEKFLNRADVWLIRLVLDQLRE	TAEKFLNRADVWLIRLVLDQLREIEELQKV	R	A	D	I	R	L	1	1	0	1	0	0	0	0	0	1	1	0	0	0	0	0	0	1	0	1	0	0	7	0	871.492	Packet:TUM_first_pool_1	Packet:TUM_first_pool_1	1153	1159	yes	yes	2	0.0064385	167.25	By MS/MS	By MS/MS	By MS/MS	By MS/MS	By MS/MS	By MS/MS
	AEFVRTAEK	NFLEFQRYDLPASYKAEFVRTAEKMEAYEQ	LPASYKAEFVRTAEKMEAYEQVQKSLISVV	K	A	E	E	K	M	2	1	0	0	0	0	2	0	0	0	0	1	0	1	0	0	1	0	0	1	0	0	9	1	1049.55	Packet:TUM_first_pool_1	Packet:TUM_first_pool_1	779	787	yes	yes	2	0.00018764	163.16	By MS/MS	By MS/MS	By MS/MS	By MS/MS	By MS/MS
	AEIEELQQR	EQLVCRQNTPFLNWKAEIEELQQRINEWLT	PFLNWKAEIEELQQRINEWLTKKLEEQDRL	K	A	E	Q	R	I	1	1	0	0	0	2	3	0	0	1	1	0	0	0	0	0	0	0	0	0	0	0	9	0	1114.56	Packet:TUM_first_pool_1	Packet:TUM_first_pool_1	4308	4316	yes	yes	2	1.6534e-29	278.48	By MS/MS	By MS/MS	By MS/MS	By MS/MS	By MS/MS	By MS/MS
	AFDIVQK	LIGFLRLFIPNDFFKAFDIVQKNPELVARV	FIPNDFFKAFDIVQKNPELVARVFISITKI	K	A	F	Q	K	N	1	0	0	1	0	1	0	0	0	1	0	1	0	1	0	0	0	0	0	1	0	0	7	0	819.449	Packet:TUM_first_pool_1	Packet:TUM_first_pool_1	3419	3425	yes	yes	2	0.010423	146.94	By MS/MS	By MS/MS	By MS/MS	By MS/MS	By MS/MS	By MS/MS
	AFFSVLR	RALGAMWKLELVNSRAFFSVLRLIGFAQRT	KLELVNSRAFFSVLRLIGFAQRTFQAFVKT	R	A	F	L	R	L	1	1	0	0	0	0	0	0	0	0	1	0	0	2	0	1	0	0	0	1	0	0	7	0	838.47	Packet:TUM_first_pool_1	Packet:TUM_first_pool_1	672	678	yes	yes	2	0.010929	143.02	By MS/MS	By MS/MS	By MS/MS	By MS/MS	By MS/MS	By matching
	AFLDEMK	RVDPDVLKLEEQDRRAFLDEMKDWTKEHVK	KLEEQDRRAFLDEMKDWTKEHVKKDTLARE	R	A	F	M	K	D	1	0	0	1	0	0	1	0	0	0	1	1	1	1	0	0	0	0	0	0	0	0	7	0	852.405	Packet:TUM_first_pool_1	Packet:TUM_first_pool_1	6508	6514	yes	yes	2	0.01502	120.65	By matching	By matching	By matching	By MS/MS	By MS/MS	By MS/MS
	AFLFVNK	SAISCIRLHEEWLLRAFLFVNKVKLWDVRV	LHEEWLLRAFLFVNKVKLWDVRVKEDQIRF	R	A	F	N	K	V	1	0	1	0	0	0	0	0	0	0	1	1	0	2	0	0	0	0	0	1	0	0	7	0	837.475	Packet:TUM_first_pool_1	Packet:TUM_first_pool_1	2006	2012	yes	yes	2	0.0086949	155.81	By MS/MS	By MS/MS	By MS/MS	By MS/MS	By MS/MS	By MS/MS
	AFVELTK	KVAAGELKQIIGILRAFVELTKRLEEEEKR	KQIIGILRAFVELTKRLEEEEKRYVHLCPR	R	A	F	T	K	R	1	0	0	0	0	0	1	0	0	0	1	1	0	1	0	0	1	0	0	1	0	0	7	0	806.454	Packet:TUM_first_pool_1	Packet:TUM_first_pool_1	7275	7281	yes	yes	2	0.031437	101.64	By matching	By matching	By MS/MS	By matching	By matching	By matching
	AGILFFR	RLIYDGPRELANQLKAGILFFRQAWVWAAV	RELANQLKAGILFFRQAWVWAAVRTEGFWR	K	A	G	F	R	Q	1	1	0	0	0	0	0	1	0	1	1	0	0	2	0	0	0	0	0	0	0	0	7	0	822.475	Packet:TUM_first_pool_1	Packet:TUM_first_pool_1	4999	5005	yes	yes	2	0.016891	114.67	By MS/MS	By matching	By matching	By MS/MS	By MS/MS	By MS/MS
	AGVLLLLR	IYTHLSPKGWIRGRRAGVLLLLRRESWTPR	GWIRGRRAGVLLLLRRESWTPRCFICDSRY	R	A	G	L	R	R	1	1	0	0	0	0	0	1	0	0	4	0	0	0	0	0	0	0	0	1	0	0	8	0	853.575	Packet:TUM_first_pool_1	Packet:TUM_first_pool_1	3689	3696	yes	yes	2	0.010161	129.96	By MS/MS	By MS/MS	By MS/MS	By MS/MS	By MS/MS	By MS/MS
	AIIDQFGQR	RFSAFLDKLTVELMKAIIDQFGQRDQEGEL	TVELMKAIIDQFGQRDQEGELRRTGRLGQR	K	A	I	Q	R	D	1	1	0	1	0	2	0	1	0	2	0	0	0	1	0	0	0	0	0	0	0	0	9	0	1046.55	Packet:TUM_first_pool_1	Packet:TUM_first_pool_1	1090	1098	yes	yes	2	6.1404e-10	219.25	By MS/MS	By MS/MS	By MS/MS	By matching	By MS/MS	By MS/MS
	AILTELK	HNQEEYARRGLFGTRAILTELKTVNIPVLK	RRGLFGTRAILTELKTVNIPVLKGVLDTGR	R	A	I	L	K	T	1	0	0	0	0	0	1	0	0	1	2	1	0	0	0	0	1	0	0	0	0	0	7	0	786.485	Packet:TUM_first_pool_1	Packet:TUM_first_pool_1	323	329	yes	yes	2	0.012007	134.66	By MS/MS	By MS/MS	By MS/MS	By MS/MS	By MS/MS	By MS/MS
	ALGAMWK	KLDLLMNKRILEAVRALGAMWKLELVNSRA	KRILEAVRALGAMWKLELVNSRAFFSVLRL	R	A	L	W	K	L	2	0	0	0	0	0	0	1	0	0	1	1	1	0	0	0	0	1	0	0	0	0	7	0	775.405	Packet:TUM_first_pool_1	Packet:TUM_first_pool_1	658	664	yes	yes	2	0.016891	114.67	By MS/MS	By matching	By MS/MS	By MS/MS	By MS/MS	By MS/MS
	ALKLLNR	LYEQARNAPHYHVVKALKLLNRATWLLSPE	APHYHVVKALKLLNRATWLLSPEKVSYINS	K	A	L	N	R	A	1	1	1	0	0	0	0	0	0	0	3	1	0	0	0	0	0	0	0	0	0	0	7	1	826.539	Packet:TUM_first_pool_1	Packet:TUM_first_pool_1	2884	2890	yes	yes	2	0.026884	128.82			By matching		By matching	By MS/MS
	ALLFIPR	RFQWFFQRLQGAHLRALLFIPRTIYEYHRA	RLQGAHLRALLFIPRTIYEYHRALMERALR	R	A	L	P	R	T	1	1	0	0	0	0	0	0	0	1	2	0	0	1	1	0	0	0	0	0	0	0	7	0	828.522	Packet:TUM_first_pool_1	Packet:TUM_first_pool_1	5748	5754	yes	yes	2	0.027561	103.41	By matching	By matching	By matching	By matching	By MS/MS	By matching
	ALMERALR	RALLFIPRTIYEYHRALMERALRMGLTPLW	TIYEYHRALMERALRMGLTPLWRAGCDSWR	R	A	L	L	R	M	2	2	0	0	0	0	1	0	0	0	2	0	1	0	0	0	0	0	0	0	0	0	8	1	958.538	Packet:TUM_first_pool_1	Packet:TUM_first_pool_1	5762	5769	yes	yes	2	0.0041716	163.67	By matching	By MS/MS	By matching	By MS/MS	By MS/MS	By matching
	ALQDAIR	RELEELRKHLDTFLKALQDAIRMSSILEER	KHLDTFLKALQDAIRMSSILEERILHLGLK	K	A	L	I	R	M	2	1	0	1	0	1	0	0	0	1	1	0	0	0	0	0	0	0	0	0	0	0	7	0	785.44	Packet:TUM_first_pool_1	Packet:TUM_first_pool_1	485	491	yes	yes	2	0.01265	129.68	By matching	By MS/MS	By matching	By matching	By MS/MS	By MS/MS
	ALVLELAK	IAGGERDQQLMVALRALVLELAKSLCEAVR	QLMVALRALVLELAKSLCEAVRIDHLVTMK	R	A	L	A	K	S	2	0	0	0	0	0	1	0	0	0	3	1	0	0	0	0	0	0	0	1	0	0	8	0	855.543	Packet:TUM_first_pool_1	Packet:TUM_first_pool_1	1190	1197	yes	yes	2	0.013365	124.83	By MS/MS	By MS/MS	By MS/MS	By MS/MS	By matching	By matching
	ALVTLQR	SYYENVIKVVLVSFKALVTLQRHLAPDYRV	KVVLVSFKALVTLQRHLAPDYRVTLCCDRC	K	A	L	Q	R	H	1	1	0	0	0	1	0	0	0	0	2	0	0	0	0	0	1	0	0	1	0	0	7	0	799.492	Packet:TUM_first_pool_1	Packet:TUM_first_pool_1	62	68	yes	yes	2	0.016304	116.54	By matching	By MS/MS	By matching	By MS/MS	By MS/MS	By matching
	ANTEVAQWR	DDIPGLPRDAENLGRANTEVAQWRAPSFWY	AENLGRANTEVAQWRAPSFWYKAAAQKTGR	R	A	N	W	R	A	2	1	1	0	0	1	1	0	0	0	0	0	0	0	0	0	1	1	0	1	0	0	9	0	1073.53	Packet:TUM_first_pool_1	Packet:TUM_first_pool_1	1310	1318	yes	yes	2	8.9937e-07	195.32	By MS/MS	By matching	By MS/MS	By MS/MS	By MS/MS	By MS/MS
	APNVVVTR	IGFLTEDKKPTVFTRAPNVVVTRHFVNLYR	KPTVFTRAPNVVVTRHFVNLYRLISLICRI	R	A	P	T	R	H	1	1	1	0	0	0	0	0	0	0	0	0	0	0	1	0	1	0	0	3	0	0	8	0	854.497	Packet:TUM_first_pool_1	Packet:TUM_first_pool_1	5280	5287	yes	yes	2	0.0022421	160.63	By MS/MS	By matching	By MS/MS	By MS/MS	By MS/MS	By MS/MS
	APSFWYK	AENLGRANTEVAQWRAPSFWYKAAAQKTGR	NTEVAQWRAPSFWYKAAAQKTGRQMFEQLK	R	A	P	Y	K	A	1	0	0	0	0	0	0	0	0	0	0	1	0	1	1	1	0	1	1	0	0	0	7	0	897.438	Packet:TUM_first_pool_1	Packet:TUM_first_pool_1	1319	1325	yes	yes	2	0.012769	128.75	By MS/MS	By MS/MS	By MS/MS	By matching	By matching	By MS/MS
	AQTLELERR	KFLINTIKSVEDLVRAQTLELERRKDFLLS	VEDLVRAQTLELERRKDFLLSRLSLLEEKS	R	A	Q	R	R	K	1	2	0	0	0	1	2	0	0	0	2	0	0	0	0	0	1	0	0	0	0	0	9	1	1114.61	Packet:TUM_first_pool_1	Packet:TUM_first_pool_1	3762	3770	yes	yes	2;3	3.5517e-05	159.28	By MS/MS	By MS/MS	By MS/MS	By MS/MS	By MS/MS	By MS/MS
	ASSFHEFAR	NNIIQTWRLIEQAFRASSFHEFARFGPLFV	IEQAFRASSFHEFARFGPLFVRLEKAQMKQ	R	A	S	A	R	F	2	1	0	0	0	0	1	0	1	0	0	0	0	2	0	2	0	0	0	0	0	0	9	0	1050.49	Packet:TUM_first_pool_1	Packet:TUM_first_pool_1	4075	4083	no	no	2	0.022158	112.41	By matching	By MS/MS	By MS/MS	By matching	By matching	By matching
	ATWLLSPEK	APHYHVVKALKLLNRATWLLSPEKVSYINS	LKLLNRATWLLSPEKVSYINSRLDLLLEKA	R	A	T	E	K	V	1	0	0	0	0	0	1	0	0	0	2	1	0	0	1	1	1	1	0	0	0	0	9	0	1043.57	Packet:TUM_first_pool_1	Packet:TUM_first_pool_1	2891	2899	yes	yes	2	1.8908e-05	175.51	By matching	By MS/MS	By MS/MS	By MS/MS	By MS/MS	By MS/MS
	AWFLESK	AAWVEALRQFLNPAKAWFLESKYLDFSSKV	RQFLNPAKAWFLESKYLDFSSKVLGSPARS	K	A	W	S	K	Y	1	0	0	0	0	0	1	0	0	0	1	1	0	1	0	1	0	1	0	0	0	0	7	0	879.449	Packet:TUM_first_pool_1	Packet:TUM_first_pool_1	427	433	yes	yes	2	0.013863	124.34	By MS/MS	By MS/MS	By MS/MS	By MS/MS	By MS/MS	By MS/MS
	AYADFYR	HITEPKYAELLEEHRAYADFYRFYLGQWRN	AELLEEHRAYADFYRFYLGQWRNYEQWQLQ	R	A	Y	Y	R	F	2	1	0	1	0	0	0	0	0	0	0	0	0	1	0	0	0	0	2	0	0	0	7	0	904.408	Packet:TUM_first_pool_1	Packet:TUM_first_pool_1	1010	1016	yes	yes	2	0.0098339	150.02	By MS/MS	By MS/MS	By MS/MS	By MS/MS	By MS/MS	By MS/MS
	AYLFQLR	KLLDFLQKLYLLTEKAYLFQLRSGFLTLGY	KLYLLTEKAYLFQLRSGFLTLGYRLLPEVL	K	A	Y	L	R	S	1	1	0	0	0	1	0	0	0	0	2	0	0	1	0	0	0	0	1	0	0	0	7	0	909.507	Packet:TUM_first_pool_1	Packet:TUM_first_pool_1	4409	4415	yes	yes	2	0.011641	137.5	By MS/MS	By MS/MS	By MS/MS	By MS/MS	By MS/MS	By MS/MS
	DALEIYKR	RTFQAFVKTWLLSEKDALEIYKRDAINVEK	TWLLSEKDALEIYKRDAINVEKAILTLLRL	K	D	A	K	R	D	1	1	0	1	0	0	1	0	0	1	1	1	0	0	0	0	0	0	1	0	0	0	8	1	1006.54	Packet:TUM_first_pool_1	Packet:TUM_first_pool_1	700	707	yes	yes	2	0.00072153	152.47	By MS/MS	By MS/MS	By MS/MS	By MS/MS	By MS/MS	By MS/MS
	DDEQHLLER	KGPGSPPRISNAYARDDEQHLLERKPDEQP	SNAYARDDEQHLLERKPDEQPKCAGCGGKS	R	D	D	E	R	K	0	1	0	2	0	1	2	0	1	0	2	0	0	0	0	0	0	0	0	0	0	0	9	0	1153.54	Packet:TUM_first_pool_1	Packet:TUM_first_pool_1	2276	2284	no	no	2	1.5642e-05	177.7	By MS/MS	By MS/MS	By MS/MS	By MS/MS	By MS/MS	By MS/MS
	DENFILK	LSVDCVNKLFNAVVRDENFILKYFNTEEKY	KLFNAVVRDENFILKYFNTEEKYLEEFPEE	R	D	E	L	K	Y	0	0	1	1	0	0	1	0	0	1	1	1	0	1	0	0	0	0	0	0	0	0	7	0	877.455	Packet:TUM_first_pool_1	Packet:TUM_first_pool_1	1235	1241	yes	yes	2	0.010918	143.11	By MS/MS	By MS/MS	By MS/MS	By MS/MS	By MS/MS	By MS/MS
	DESLEFQK	VDVDQLEKSLSHLYRDESLEFQKTIMPGFK	SLSHLYRDESLEFQKTIMPGFKMLGARLRW	R	D	E	Q	K	T	0	0	0	1	0	1	2	0	0	0	1	1	0	1	0	1	0	0	0	0	0	0	8	0	994.461	Packet:TUM_first_pool_1	Packet:TUM_first_pool_1	2350	2357	yes	yes	2	0.0013199	172.14	By matching	By matching	By matching	By MS/MS	By MS/MS	By MS/MS
	DGELYCK	KYGDAFIRKLVEQLKDGELYCKTGDYLWRT	RKLVEQLKDGELYCKTGDYLWRTEFLGFFY	K	D	G	C	K	T	0	0	0	1	1	0	1	1	0	0	1	1	0	0	0	0	0	0	1	0	0	0	7	0	883.375	Packet:TUM_first_pool_1	Packet:TUM_first_pool_1	6809	6815	no	no	2	0.0099559	149.4	By MS/MS	By MS/MS	By MS/MS	By MS/MS	By MS/MS
	DGFLELK	RVLFDILKGLAQYLKDGFLELKVLTLELYK	KGLAQYLKDGFLELKVLTLELYKAIINPSN	K	D	G	L	K	V	0	0	0	1	0	0	1	1	0	0	2	1	0	1	0	0	0	0	0	0	0	0	7	0	820.433	Packet:TUM_first_pool_1	Packet:TUM_first_pool_1	3820	3826	yes	yes	2	0.0087537	155.51	By MS/MS	By MS/MS	By MS/MS	By MS/MS	By MS/MS	By MS/MS
	DGSFNSR	KEFEFLMRLVFIIYRDGSFNSRARTRPLRL	RLVFIIYRDGSFNSRARTRPLRLEEEQEKY	R	D	G	S	R	A	0	1	1	1	0	0	0	1	0	0	0	0	0	1	0	2	0	0	0	0	0	0	7	0	781.335	Packet:TUM_first_pool_1	Packet:TUM_first_pool_1	4870	4876	no	no	2	0.016197	116.88	By MS/MS	By matching	By matching	By matching	By matching
	DIHHIDYYK	RLLQCSPKNLLQALRDIHHIDYYKLAKSLV	LLQALRDIHHIDYYKLAKSLVPKVWSDFLR	R	D	I	Y	K	L	0	0	0	2	0	0	0	0	2	2	0	1	0	0	0	0	0	0	2	0	0	0	9	0	1202.57	Packet:TUM_first_pool_1;Packet:TUM_first_pool_35	Packet:TUM_first_pool_1	2718	2726	no	no	2;3	1.2143e-06	153.08	By MS/MS	By MS/MS	By MS/MS	By MS/MS	By MS/MS	By MS/MS
	DLAQALINR	LNEILKYLPTEQEVRDLAQALINRFPLPIY	TEQEVRDLAQALINRFPLPIYKDFLLYLRA	R	D	L	N	R	F	2	1	1	1	0	1	0	0	0	1	2	0	0	0	0	0	0	0	0	0	0	0	9	0	1012.57	Packet:TUM_first_pool_1	Packet:TUM_first_pool_1	6611	6619	yes	yes	2	2.1855e-29	275.71	By MS/MS	By MS/MS	By MS/MS	By MS/MS	By MS/MS	By MS/MS
	DLDVFLR	RLVDDILKFGGAFCRDLDVFLRKDEAGERI	KFGGAFCRDLDVFLRKDEAGERIESKDPRE	R	D	L	L	R	K	0	1	0	2	0	0	0	0	0	0	2	0	0	1	0	0	0	0	0	1	0	0	7	0	876.471	Packet:TUM_first_pool_1	Packet:TUM_first_pool_1	4950	4956	yes	yes	2	0.012258	132.72	By MS/MS	By MS/MS	By matching	By matching	By MS/MS	By MS/MS
	DLEAALR	KMQDLVDKMMLVLPRDLEAALRVLQNIIKK	KMMLVLPRDLEAALRVLQNIIKKVLEEYKE	R	D	L	L	R	V	2	1	0	1	0	0	1	0	0	0	2	0	0	0	0	0	0	0	0	0	0	0	7	0	786.424	Packet:TUM_first_pool_1	Packet:TUM_first_pool_1	3237	3243	yes	yes	2	0.012756	128.86	By matching	By MS/MS	By MS/MS	By MS/MS	By MS/MS	By MS/MS
	DLFALAR	KYEEEFLRFGEEGLKDLFALARIIGAVLKS	RFGEEGLKDLFALARIIGAVLKSLEYDIKE	K	D	L	A	R	I	2	1	0	1	0	0	0	0	0	0	2	0	0	1	0	0	0	0	0	0	0	0	7	0	804.449	Packet:TUM_first_pool_1	Packet:TUM_first_pool_1	4166	4172	yes	yes	2	0.01429	122.98	By matching	By matching	By MS/MS	By MS/MS	By MS/MS	By MS/MS
	DLGAYLR	RQLIDYERISLISEKDLGAYLRQQVDQLPR	RISLISEKDLGAYLRQQVDQLPREVGVWRQ	K	D	L	L	R	Q	1	1	0	1	0	0	0	1	0	0	2	0	0	0	0	0	0	0	1	0	0	0	7	0	806.429	Packet:TUM_first_pool_1	Packet:TUM_first_pool_1	1474	1480	yes	yes	2	0.012769	128.75	By matching	By MS/MS	By MS/MS	By MS/MS	By matching	By matching
	DLIHQLLR	PTISQRILEIVGNIRDLIHQLLRKELEEMK	EIVGNIRDLIHQLLRKELEEMKGIDYYDRV	R	D	L	L	R	K	0	1	0	1	0	1	0	0	1	1	3	0	0	0	0	0	0	0	0	0	0	0	8	0	1006.59	Packet:TUM_first_pool_1	Packet:TUM_first_pool_1	6213	6220	yes	yes	2	0.014044	124.08	By MS/MS	By MS/MS	By matching	By MS/MS	By MS/MS	By MS/MS
	DLLCRQSPK	RHSDSLFKNQELLEKDLLCRQSPKELISDL	QELLEKDLLCRQSPKELISDLEHRSASWIT	K	D	L	P	K	E	0	1	0	1	1	1	0	0	0	0	2	1	0	0	1	1	0	0	0	0	0	0	9	1	1115.58	Packet:TUM_first_pool_1	Packet:TUM_first_pool_1	4702	4710	yes	yes	2;3	5.0931e-05	171.99	By MS/MS	By MS/MS	By MS/MS	By MS/MS	By MS/MS	By MS/MS
	DLSGNLWER	GPTYQRLTQQLEFEKDLSGNLWEREVLAQT	QLEFEKDLSGNLWEREVLAQTRLADLDFRR	K	D	L	E	R	E	0	1	1	1	0	0	1	1	0	0	2	0	0	0	0	1	0	1	0	0	0	0	9	0	1088.53	Packet:TUM_first_pool_1;Packet:TUM_first_pool_39;Packet:TUM_first_pool_110	Packet:TUM_first_pool_1	3874	3882	yes	no	2	9.4837e-10	214.96	By MS/MS	By MS/MS	By MS/MS	By MS/MS	By MS/MS	By MS/MS
	DLVGIFK	EETSPRTSFEIAELKDLVGIFKLALEELRE	SFEIAELKDLVGIFKLALEELREEEEQKRN	K	D	L	F	K	L	0	0	0	1	0	0	0	1	0	1	1	1	0	1	0	0	0	0	0	1	0	0	7	0	790.459	Packet:TUM_first_pool_1	Packet:TUM_first_pool_1	5690	5696	yes	yes	2	0.027831	103.29	By MS/MS	By MS/MS	By matching	By matching	By matching	By MS/MS
	DMGLELFR	AIINPSNRYEWVVIKDMGLELFREGPTYQR	YEWVVIKDMGLELFREGPTYQRLTQQLEFE	K	D	M	F	R	E	0	1	0	1	0	0	1	1	0	0	2	0	1	1	0	0	0	0	0	0	0	0	8	0	979.48	Packet:TUM_first_pool_1	Packet:TUM_first_pool_1	3850	3857	yes	yes	2	0.0010211	176.29	By MS/MS	By MS/MS	By MS/MS	By MS/MS	By MS/MS	By MS/MS
	DNYDALR	KATGGGIRAADQRPKDNYDALRMELENIRD	RAADQRPKDNYDALRMELENIRDLSYTLKT	K	D	N	L	R	M	1	1	1	2	0	0	0	0	0	0	1	0	0	0	0	0	0	0	1	0	0	0	7	0	865.393	Packet:TUM_first_pool_1	Packet:TUM_first_pool_1	1695	1701	no	no	2	0.0053885	171.38	By MS/MS	By MS/MS	By MS/MS	By MS/MS	By MS/MS	By MS/MS
	DPDVYSAK	DIFQHLRYLPFVPSRDPDVYSAKLLSAILR	LPFVPSRDPDVYSAKLLSAILRNRFSLSRL	R	D	P	A	K	L	1	0	0	2	0	0	0	0	0	0	0	1	0	0	1	1	0	0	1	1	0	0	8	0	893.413	Packet:TUM_first_pool_1	Packet:TUM_first_pool_1	7363	7370	yes	yes	2	0.0030691	151.04	By MS/MS	By MS/MS	By MS/MS	By MS/MS	By MS/MS	By MS/MS
	DPVCYLK	RADFEELRIPNTAFRDPVCYLKGPEIEPRL	RIPNTAFRDPVCYLKGPEIEPRLQMTSTKF	R	D	P	L	K	G	0	0	0	1	1	0	0	0	0	0	1	1	0	0	1	0	0	0	1	1	0	0	7	0	893.432	Packet:TUM_first_pool_1	Packet:TUM_first_pool_1	901	907	yes	yes	2	0.0080291	159.19	By matching	By MS/MS	By MS/MS	By MS/MS	By MS/MS	By MS/MS
	DQLQEIR	KTALQVMKLISGQAKDQLQEIRHAHELMLK	KLISGQAKDQLQEIRHAHELMLKKISTLPR	K	D	Q	I	R	H	0	1	0	1	0	2	1	0	0	1	1	0	0	0	0	0	0	0	0	0	0	0	7	0	900.466	Packet:TUM_first_pool_1	Packet:TUM_first_pool_1	227	233	yes	yes	2	0.0041114	176.41	By MS/MS	By MS/MS	By MS/MS	By MS/MS	By MS/MS	By MS/MS
	DQQLMVALR	REIEELQKVIAGGERDQQLMVALRALVLEL	IAGGERDQQLMVALRALVLELAKSLCEAVR	R	D	Q	L	R	A	1	1	0	1	0	2	0	0	0	0	2	0	1	0	0	0	0	0	0	1	0	0	9	0	1072.57	Packet:TUM_first_pool_1;Packet:TUM_first_pool_78	Packet:TUM_first_pool_1	1181	1189	yes	no	2	1.9024e-14	229.44	By MS/MS	By MS/MS	By MS/MS	By MS/MS	By MS/MS	By MS/MS
	DTLAREELR	FLDEMKDWTKEHVKKDTLAREELRQQWDQQ	KEHVKKDTLAREELRQQWDQQRQVWDYLFG	K	D	T	L	R	Q	1	2	0	1	0	0	2	0	0	0	2	0	0	0	0	0	1	0	0	0	0	0	9	1	1101.58	Packet:TUM_first_pool_1	Packet:TUM_first_pool_1	6524	6532	yes	yes	2	0.010347	134.81	By matching	By matching	By MS/MS	By matching	By matching	By matching
	DTLNFFK	KIQDLDRRYLDCQERDTLNFFKVSYYENVI	RYLDCQERDTLNFFKVSYYENVIKVVLVSF	R	D	T	F	K	V	0	0	1	1	0	0	0	0	0	0	1	1	0	2	0	0	1	0	0	0	0	0	7	0	883.444	Packet:TUM_first_pool_1	Packet:TUM_first_pool_1	39	45	yes	yes	2	0.0078368	160.17	By MS/MS	By MS/MS	By MS/MS	By MS/MS	By MS/MS	By MS/MS
	DTVFIFK	REIEVQMKTENPAEKDTVFIFKFGENLDLR	KTENPAEKDTVFIFKFGENLDLRLPLISLR	K	D	T	F	K	F	0	0	0	1	0	0	0	0	0	1	0	1	0	2	0	0	1	0	0	1	0	0	7	0	868.469	Packet:TUM_first_pool_1	Packet:TUM_first_pool_1	4471	4477	yes	yes	2	0.0081587	158.53	By MS/MS	By matching	By MS/MS	By matching	By matching	By MS/MS
	DVTFNIICK	EQLSLQHRVLSFSLKDVTFNIICKKFSCHI	LSFSLKDVTFNIICKKFSCHIRLVAFPTRR	K	D	V	C	K	K	0	0	1	1	1	0	0	0	0	2	0	1	0	1	0	0	1	0	0	1	0	0	9	0	1108.56	Packet:TUM_first_pool_1;Packet:TUM_first_pool_29	Packet:TUM_first_pool_1	1423	1431	yes	no	2	1.2646e-06	190.51	By MS/MS	By MS/MS	By MS/MS	By matching	By matching	By matching
	DYDFEER	GLEWLARSQFFITFRDYDFEERSLPASLKL	SQFFITFRDYDFEERSLPASLKLGDILQKL	R	D	Y	E	R	S	0	1	0	2	0	0	2	0	0	0	0	0	0	1	0	0	0	0	1	0	0	0	7	0	972.382	Packet:TUM_first_pool_1	Packet:TUM_first_pool_1	2049	2055	no	no	2	0.01251	130.77	By MS/MS	By matching	By MS/MS	By MS/MS	By MS/MS	By MS/MS
	DYEEDVR	PTPHEAEKTYAQSSKDYEEDVRIQAILEKV	KTYAQSSKDYEEDVRIQAILEKVGYPFLRE	K	D	Y	V	R	I	0	1	0	2	0	0	2	0	0	0	0	0	0	0	0	0	0	0	1	1	0	0	7	0	924.382	Packet:TUM_first_pool_1	Packet:TUM_first_pool_1	6424	6430	yes	yes	2	0.0035432	178.65	By MS/MS	By MS/MS	By MS/MS	By MS/MS	By MS/MS	By MS/MS
	EAFEAEYR	KISDWALKKLEENLKEAFEAEYRQLEEIQK	KLEENLKEAFEAEYRQLEEIQKFPFLEMKT	K	E	A	Y	R	Q	2	1	0	0	0	0	3	0	0	0	0	0	0	1	0	0	0	0	1	0	0	0	8	0	1013.45	Packet:TUM_first_pool_1	Packet:TUM_first_pool_1	5393	5400	yes	yes	2	0.0019605	163.9	By MS/MS	By MS/MS	By MS/MS	By MS/MS	By matching	By MS/MS
	EAFLQEVWK	REEEEQKRNPDDVFREAFLQEVWKVVQTLL	PDDVFREAFLQEVWKVVQTLLRFQWFFQRL	R	E	A	W	K	V	1	0	0	0	0	1	2	0	0	0	1	1	0	1	0	0	0	1	0	1	0	0	9	0	1148.59	Packet:TUM_first_pool_1	Packet:TUM_first_pool_1	5718	5726	yes	yes	2	2.2431e-15	245.03	By MS/MS	By MS/MS	By MS/MS	By matching	By matching	By matching
	EEGYLAFYR	RIIGAVLKSLEYDIKEEGYLAFYRVSFQEA	LEYDIKEEGYLAFYRVSFQEARRQENIAKI	K	E	E	Y	R	V	1	1	0	0	0	0	2	1	0	0	1	0	0	1	0	0	0	0	2	0	0	0	9	0	1146.53	Packet:TUM_first_pool_1	Packet:TUM_first_pool_1	4187	4195	yes	yes	2	3.028e-05	167.9	By MS/MS	By MS/MS	By MS/MS	By MS/MS	By MS/MS	By MS/MS
	EGVVITR	KLGDILQKLPEEIQREGVVITRSEFPWEVP	KLPEEIQREGVVITRSEFPWEVPRIQLIFE	R	E	G	T	R	S	0	1	0	0	0	0	1	1	0	1	0	0	0	0	0	0	1	0	0	2	0	0	7	0	772.444	Packet:TUM_first_pool_1	Packet:TUM_first_pool_1	2077	2083	yes	yes	2	0.012756	128.86	By MS/MS	By matching	By matching	By matching	By matching
	EHVELLR	RVTFSATRVVQIGIREHVELLRARLQLVVL	RVVQIGIREHVELLRARLQLVVLRVVLFSP	R	E	H	L	R	A	0	1	0	0	0	0	2	0	1	0	2	0	0	0	0	0	0	0	0	1	0	0	7	0	894.492	Packet:TUM_first_pool_1	Packet:TUM_first_pool_1	3934	3940	yes	yes	2	0.020962	106.42	By matching	By matching	By matching	By MS/MS	By matching	By matching
	EHVELLRAR	RVTFSATRVVQIGIREHVELLRARLQLVVL	VQIGIREHVELLRARLQLVVLRVVLFSPRV	R	E	H	A	R	L	1	2	0	0	0	0	2	0	1	0	2	0	0	0	0	0	0	0	0	1	0	0	9	1	1121.63	Packet:TUM_first_pool_1	Packet:TUM_first_pool_1	3934	3942	yes	yes	2	2.109e-14	237.81	By MS/MS	By MS/MS	By MS/MS	By MS/MS	By MS/MS	By MS/MS
	EIEVQMK	DKTCSKTKLLKVNIREIEVQMKTENPAEKD	KLLKVNIREIEVQMKTENPAEKDTVFIFKF	R	E	I	M	K	T	0	0	0	0	0	1	2	0	0	1	0	1	1	0	0	0	0	0	0	1	0	0	7	0	875.442	Packet:TUM_first_pool_1	Packet:TUM_first_pool_1	4457	4463	yes	yes	2	0.013692	124.89	By MS/MS	By matching	By MS/MS	By matching	By matching	By MS/MS
	EIQAEVQEK	YYEGLQDKFAIGSAREIQAEVQEKLSFSYG	AIGSAREIQAEVQEKLSFSYGRILGPIPSR	R	E	I	E	K	L	1	0	0	0	0	2	3	0	0	1	0	1	0	0	0	0	0	0	0	1	0	0	9	0	1072.54	Packet:TUM_first_pool_1;Packet:TUM_first_pool_105	Packet:TUM_first_pool_1	3576	3584	yes	no	2	9.8913e-15	237.92	By MS/MS	By MS/MS	By MS/MS	By MS/MS	By MS/MS	By MS/MS
	EITYINR	PPLVAGKSHWEEMLKEITYINRIQLLVFKR	SHWEEMLKEITYINRIQLLVFKRLEDAARV	K	E	I	N	R	I	0	1	1	0	0	0	1	0	0	2	0	0	0	0	0	0	1	0	1	0	0	0	7	0	907.476	Packet:TUM_first_pool_1;Packet:TUM_first_pool_21	Packet:TUM_first_pool_1	3318	3324	yes	no	2	0.019157	107.43	By matching	By matching	By MS/MS	By matching	By matching	By matching
	EIVEEAIR	QEALEDERLAIEAEREIVEEAIRLQAELER	LAIEAEREIVEEAIRLQAELERLAEPYGKL	R	E	I	I	R	L	1	1	0	0	0	0	3	0	0	2	0	0	0	0	0	0	0	0	0	1	0	0	8	0	957.513	Packet:TUM_first_pool_1;Packet:TUM_first_pool_46	Packet:TUM_first_pool_1	3135	3142	no	no	2	0.00031195	186.13	By MS/MS	By MS/MS	By MS/MS	By MS/MS	By MS/MS	By MS/MS
	ELEDIEPDR	WVGDAFGRICTPMGKELEDIEPDRTSEFLL	CTPMGKELEDIEPDRTSEFLLRELSDRYRQ	K	E	L	D	R	T	0	1	0	2	0	0	3	0	0	1	1	0	0	0	1	0	0	0	0	0	0	0	9	0	1114.51	Packet:TUM_first_pool_1	Packet:TUM_first_pool_1	2387	2395	yes	yes	2	0.0002139	154.49	By MS/MS	By MS/MS	By MS/MS	By MS/MS	By MS/MS	By matching
	ELISDLEHR	QELLEKDLLCRQSPKELISDLEHRSASWIT	CRQSPKELISDLEHRSASWITRFLYSLYRL	K	E	L	H	R	S	0	1	0	1	0	0	2	0	1	1	2	0	0	0	0	1	0	0	0	0	0	0	9	0	1110.57	Packet:TUM_first_pool_1	Packet:TUM_first_pool_1	4711	4719	yes	yes	2	0.0037631	137.9	By MS/MS	By matching	By MS/MS	By MS/MS	By MS/MS	By MS/MS
	ELNDLAR	KCAGCGGKSLDARLRELNDLARLNQEISRL	KSLDARLRELNDLARLNQEISRLDWEDVKE	R	E	L	A	R	L	1	1	1	1	0	0	1	0	0	0	2	0	0	0	0	0	0	0	0	0	0	0	7	0	829.429	Packet:TUM_first_pool_1;Packet:TUM_first_pool_30	Packet:TUM_first_pool_1	2306	2312	yes	no	2	0.023211	105.39				By matching	By MS/MS	By matching
	ELNEQFK	KFSTEFQRYGDVYCRELNEQFKFAFNLYRQ	RYGDVYCRELNEQFKFAFNLYRQKNLKEKQ	R	E	L	F	K	F	0	0	1	0	0	1	2	0	0	0	1	1	0	1	0	0	0	0	0	0	0	0	7	0	906.445	Packet:TUM_first_pool_1	Packet:TUM_first_pool_1	850	856	no	no	2	0.010191	148.21	By matching	By MS/MS	By MS/MS	By MS/MS	By matching	By MS/MS
	ELQQVDPR	RVLQNIIKKVLEEYKELQQVDPRRVEEPLK	KVLEEYKELQQVDPRRVEEPLKIWDVEEKK	K	E	L	P	R	R	0	1	0	1	0	2	1	0	0	0	1	0	0	0	1	0	0	0	0	1	0	0	8	0	983.504	Packet:TUM_first_pool_1	Packet:TUM_first_pool_1	3258	3265	yes	yes	2	0.0012626	172.94		By MS/MS	By matching	By MS/MS	By MS/MS	By MS/MS
	ELQQVDPRR	RVLQNIIKKVLEEYKELQQVDPRRVEEPLK	VLEEYKELQQVDPRRVEEPLKIWDVEEKKL	K	E	L	R	R	V	0	2	0	1	0	2	1	0	0	0	1	0	0	0	1	0	0	0	0	1	0	0	9	1	1139.6	Packet:TUM_first_pool_1	Packet:TUM_first_pool_1	3258	3266	yes	yes	3	0.03039	44.377	By matching	By matching	By matching	By matching	By MS/MS	By matching
	ELSDRYR	LEDIEPDRTSEFLLRELSDRYRQILCCQRC	RTSEFLLRELSDRYRQILCCQRCNAAVERL	R	E	L	Y	R	Q	0	2	0	1	0	0	1	0	0	0	1	0	0	0	0	1	0	0	1	0	0	0	7	1	937.462	Packet:TUM_first_pool_1	Packet:TUM_first_pool_1	2403	2409	yes	yes	2	0.024969	135.87	By MS/MS	By matching	By MS/MS	By matching	By MS/MS
	EMAEEYDEK	KLLEKENRFVVYSYKEMAEEYDEKIVSSIF	VVYSYKEMAEEYDEKIVSSIFRTSAEYFRL	K	E	M	E	K	I	1	0	0	1	0	0	4	0	0	0	0	1	1	0	0	0	0	0	1	0	0	0	9	0	1142.44	Packet:TUM_first_pool_1	Packet:TUM_first_pool_1	3496	3504	yes	yes	2	2.9782e-21	258.1	By MS/MS	By MS/MS	By MS/MS	By MS/MS	By MS/MS	By MS/MS
	ENISEWR	FLQLTPERVVCENPKENISEWRDTLLGPGR	RVVCENPKENISEWRDTLLGPGRDQASLGS	K	E	N	W	R	D	0	1	1	0	0	0	2	0	0	1	0	0	0	0	0	1	0	1	0	0	0	0	7	0	932.435	Packet:TUM_first_pool_1	Packet:TUM_first_pool_1	2623	2629	yes	yes	2	0.010853	143.61				By MS/MS	By matching	By matching
	ERPTFETLR	KSFSDQPKALGGQLRERPTFETLRSTQADF	LGGQLRERPTFETLRSTQADFRIFVENLRT	R	E	R	L	R	S	0	2	0	0	0	0	2	0	0	0	1	0	0	1	1	0	2	0	0	0	0	0	9	0	1147.6	Packet:TUM_first_pool_1	Packet:TUM_first_pool_1	3637	3645	yes	yes	2;3	2.9355e-10	223.88	By MS/MS	By MS/MS	By MS/MS	By MS/MS	By MS/MS	By MS/MS
	ESIDLVLDR	GFLTLGYRLLPEVLRESIDLVLDRMDKTCS	LPEVLRESIDLVLDRMDKTCSKTKLLKVNI	R	E	S	D	R	M	0	1	0	2	0	0	1	0	0	1	2	0	0	0	0	1	0	0	0	1	0	0	9	0	1058.56	Packet:TUM_first_pool_1	Packet:TUM_first_pool_1	4432	4440	yes	yes	2	1.3261e-06	189.7	By MS/MS	By matching	By MS/MS	By MS/MS	By MS/MS	By MS/MS
	EVGVWRQTR	DLGAYLRQQVDQLPREVGVWRQTRAVEESL	VDQLPREVGVWRQTRAVEESLRKAFLQTKI	R	E	V	T	R	A	0	2	0	0	0	1	1	1	0	0	0	0	0	0	0	0	1	1	0	2	0	0	9	1	1129.6	Packet:TUM_first_pool_1	Packet:TUM_first_pool_1	1489	1497	yes	yes	2	0.016658	127.02	By MS/MS	By MS/MS	By matching	By matching	By matching	By matching
	EVNIDFQTR	RLVYILNRTLLLNPKEVNIDFQTRDIILPF	LLLNPKEVNIDFQTRDIILPFRTFAILERQ	K	E	V	T	R	D	0	1	1	1	0	1	1	0	0	1	0	0	0	1	0	0	1	0	0	1	0	0	9	0	1120.55	Packet:TUM_first_pool_1	Packet:TUM_first_pool_1	964	972	yes	yes	2	2.6315e-06	186.41	By MS/MS	By MS/MS	By MS/MS	By MS/MS	By MS/MS	By MS/MS
	EYLQQLR	SLCEAVRIDHLVTMKEYLQQLRLSVDCVNK	IDHLVTMKEYLQQLRLSVDCVNKLFNAVVR	K	E	Y	L	R	L	0	1	0	0	0	2	1	0	0	0	2	0	0	0	0	0	0	0	1	0	0	0	7	0	948.503	Packet:TUM_first_pool_1	Packet:TUM_first_pool_1	1213	1219	yes	yes	2	0.0047624	173.85	By MS/MS	By MS/MS	By matching	By matching	By MS/MS	By MS/MS
	FADYLVR	KIAIDLFKIILQSCRFADYLVRLLSQLERL	KIILQSCRFADYLVRLLSQLERLVEIPTKM	R	F	A	V	R	L	1	1	0	1	0	0	0	0	0	0	1	0	0	1	0	0	0	0	1	1	0	0	7	0	882.46	Packet:TUM_first_pool_1	Packet:TUM_first_pool_1	3454	3460	yes	yes	2	0.019157	107.43	By matching	By matching	By MS/MS	By MS/MS	By MS/MS	By MS/MS
	FAFNLYR	RYGDVYCRELNEQFKFAFNLYRQKNLKEKQ	RELNEQFKFAFNLYRQKNLKEKQGEQIEII	K	F	A	Y	R	Q	1	1	1	0	0	0	0	0	0	0	1	0	0	2	0	0	0	0	1	0	0	0	7	0	929.476	Packet:TUM_first_pool_1	Packet:TUM_first_pool_1	857	863	yes	yes	2	0.0017059	185.88	By matching	By matching	By MS/MS	By matching	By matching	By MS/MS
	FAIGSAR	QDKVERLYYEGLQDKFAIGSAREIQAEVQE	YYEGLQDKFAIGSAREIQAEVQEKLSFSYG	K	F	A	A	R	E	2	1	0	0	0	0	0	1	0	1	0	0	0	1	0	1	0	0	0	0	0	0	7	0	720.392	Packet:TUM_first_pool_1	Packet:TUM_first_pool_1	3569	3575	yes	yes	2	0.019157	107.43	By matching	By MS/MS	By matching	By matching	By matching	By MS/MS
	FDEVLYK	RTDNQILKYAECGLRFDEVLYKTTCLFLHL	KYAECGLRFDEVLYKTTCLFLHLRSLSALF	R	F	D	Y	K	T	0	0	0	1	0	0	1	0	0	0	1	1	0	1	0	0	0	0	1	1	0	0	7	0	912.459	Packet:TUM_first_pool_1	Packet:TUM_first_pool_1	1628	1634	yes	yes	2	0.0092183	153.15	By MS/MS	By MS/MS	By MS/MS	By MS/MS	By MS/MS	By MS/MS
	FDFNAFR	TLFGFLGKQMLIDQRFDFNAFRYISFEERI	KQMLIDQRFDFNAFRYISFEERIEIIATLK	R	F	D	F	R	Y	1	1	1	1	0	0	0	0	0	0	0	0	0	3	0	0	0	0	0	0	0	0	7	0	915.424	Packet:TUM_first_pool_1	Packet:TUM_first_pool_1	6175	6181	yes	yes	2	0.0018216	185.42	By MS/MS	By MS/MS	By MS/MS	By MS/MS	By MS/MS	By MS/MS
	FEEFLQR	LHTYHDSRAYASPAKFEEFLQRKLPGIIGR	RAYASPAKFEEFLQRKLPGIIGRAAIQHPR	K	F	E	Q	R	K	0	1	0	0	0	1	2	0	0	0	1	0	0	2	0	0	0	0	0	0	0	0	7	0	967.476	Packet:TUM_first_pool_1	Packet:TUM_first_pool_1	6701	6707	yes	yes	2	0.0022097	183.89	By MS/MS	By MS/MS	By MS/MS	By MS/MS	By MS/MS	By MS/MS
	FEVEVTK	TSLGAKGEPWTFLVRFEVEVTKVAEAGVKV	EPWTFLVRFEVEVTKVAEAGVKVLLLRDRV	R	F	E	T	K	V	0	0	0	0	0	0	2	0	0	0	0	1	0	1	0	0	1	0	0	2	0	0	7	0	850.444	Packet:TUM_first_pool_1	Packet:TUM_first_pool_1	6319	6325	yes	yes	2	0.024625	104.75	By matching	By matching	By MS/MS	By matching	By matching
	FGEEGLK	RISVLSCKYEEEFLRFGEEGLKDLFALARI	KYEEEFLRFGEEGLKDLFALARIIGAVLKS	R	F	G	L	K	D	0	0	0	0	0	0	2	2	0	0	1	1	0	1	0	0	0	0	0	0	0	0	7	0	778.386	Packet:TUM_first_pool_1	Packet:TUM_first_pool_1	4159	4165	yes	yes	2	0.010191	148.21	By matching	By MS/MS	By matching	By MS/MS	By matching	By MS/MS
	FGENLDLR	KTENPAEKDTVFIFKFGENLDLRLPLISLR	DTVFIFKFGENLDLRLPLISLRGPGAGPRI	K	F	G	L	R	L	0	1	1	1	0	0	1	1	0	0	2	0	0	1	0	0	0	0	0	0	0	0	8	0	962.482	Packet:TUM_first_pool_1;Packet:TUM_first_pool_24	Packet:TUM_first_pool_1	4478	4485	yes	no	2	0.0001419	195.27	By MS/MS	By MS/MS	By MS/MS	By MS/MS	By MS/MS	By MS/MS
	FGLNIDR	YWAQGKLLSKGEGIRFGLNIDRMAAVDIRL	LSKGEGIRFGLNIDRMAAVDIRLMKEALRV	R	F	G	D	R	M	0	1	1	1	0	0	0	1	0	1	1	0	0	1	0	0	0	0	0	0	0	0	7	0	833.44	Packet:TUM_first_pool_1	Packet:TUM_first_pool_1	1769	1775	yes	yes	2	0.013578	125.25	By MS/MS	By MS/MS	By MS/MS	By MS/MS	By MS/MS	By MS/MS
	FHEFVEK	RAWSVVGRLFEFDTRFHEFVEKIHSLPQKH	RLFEFDTRFHEFVEKIHSLPQKHFNLPSKF	R	F	H	E	K	I	0	0	0	0	0	0	2	0	1	0	0	1	0	2	0	0	0	0	0	1	0	0	7	0	934.455	Packet:TUM_first_pool_1	Packet:TUM_first_pool_1	2150	2156	yes	yes	2	0.012117	133.81	By MS/MS	By MS/MS	By MS/MS	By MS/MS	By MS/MS	By MS/MS
	FINFQLR	LEEFPEERIHTSVTRFINFQLRQVLQVSRG	RIHTSVTRFINFQLRQVLQVSRGHLIEIRK	R	F	I	L	R	Q	0	1	1	0	0	1	0	0	0	1	1	0	0	2	0	0	0	0	0	0	0	0	7	0	936.518	Packet:TUM_first_pool_1	Packet:TUM_first_pool_1	1265	1271	yes	yes	2	0.010765	144.29	By MS/MS	By MS/MS	By matching	By MS/MS	By MS/MS	By MS/MS
	FIVIIPR	VYLDEPIKEQEKELRFIVIIPRLIQIAERH	KEQEKELRFIVIIPRLIQIAERHGWDINKG	R	F	I	P	R	L	0	1	0	0	0	0	0	0	0	3	0	0	0	1	1	0	0	0	0	1	0	0	7	0	856.553	Packet:TUM_first_pool_1	Packet:TUM_first_pool_1	3058	3064	yes	yes	2	0.01333	126.05	By matching	By MS/MS	By MS/MS	By matching	By matching	By matching
	FLAFYQYAK	RITIDTNKYVQHLQRFLAFYQYAKAETEAL	VQHLQRFLAFYQYAKAETEALSKSPTQSFR	R	F	L	A	K	A	2	0	0	0	0	1	0	0	0	0	1	1	0	2	0	0	0	0	2	0	0	0	9	0	1149.59	Packet:TUM_first_pool_1	Packet:TUM_first_pool_1	4514	4522	yes	yes	2	2.0861e-05	174.21	By MS/MS	By MS/MS	By MS/MS	By MS/MS	By MS/MS	By MS/MS
	FLALQSK	KVKLWDVRVKEDQIRFLALQSKGLEWLARS	RVKEDQIRFLALQSKGLEWLARSQFFITFR	R	F	L	S	K	G	1	0	0	0	0	1	0	0	0	0	2	1	0	1	0	1	0	0	0	0	0	0	7	0	805.47	Packet:TUM_first_pool_1	Packet:TUM_first_pool_1	2027	2033	yes	yes	2	0.010668	145.04	By MS/MS	By MS/MS	By MS/MS	By MS/MS	By MS/MS	By matching
	FLDLLWR	RTPEELLRLLFSSEKFLDLLWRVLADALKI	RLLFSSEKFLDLLWRVLADALKIIRLLVKI	K	F	L	W	R	V	0	1	0	1	0	0	0	0	0	0	3	0	0	1	0	0	0	1	0	0	0	0	7	0	961.539	Packet:TUM_first_pool_1	Packet:TUM_first_pool_1	2206	2212	yes	yes	2	0.011467	138.85	By MS/MS	By matching	By MS/MS	By MS/MS	By MS/MS	By MS/MS
	FLQDVSR	KSSVFALREEADVQKFLQDVSRITQYLIRL	REEADVQKFLQDVSRITQYLIRLQEEAQGL	K	F	L	S	R	I	0	1	0	1	0	1	0	0	0	0	1	0	0	1	0	1	0	0	0	1	0	0	7	0	863.45	Packet:TUM_first_pool_1	Packet:TUM_first_pool_1	4253	4259	yes	yes	2	0.014541	122.18	By MS/MS	By MS/MS	By matching	By MS/MS	By MS/MS	By MS/MS
	FLQLTPER	LDELALVKCYETCGKFLQLTPERVVCENPK	CYETCGKFLQLTPERVVCENPKENISEWRD	K	F	L	E	R	V	0	1	0	0	0	1	1	0	0	0	2	0	0	1	1	0	1	0	0	0	0	0	8	0	1002.55	Packet:TUM_first_pool_1	Packet:TUM_first_pool_1	2608	2615	yes	yes	2	0.0082568	134.81	By MS/MS	By MS/MS	By MS/MS	By MS/MS	By MS/MS	By MS/MS
	FLYSLYR	LISDLEHRSASWITRFLYSLYRLSVSLLRQ	RSASWITRFLYSLYRLSVSLLRQAFLGSRV	R	F	L	Y	R	L	0	1	0	0	0	0	0	0	0	0	2	0	0	1	0	1	0	0	2	0	0	0	7	0	960.507	Packet:TUM_first_pool_1	Packet:TUM_first_pool_1	4727	4733	yes	yes	2	0.0064385	167.25	By MS/MS	By matching	By MS/MS	By MS/MS	By MS/MS	By MS/MS
	FMLLFSR	KLTLIHWKLGTLDMRFMLLFSRHAFPSVRI	KLGTLDMRFMLLFSRHAFPSVRIENIYIRI	R	F	M	S	R	H	0	1	0	0	0	0	0	0	0	0	2	0	1	2	0	1	0	0	0	0	0	0	7	0	912.489	Packet:TUM_first_pool_1	Packet:TUM_first_pool_1	5223	5229	yes	yes	2	0.013853	124.37	By MS/MS	By MS/MS	By matching	By MS/MS	By MS/MS	By MS/MS
	FNADLLR	WEQAFLRVPVGTLVKFNADLLRLAFVEEKM	VPVGTLVKFNADLLRLAFVEEKMQDLVDKM	K	F	N	L	R	L	1	1	1	1	0	0	0	0	0	0	2	0	0	1	0	0	0	0	0	0	0	0	7	0	847.455	Packet:TUM_first_pool_1	Packet:TUM_first_pool_1	3209	3215	yes	yes	2	0.0075395	161.68	By MS/MS	By matching	By MS/MS	By MS/MS	By MS/MS	By MS/MS
	FNQLVEQYK	KQEQKGEKEYIERFRFNQLVEQYKLQAHLC	YIERFRFNQLVEQYKLQAHLCNPRLGFGGL	R	F	N	Y	K	L	0	0	1	0	0	2	1	0	0	0	1	1	0	1	0	0	0	0	1	1	0	0	9	0	1167.59	Packet:TUM_first_pool_1	Packet:TUM_first_pool_1	1870	1878	yes	yes	2	5.2617e-11	226.46	By MS/MS	By MS/MS	By MS/MS	By MS/MS	By MS/MS	By MS/MS
	FPFLEMK	EAFEAEYRQLEEIQKFPFLEMKTRQRNPSD	RQLEEIQKFPFLEMKTRQRNPSDRLLENMN	K	F	P	M	K	T	0	0	0	0	0	0	1	0	0	0	1	1	1	2	1	0	0	0	0	0	0	0	7	0	910.462	Packet:TUM_first_pool_1	Packet:TUM_first_pool_1	5408	5414	yes	yes	2	0.010191	148.21	By MS/MS	By MS/MS	By MS/MS	By MS/MS	By MS/MS	By MS/MS
	FSAFLDK	RESFEGMKIIFDDFRFSAFLDKLTVELMKA	KIIFDDFRFSAFLDKLTVELMKAIIDQFGQ	R	F	S	D	K	L	1	0	0	1	0	0	0	0	0	0	1	1	0	2	0	1	0	0	0	0	0	0	7	0	826.423	Packet:TUM_first_pool_1	Packet:TUM_first_pool_1	1076	1082	yes	yes	2	0.0068647	165.11	By MS/MS	By MS/MS	By MS/MS	By MS/MS	By MS/MS	By MS/MS
	FSLAAFK	TITHIVAKVEPEQEKFSLAAFKCDPDYLRG	KVEPEQEKFSLAAFKCDPDYLRGEVESLRL	K	F	S	F	K	C	2	0	0	0	0	0	0	0	0	0	1	1	0	2	0	1	0	0	0	0	0	0	7	0	782.433	Packet:TUM_first_pool_1	Packet:TUM_first_pool_1	2973	2979	yes	yes	2	0.0081892	158.38	By MS/MS	By MS/MS	By MS/MS	By MS/MS	By MS/MS	By MS/MS
	FSNQITNER	RLGMNLTKEVTNFLRFSNQITNERKPMRLD	VTNFLRFSNQITNERKPMRLDKLDLLMNKR	R	F	S	E	R	K	0	1	2	0	0	1	1	0	0	1	0	0	0	1	0	1	1	0	0	0	0	0	9	0	1107.53	Packet:TUM_first_pool_1	Packet:TUM_first_pool_1	628	636	yes	yes	2	3.7668e-07	202.2	By MS/MS	By MS/MS	By MS/MS	By MS/MS	By MS/MS	By MS/MS
	FSQIHVDNK	FWADLSQKFLVDSSKFSQIHVDNKALQIFC	LVDSSKFSQIHVDNKALQIFCRSEETSPRT	K	F	S	N	K	A	0	0	1	1	0	1	0	0	1	1	0	1	0	1	0	1	0	0	0	1	0	0	9	0	1086.55	Packet:TUM_first_pool_1	Packet:TUM_first_pool_1	5658	5666	yes	yes	2	1.5369e-14	232.83	By MS/MS	By MS/MS	By MS/MS	By MS/MS	By MS/MS	By MS/MS
	FSTEFQR	VQVSHVFRIIMGLDKFSTEFQRYGDVYCRE	RIIMGLDKFSTEFQRYGDVYCRELNEQFKF	K	F	S	Q	R	Y	0	1	0	0	0	1	1	0	0	0	0	0	0	2	0	1	1	0	0	0	0	0	7	0	913.429	Packet:TUM_first_pool_1	Packet:TUM_first_pool_1	836	842	yes	yes	2	0.016304	116.54	By matching	By matching	By matching	By MS/MS	By MS/MS	By MS/MS
	FTILNVR	RNDFLEVRLQAENIRFTILNVRLLLAFQKM	RLQAENIRFTILNVRLLLAFQKMELVTFRF	R	F	T	V	R	L	0	1	1	0	0	0	0	0	0	1	1	0	0	1	0	0	1	0	0	1	0	0	7	0	861.507	Packet:TUM_first_pool_1	Packet:TUM_first_pool_1	6759	6765	yes	yes	2	0.016874	114.72	By matching	By MS/MS	By matching	By MS/MS	By MS/MS	By matching
	FTWEQAFLR	KELIFTGRSFFSDKRFTWEQAFLRVPVGTL	FFSDKRFTWEQAFLRVPVGTLVKFNADLLR	R	F	T	L	R	V	1	1	0	0	0	1	1	0	0	0	1	0	0	2	0	0	1	1	0	0	0	0	9	0	1196.6	Packet:TUM_first_pool_1	Packet:TUM_first_pool_1	3192	3200	yes	yes	2	1.2199e-09	211.48	By MS/MS	By MS/MS	By MS/MS	By MS/MS	By MS/MS	By MS/MS
	FVFDVFR	RIMKDLIKGLSEYQRFVFDVFRLHYSNIRA	KGLSEYQRFVFDVFRLHYSNIRALLQEQFR	R	F	V	F	R	L	0	1	0	1	0	0	0	0	0	0	0	0	0	3	0	0	0	0	0	2	0	0	7	0	928.481	Packet:TUM_first_pool_1	Packet:TUM_first_pool_1	7180	7186	yes	yes	2	0.015358	119.57	By MS/MS	By MS/MS	By matching	By MS/MS	By MS/MS	By MS/MS
	FVFLLDR	STLEENLRILTPENRFVFLLDRMLITVYCV	RILTPENRFVFLLDRMLITVYCVRSSYQDK	R	F	V	D	R	M	0	1	0	1	0	0	0	0	0	0	2	0	0	2	0	0	0	0	0	1	0	0	7	0	908.512	Packet:TUM_first_pool_1	Packet:TUM_first_pool_1	3535	3541	yes	yes	2	0.019157	107.43	By MS/MS	By matching	By MS/MS	By matching	By MS/MS	By matching
	FVIDCEIER	KAYQEDLKNMSGWYRFVIDCEIERYVLNFL	MSGWYRFVIDCEIERYVLNFLRMPEFYNRV	R	F	V	E	R	Y	0	1	0	1	1	0	2	0	0	2	0	0	0	1	0	0	0	0	0	1	0	0	9	0	1179.56	Packet:TUM_first_pool_1	Packet:TUM_first_pool_1	6377	6385	no	no	2	1.3168e-06	189.82	By MS/MS	By MS/MS	By matching	By MS/MS	By MS/MS	By MS/MS
	FVSFLGR	RLSLLEEKSTFIAPRFVSFLGRRLSFLLRV	KSTFIAPRFVSFLGRRLSFLLRVLFDILKG	R	F	V	G	R	R	0	1	0	0	0	0	0	1	0	0	1	0	0	2	0	1	0	0	0	1	0	0	7	0	824.454	Packet:TUM_first_pool_1	Packet:TUM_first_pool_1	3792	3798	yes	yes	2	0.012161	133.47	By MS/MS	By matching	By MS/MS	By matching	By MS/MS	By MS/MS
	FVTLLYR	RILIQAQRWIHLELRFVTLLYRAPQALARV	RWIHLELRFVTLLYRAPQALARVDPDVLKL	R	F	V	Y	R	A	0	1	0	0	0	0	0	0	0	0	2	0	0	1	0	0	1	0	1	1	0	0	7	0	910.528	Packet:TUM_first_pool_1	Packet:TUM_first_pool_1	6480	6486	yes	yes	2	0.014349	122.79	By MS/MS	By MS/MS	By MS/MS	By matching	By MS/MS	By MS/MS
	FVVYSYK	KMTTSFWKLLEKENRFVVYSYKEMAEEYDE	KLLEKENRFVVYSYKEMAEEYDEKIVSSIF	R	F	V	Y	K	E	0	0	0	0	0	0	0	0	0	0	0	1	0	1	0	1	0	0	2	2	0	0	7	0	904.469	Packet:TUM_first_pool_1	Packet:TUM_first_pool_1	3489	3495	yes	yes	2	0.016874	114.72	By MS/MS	By matching	By matching	By MS/MS	By MS/MS	By matching
	FYDHLLR	LSYTLKTLLEALEQRFYDHLLRLLEVIERV	LLEALEQRFYDHLLRLLEVIERVLGLLERL	R	F	Y	L	R	L	0	1	0	1	0	0	0	0	1	0	2	0	0	1	0	0	0	0	1	0	0	0	7	0	962.497	Packet:TUM_first_pool_1	Packet:TUM_first_pool_1	1725	1731	yes	yes	2	0.012161	133.47	By MS/MS	By MS/MS	By MS/MS	By MS/MS	By MS/MS	By MS/MS
	FYFLLDK	KALGFEPRILLEPYKFYFLLDKLNALNERK	RILLEPYKFYFLLDKLNALNERKMQSSLKS	K	F	Y	D	K	L	0	0	0	1	0	0	0	0	0	0	2	1	0	2	0	0	0	0	1	0	0	0	7	0	944.501	Packet:TUM_first_pool_1	Packet:TUM_first_pool_1	543	549	yes	yes	2	0.015257	119.89	By MS/MS	By MS/MS	By MS/MS	By MS/MS	By MS/MS	By MS/MS
	FYLGQWR	AELLEEHRAYADFYRFYLGQWRNYEQWQLQ	RAYADFYRFYLGQWRNYEQWQLQRIPLIFQ	R	F	Y	W	R	N	0	1	0	0	0	1	0	1	0	0	1	0	0	1	0	0	0	1	1	0	0	0	7	0	968.487	Packet:TUM_first_pool_1	Packet:TUM_first_pool_1	1017	1023	yes	yes	2	0.011508	138.53	By MS/MS	By MS/MS	By MS/MS	By MS/MS	By MS/MS	By MS/MS
	FYLLNIR	VWDYLFGKGTSSFGKFYLLNIRAALHFFNF	KGTSSFGKFYLLNIRAALHFFNFRGREFGN	K	F	Y	I	R	A	0	1	1	0	0	0	0	0	0	1	2	0	0	1	0	0	0	0	1	0	0	0	7	0	937.539	Packet:TUM_first_pool_1	Packet:TUM_first_pool_1	6556	6562	yes	yes	2	0.014695	121.68	By matching	By matching	By MS/MS	By MS/MS	By matching	By matching
	GDIITIR	DQHHHRLISYSYMVRGDIITIRIDLTSLRG	ISYSYMVRGDIITIRIDLTSLRGILNEIKD	R	G	D	I	R	I	0	1	0	1	0	0	0	1	0	3	0	0	0	0	0	0	1	0	0	0	0	0	7	0	786.46	Packet:TUM_first_pool_1	Packet:TUM_first_pool_1	5619	5625	no	no	2	0.012604	130.04	By MS/MS	By matching	By matching	By MS/MS	By MS/MS	By MS/MS
	GFALLQK	RRMLADRDSSFSSTKGFALLQKLDDYGKKV	DSSFSSTKGFALLQKLDDYGKKVHNQEEYA	K	G	F	Q	K	L	1	0	0	0	0	1	0	1	0	0	2	1	0	1	0	0	0	0	0	0	0	0	7	0	775.459	Packet:TUM_first_pool_1	Packet:TUM_first_pool_1	293	299	yes	yes	2	0.01168	137.2	By MS/MS	By MS/MS	By MS/MS	By MS/MS	By MS/MS	By MS/MS
	GFWPVLAR	RLEMYTKVVSEEDFRGFWPVLARVTFSATR	VSEEDFRGFWPVLARVTFSATRVVQIGIRE	R	G	F	A	R	V	1	1	0	0	0	0	0	1	0	0	1	0	0	1	1	0	0	1	0	1	0	0	8	0	944.523	Packet:TUM_first_pool_1	Packet:TUM_first_pool_1	3912	3919	no	no	2	0.013824	124.32	By matching	By MS/MS	By matching	By MS/MS	By MS/MS	By MS/MS
	GIFLLNR	LEDLRAPKFSPVLGRGIFLLNRELEELRKH	KFSPVLGRGIFLLNRELEELRKHLDTFLKA	R	G	I	N	R	E	0	1	1	0	0	0	0	1	0	1	2	0	0	1	0	0	0	0	0	0	0	0	7	0	831.497	Packet:TUM_first_pool_1	Packet:TUM_first_pool_1	464	470	yes	yes	2	0.018389	109.88	By matching	By matching	By matching	By MS/MS	By MS/MS	By matching
	GLAQYLK	RRLSFLLRVLFDILKGLAQYLKDGFLELKV	RVLFDILKGLAQYLKDGFLELKVLTLELYK	K	G	L	L	K	D	1	0	0	0	0	1	0	1	0	0	2	1	0	0	0	0	0	0	1	0	0	0	7	0	791.454	Packet:TUM_first_pool_1	Packet:TUM_first_pool_1	3813	3819	yes	yes	2	0.0096766	150.82	By MS/MS	By MS/MS	By MS/MS	By MS/MS	By MS/MS	By MS/MS
	GLDLLTSR	LLFNFSKVFTVSNIKGLDLLTSRNFGYTLR	FTVSNIKGLDLLTSRNFGYTLRDQCFGDRT	K	G	L	S	R	N	0	1	0	1	0	0	0	1	0	0	3	0	0	0	0	1	1	0	0	0	0	0	8	0	873.492	Packet:TUM_first_pool_1	Packet:TUM_first_pool_1	5155	5162	yes	yes	2	0.020043	117.4	By MS/MS	By matching	By matching	By matching	By matching
	GLENMLK	TVNIPVLKGVLDTGRGLENMLKMQEQEKKR	KGVLDTGRGLENMLKMQEQEKKRLLEAARE	R	G	L	L	K	M	0	0	1	0	0	0	1	1	0	0	2	1	1	0	0	0	0	0	0	0	0	0	7	0	803.421	Packet:TUM_first_pool_1	Packet:TUM_first_pool_1	345	351	yes	yes	2	0.0073757	162.51	By MS/MS	By matching	By MS/MS	By MS/MS	By MS/MS	By MS/MS
	GLEWLAR	RVKEDQIRFLALQSKGLEWLARSQFFITFR	RFLALQSKGLEWLARSQFFITFRDYDFEER	K	G	L	A	R	S	1	1	0	0	0	0	1	1	0	0	2	0	0	0	0	0	0	1	0	0	0	0	7	0	843.46	Packet:TUM_first_pool_1	Packet:TUM_first_pool_1	2034	2040	yes	yes	2	0.017952	111.28	By matching	By MS/MS	By MS/MS	By MS/MS	By MS/MS	By MS/MS
	GLQFVWR	KVCVSAERLLLDSLRGLQFVWRLTIMLEKI	RLLLDSLRGLQFVWRLTIMLEKIEELEETN	R	G	L	W	R	L	0	1	0	0	0	1	0	1	0	0	1	0	0	1	0	0	0	1	0	1	0	0	7	0	904.492	Packet:TUM_first_pool_1	Packet:TUM_first_pool_1	4606	4612	yes	yes	2	0.014548	122.15	By MS/MS	By MS/MS	By MS/MS	By MS/MS	By MS/MS	By MS/MS
	GLSEYQR	RRDTLLIRIMKDLIKGLSEYQRFVFDVFRL	RIMKDLIKGLSEYQRFVFDVFRLHYSNIRA	K	G	L	Q	R	F	0	1	0	0	0	1	1	1	0	0	1	0	0	0	0	1	0	0	1	0	0	0	7	0	851.414	Packet:TUM_first_pool_1	Packet:TUM_first_pool_1	7173	7179	yes	yes	2	0.013853	124.37	By matching	By matching	By MS/MS	By matching	By MS/MS
	GPLTQLR	QAHLCNPRLGFGGLRGPLTQLRKIQDIVRG	RLGFGGLRGPLTQLRKIQDIVRGGPSFPRS	R	G	P	L	R	K	0	1	0	0	0	1	0	1	0	0	2	0	0	0	1	0	1	0	0	0	0	0	7	0	783.46	Packet:TUM_first_pool_1	Packet:TUM_first_pool_1	1895	1901	yes	yes	2	0.016874	114.72	By MS/MS	By MS/MS	By matching	By matching	By MS/MS	By MS/MS
	GREFGNLTR	YLLNIRAALHFFNFRGREFGNLTRDGPLDM	HFFNFRGREFGNLTRDGPLDMREPELLVRE	R	G	R	T	R	D	0	2	1	0	0	0	1	2	0	0	1	0	0	1	0	0	1	0	0	0	0	0	9	1	1048.54	Packet:TUM_first_pool_1	Packet:TUM_first_pool_1	6572	6580	yes	yes	2;3	0.00026061	168.26	By MS/MS	By MS/MS	By MS/MS	By MS/MS	By MS/MS	By MS/MS
	GTAFGGWK	RVFPLVIKLAHYSKRGTAFGGWKVGIFTGA	LAHYSKRGTAFGGWKVGIFTGARYIETSAR	R	G	T	W	K	V	1	0	0	0	0	0	0	3	0	0	0	1	0	1	0	0	1	1	0	0	0	0	8	0	822.402	Packet:TUM_first_pool_1	Packet:TUM_first_pool_1	2563	2570	yes	yes	2	0.0029314	152.63	By MS/MS	By MS/MS	By MS/MS	By MS/MS	By MS/MS	By MS/MS
	GTWAWQGLR	RLIQIAERHGWDINKGTWAWQGLRKWDKDE	GWDINKGTWAWQGLRKWDKDEYEKVSWQDL	K	G	T	L	R	K	1	1	0	0	0	1	0	2	0	0	1	0	0	0	0	0	1	2	0	0	0	0	9	0	1073.54	Packet:TUM_first_pool_1	Packet:TUM_first_pool_1	3079	3087	yes	yes	2	9.8474e-07	194.2	By matching	By MS/MS	By MS/MS	By MS/MS	By MS/MS	By MS/MS
	GVDELER	KALTDFFRLLLFHSKGVDELERRVSLTQRM	RLLLFHSKGVDELERRVSLTQRMLTINPSK	K	G	V	E	R	R	0	1	0	1	0	0	2	1	0	0	1	0	0	0	0	0	0	0	0	1	0	0	7	0	816.398	Packet:TUM_first_pool_1	Packet:TUM_first_pool_1	2928	2934	yes	yes	2	0.010822	143.85	By MS/MS	By MS/MS	By MS/MS	By MS/MS	By MS/MS	By MS/MS
	GWIDWAATK	KIIHISKKLGMDGYRGWIDWAATKALPTLD	GMDGYRGWIDWAATKALPTLDPKCFEEDFR	R	G	W	T	K	A	2	0	0	1	0	0	0	1	0	1	0	1	0	0	0	0	1	2	0	0	0	0	9	0	1046.52	Packet:TUM_first_pool_1	Packet:TUM_first_pool_1	5323	5331	yes	yes	2	0.00028351	149.65	By MS/MS	By matching	By MS/MS	By MS/MS	By matching	By MS/MS
	GYFINNK	DMIIDKAVDMDLEWRGYFINNKLFFEFYRV	VDMDLEWRGYFINNKLFFEFYRVGQELDRM	R	G	Y	N	K	L	0	0	2	0	0	0	0	1	0	1	0	1	0	1	0	0	0	0	1	0	0	0	7	0	854.429	Packet:TUM_first_pool_1	Packet:TUM_first_pool_1	4554	4560	yes	yes	2	0.016913	114.6	By matching	By matching	By MS/MS	By matching	By matching	By matching
	HFDFVAK	FRPPYYHRANDLDVRHFDFVAKVLSLGYRV	RANDLDVRHFDFVAKVLSLGYRVVEFLVKL	R	H	F	A	K	V	1	0	0	1	0	0	0	0	1	0	0	1	0	2	0	0	0	0	0	1	0	0	7	0	862.434	Packet:TUM_first_pool_1	Packet:TUM_first_pool_1	7095	7101	yes	yes	2	0.010191	148.21	By MS/MS	By MS/MS	By MS/MS	By MS/MS	By MS/MS	By MS/MS
	HFNLPSK	RFHEFVEKIHSLPQKHFNLPSKFALTVVRL	KIHSLPQKHFNLPSKFALTVVRLLPAEPRL	K	H	F	S	K	F	0	0	1	0	0	0	0	0	1	0	1	1	0	1	1	1	0	0	0	0	0	0	7	0	841.445	Packet:TUM_first_pool_1	Packet:TUM_first_pool_1	2164	2170	yes	yes	2	0.0013484	187.63	By MS/MS	By MS/MS	By MS/MS	By MS/MS	By MS/MS	By MS/MS
	HFVNLYR	KPTVFTRAPNVVVTRHFVNLYRLISLICRI	APNVVVTRHFVNLYRLISLICRISFPDLKI	R	H	F	Y	R	L	0	1	1	0	0	0	0	0	1	0	1	0	0	1	0	0	0	0	1	1	0	0	7	0	947.498	Packet:TUM_first_pool_1	Packet:TUM_first_pool_1	5288	5294	yes	yes	2	0.0064438	167.23	By MS/MS	By MS/MS	By MS/MS	By MS/MS	By MS/MS	By MS/MS
	HGVFLVR	KNLKEKQGEQIEIIRHGVFLVRADFEELRI	GEQIEIIRHGVFLVRADFEELRIPNTAFRD	R	H	G	V	R	A	0	1	0	0	0	0	0	1	1	0	1	0	0	1	0	0	0	0	0	2	0	0	7	0	826.481	Packet:TUM_first_pool_1	Packet:TUM_first_pool_1	880	886	yes	yes	2	0.0065594	166.66	By MS/MS	By MS/MS	By MS/MS	By MS/MS	By MS/MS	By MS/MS
	HLDTFLK	RGIFLLNRELEELRKHLDTFLKALQDAIRM	RELEELRKHLDTFLKALQDAIRMSSILEER	K	H	L	L	K	A	0	0	0	1	0	0	0	0	1	0	2	1	0	1	0	0	1	0	0	0	0	0	7	0	872.476	Packet:TUM_first_pool_1	Packet:TUM_first_pool_1	478	484	yes	yes	2	0.0092183	153.15	By MS/MS	By MS/MS	By MS/MS	By MS/MS	By MS/MS	By MS/MS
	HTFTLSLPR	LHAGFKYSIDQEFLKHTFTLSLPRLLFNFS	DQEFLKHTFTLSLPRLLFNFSKVFTVSNIK	K	H	T	P	R	L	0	1	0	0	0	0	0	0	1	0	2	0	0	1	1	1	2	0	0	0	0	0	9	0	1070.59	Packet:TUM_first_pool_1	Packet:TUM_first_pool_1	5131	5139	yes	yes	2;3	0.0075709	120.15	By MS/MS	By MS/MS	By MS/MS	By MS/MS	By MS/MS	By MS/MS
	HVYLDEPIK	SISWSRAVSNPFQQRHVYLDEPIKEQEKEL	NPFQQRHVYLDEPIKEQEKELRFIVIIPRL	R	H	V	I	K	E	0	0	0	1	0	0	1	0	1	1	1	1	0	0	1	0	0	0	1	1	0	0	9	0	1112.59	Packet:TUM_first_pool_1	Packet:TUM_first_pool_1	3042	3050	yes	yes	2	1.3387e-05	179.21	By MS/MS	By MS/MS	By MS/MS	By MS/MS	By MS/MS	By MS/MS
	IAGVNIK	RVLADALKIIRLLVKIAGVNIKERPEEGKL	KIIRLLVKIAGVNIKERPEEGKLPGEYFRE	K	I	A	I	K	E	1	0	1	0	0	0	0	1	0	2	0	1	0	0	0	0	0	0	0	1	0	0	7	0	713.444	Packet:TUM_first_pool_1;Packet:TUM_missing_first_3	Packet:TUM_first_pool_1	2227	2233	no	no	2	0.016475	116	By matching	By matching	By MS/MS	By matching	By matching	By matching
	IDHLVTMK	ALVLELAKSLCEAVRIDHLVTMKEYLQQLR	SLCEAVRIDHLVTMKEYLQQLRLSVDCVNK	R	I	D	M	K	E	0	0	0	1	0	0	0	0	1	1	1	1	1	0	0	0	1	0	0	1	0	0	8	0	955.516	Packet:TUM_first_pool_1	Packet:TUM_first_pool_1	1205	1212	yes	yes	2	0.0078816	135.77	By MS/MS	By MS/MS	By MS/MS	By MS/MS	By MS/MS	By MS/MS
	IDHYVLEYR	RYNYLKPRDPAVISKIDHYVLEYREVQESL	PAVISKIDHYVLEYREVQESLKLVQVVLKY	K	I	D	Y	R	E	0	1	0	1	0	0	1	0	1	1	1	0	0	0	0	0	0	0	2	1	0	0	9	0	1206.6	Packet:TUM_first_pool_1	Packet:TUM_first_pool_1	2667	2675	yes	yes	2	1.7696e-05	171.99	By MS/MS	By MS/MS	By MS/MS	By MS/MS	By MS/MS	By MS/MS
	IEELEETNK	RGLQFVWRLTIMLEKIEELEETNKLQDLLH	TIMLEKIEELEETNKLQDLLHRVAAAITKK	K	I	E	N	K	L	0	0	1	0	0	0	4	0	0	1	1	1	0	0	0	0	1	0	0	0	0	0	9	0	1103.53	Packet:TUM_first_pool_1	Packet:TUM_first_pool_1	4620	4628	yes	yes	2	1.6534e-29	278.48	By MS/MS	By MS/MS	By MS/MS	By MS/MS	By MS/MS	By MS/MS
	IENIYIR	RFMLLFSRHAFPSVRIENIYIRIYIYTLKS	RHAFPSVRIENIYIRIYIYTLKSTMAIYKI	R	I	E	I	R	I	0	1	1	0	0	0	1	0	0	3	0	0	0	0	0	0	0	0	1	0	0	0	7	0	919.513	Packet:TUM_first_pool_1	Packet:TUM_first_pool_1	5237	5243	yes	yes	2	7.5969e-06	213.97	By MS/MS	By MS/MS	By MS/MS	By MS/MS	By MS/MS	By MS/MS
	IEQAHLLR	KLDEPLGRVLDVVERIEQAHLLRMDRLLGL	VLDVVERIEQAHLLRMDRLLGLGRFMPESP	R	I	E	L	R	M	1	1	0	0	0	1	1	0	1	1	2	0	0	0	0	0	0	0	0	0	0	0	8	0	978.561	Packet:TUM_first_pool_1	Packet:TUM_first_pool_1	6023	6030	yes	yes	2	0.024136	112.84	By MS/MS	By matching	By MS/MS	By matching	By matching	By matching
	IFGLDIK	KLPANFFKLLCDMFKIFGLDIKELIFTGRS	KLLCDMFKIFGLDIKELIFTGRSFFSDKRF	K	I	F	I	K	E	0	0	0	1	0	0	0	1	0	2	1	1	0	1	0	0	0	0	0	0	0	0	7	0	804.475	Packet:TUM_first_pool_1	Packet:TUM_first_pool_1	3171	3177	yes	yes	2	0.013853	124.37	By MS/MS	By MS/MS	By MS/MS	By matching	By matching	By MS/MS
	IFSLLEK	RQAFLGSRVVVLNFRIFSLLEKRDELVFRR	RVVVLNFRIFSLLEKRDELVFRRPHSPSRL	R	I	F	E	K	R	0	0	0	0	0	0	1	0	0	1	2	1	0	1	0	1	0	0	0	0	0	0	7	0	848.501	Packet:TUM_first_pool_1	Packet:TUM_first_pool_1	4755	4761	yes	yes	2	0.0015036	186.67	By MS/MS	By MS/MS	By MS/MS	By MS/MS	By MS/MS	By MS/MS
	IFVENLR	RPTFETLRSTQADFRIFVENLRTPFGLIKV	RSTQADFRIFVENLRTPFGLIKVFNIDLKI	R	I	F	L	R	T	0	1	1	0	0	0	1	0	0	1	1	0	0	1	0	0	0	0	0	1	0	0	7	0	889.502	Packet:TUM_first_pool_1	Packet:TUM_first_pool_1	3653	3659	yes	yes	2	0.010931	143	By MS/MS	By matching	By matching	By MS/MS	By MS/MS	By MS/MS
	IGFLTEDK	KSTMAIYKILQQDIRIGFLTEDKKPTVFTR	ILQQDIRIGFLTEDKKPTVFTRAPNVVVTR	R	I	G	D	K	K	0	0	0	1	0	0	1	1	0	1	1	1	0	1	0	0	1	0	0	0	0	0	8	0	921.481	Packet:TUM_first_pool_1	Packet:TUM_first_pool_1	5265	5272	yes	yes	2	0.0021328	161.9	By matching	By MS/MS	By MS/MS	By MS/MS	By MS/MS	By MS/MS
	IGSPLSPK	KSIQELEKYLEDEGRIGSPLSPKLDEPLGR	YLEDEGRIGSPLSPKLDEPLGRVLDVVERI	R	I	G	P	K	L	0	0	0	0	0	0	0	1	0	1	1	1	0	0	2	2	0	0	0	0	0	0	8	0	797.465	Packet:TUM_first_pool_1;Packet:TUM_first_pool_13	Packet:TUM_first_pool_1	6001	6008	no	no	2	0.012486	125.81	By matching	By matching	By MS/MS	By MS/MS	By MS/MS	By MS/MS
	IGTFDLK	LPGGLEPKSGKMAMRIGTFDLKIRESFFRS	KSGKMAMRIGTFDLKIRESFFRSSLMPLRA	R	I	G	L	K	I	0	0	0	1	0	0	0	1	0	1	1	1	0	1	0	0	1	0	0	0	0	0	7	0	792.438	Packet:TUM_first_pool_1	Packet:TUM_first_pool_1	129	135	yes	yes	2	0.017836	111.65	By matching	By matching	By matching	By matching	By MS/MS	By matching
	IIDDLLK	HSPWSSPKLPHYNKRIIDDLLKATGGGIRA	KLPHYNKRIIDDLLKATGGGIRAADQRPKD	R	I	I	L	K	A	0	0	0	2	0	0	0	0	0	2	2	1	0	0	0	0	0	0	0	0	0	0	7	0	828.496	Packet:TUM_first_pool_1	Packet:TUM_first_pool_1	1674	1680	yes	yes	2	0.018028	111.04	By matching	By matching	By matching	By MS/MS	By matching	By MS/MS
	IIDEQLVCR	RVVAEMNRQYLEDERIIDEQLVCRQNTPFL	YLEDERIIDEQLVCRQNTPFLNWKAEIEEL	R	I	I	C	R	Q	0	1	0	1	1	1	1	0	0	2	1	0	0	0	0	0	0	0	0	1	0	0	9	0	1144.59	Packet:TUM_first_pool_1	Packet:TUM_first_pool_1	4290	4298	yes	yes	2	1.0011e-09	214.29	By MS/MS	By MS/MS	By MS/MS	By MS/MS	By MS/MS	By MS/MS
	IIFDDFR	RIQESVLRESFEGMKIIFDDFRFSAFLDKL	RESFEGMKIIFDDFRFSAFLDKLTVELMKA	K	I	I	F	R	F	0	1	0	2	0	0	0	0	0	2	0	0	0	2	0	0	0	0	0	0	0	0	7	0	924.471	Packet:TUM_first_pool_1	Packet:TUM_first_pool_1	1069	1075	yes	yes	2	0.01502	120.65	By MS/MS	By matching	By MS/MS	By MS/MS	By MS/MS	By matching
	IIGAVLK	RFGEEGLKDLFALARIIGAVLKSLEYDIKE	KDLFALARIIGAVLKSLEYDIKEEGYLAFY	R	I	I	L	K	S	1	0	0	0	0	0	0	1	0	2	1	1	0	0	0	0	0	0	0	1	0	0	7	0	712.485	Packet:TUM_first_pool_1	Packet:TUM_first_pool_1	4173	4179	no	no	2	0.017156	113.82	By MS/MS	By matching	By matching	By matching	By matching
	IIMGLDK	TPDSYRWVQVSHVFRIIMGLDKFSTEFQRY	VQVSHVFRIIMGLDKFSTEFQRYGDVYCRE	R	I	I	D	K	F	0	0	0	1	0	0	0	1	0	2	1	1	1	0	0	0	0	0	0	0	0	0	7	0	788.447	Packet:TUM_first_pool_1	Packet:TUM_first_pool_1	829	835	yes	yes	2	0.016874	114.72	By matching	By matching	By matching	By matching	By MS/MS	By matching
	IIRLLVK	KFLDLLWRVLADALKIIRLLVKIAGVNIKE	RVLADALKIIRLLVKIAGVNIKERPEEGKL	K	I	I	V	K	I	0	1	0	0	0	0	0	0	0	2	2	1	0	0	0	0	0	0	0	1	0	0	7	1	853.611	Packet:TUM_first_pool_1	Packet:TUM_first_pool_1	2220	2226	yes	yes	2	0.030104	122.98	By matching	By matching	By matching	By MS/MS	By matching	By matching
	IKFPDNPEK	RHSYCNLKGAIVLSKIKFPDNPEKLKLDID	AIVLSKIKFPDNPEKLKLDIDKLQDIQQRA	K	I	K	E	K	L	0	0	1	1	0	0	1	0	0	1	0	2	0	1	2	0	0	0	0	0	0	0	9	1	1086.57	Packet:TUM_first_pool_1	Packet:TUM_first_pool_1	6257	6265	yes	yes	2;3	0.0001132	158.07	By MS/MS	By MS/MS	By MS/MS	By MS/MS	By MS/MS	By MS/MS
	ILEIVGNIR	IEIIATLKLPTISQRILEIVGNIRDLIHQL	PTISQRILEIVGNIRDLIHQLLRKELEEMK	R	I	L	I	R	D	0	1	1	0	0	0	1	1	0	3	1	0	0	0	0	0	0	0	0	1	0	0	9	0	1025.62	Packet:TUM_first_pool_1	Packet:TUM_first_pool_1	6204	6212	yes	yes	2	1.2646e-06	190.51	By matching	By MS/MS	By MS/MS	By MS/MS	By MS/MS	By MS/MS
	ILHLGLK	ALQDAIRMSSILEERILHLGLKAVQQNQKR	MSSILEERILHLGLKAVQQNQKRLELLERI	R	I	L	L	K	A	0	0	0	0	0	0	0	1	1	1	3	1	0	0	0	0	0	0	0	0	0	0	7	0	792.522	Packet:TUM_first_pool_1	Packet:TUM_first_pool_1	500	506	yes	yes	2	0.01168	137.2	By MS/MS	By MS/MS	By MS/MS	By MS/MS	By matching	By MS/MS
	ILHSLLK	KVSSLLGKNITALEKILHSLLKLNLLETKG	KNITALEKILHSLLKLNLLETKGDWSFLGR	K	I	L	L	K	L	0	0	0	0	0	0	0	0	1	1	3	1	0	0	0	1	0	0	0	0	0	0	7	0	822.533	Packet:TUM_first_pool_1	Packet:TUM_first_pool_1	6110	6116	yes	yes	2	0.0056981	170.17	By MS/MS	By MS/MS	By MS/MS	By MS/MS	By MS/MS	By MS/MS
	ILLEPYK	ISEYLLEKALGFEPRILLEPYKFYFLLDKL	KALGFEPRILLEPYKFYFLLDKLNALNERK	R	I	L	Y	K	F	0	0	0	0	0	0	1	0	0	1	2	1	0	0	1	0	0	0	1	0	0	0	7	0	874.516	Packet:TUM_first_pool_1	Packet:TUM_first_pool_1	536	542	yes	yes	2	0.02602	104.11	By MS/MS	By matching	By matching	By matching	By matching	By matching
	ILQQDIR	RIYIYTLKSTMAIYKILQQDIRIGFLTEDK	KSTMAIYKILQQDIRIGFLTEDKKPTVFTR	K	I	L	I	R	I	0	1	0	1	0	2	0	0	0	2	1	0	0	0	0	0	0	0	0	0	0	0	7	0	884.508	Packet:TUM_first_pool_1	Packet:TUM_first_pool_1	5258	5264	yes	yes	2	0.01265	129.68	By MS/MS	By MS/MS	By MS/MS	By MS/MS	By MS/MS	By matching
	ILVNMGDR	KSAAFLLRDRYEEYKILVNMGDRIIFQTDK	DRYEEYKILVNMGDRIIFQTDKTIGVDFLE	K	I	L	D	R	I	0	1	1	1	0	0	0	1	0	1	1	0	1	0	0	0	0	0	0	1	0	0	8	0	916.48	Packet:TUM_first_pool_1	Packet:TUM_first_pool_1	1355	1362	yes	yes	2	0.0074946	136.75	By matching	By matching	By MS/MS	By MS/MS	By MS/MS	By matching
	IMKDLIK	SPTLSVPRRDTLLIRIMKDLIKGLSEYQRF	RRDTLLIRIMKDLIKGLSEYQRFVFDVFRL	R	I	M	I	K	G	0	0	0	1	0	0	0	0	0	2	1	2	1	0	0	0	0	0	0	0	0	0	7	1	859.52	Packet:TUM_first_pool_1	Packet:TUM_first_pool_1	7166	7172	yes	yes	2	0.024612	137.18	By matching	By MS/MS	By matching	By MS/MS	By MS/MS	By MS/MS
	INEWLTK	PFLNWKAEIEELQQRINEWLTKKLEEQDRL	EIEELQQRINEWLTKKLEEQDRLGDSPFTI	R	I	N	T	K	K	0	0	1	0	0	0	1	0	0	1	1	1	0	0	0	0	1	1	0	0	0	0	7	0	902.486	Packet:TUM_first_pool_1	Packet:TUM_first_pool_1	4317	4323	yes	yes	2	0.002964	180.93	By MS/MS		By MS/MS	By MS/MS	By MS/MS	By MS/MS
	IPLIFQK	YLGQWRNYEQWQLQRIPLIFQKMEANIDRS	YEQWQLQRIPLIFQKMEANIDRSRQMLDPR	R	I	P	Q	K	M	0	0	0	0	0	1	0	0	0	2	1	1	0	1	1	0	0	0	0	0	0	0	7	0	857.537	Packet:TUM_first_pool_1	Packet:TUM_first_pool_1	1033	1039	yes	yes	2	0.010459	146.66	By matching	By MS/MS	By matching	By MS/MS	By MS/MS	By matching
	IPNTAFR	RHGVFLVRADFEELRIPNTAFRDPVCYLKG	RADFEELRIPNTAFRDPVCYLKGPEIEPRL	R	I	P	F	R	D	1	1	1	0	0	0	0	0	0	1	0	0	0	1	1	0	1	0	0	0	0	0	7	0	817.445	Packet:TUM_first_pool_1	Packet:TUM_first_pool_1	894	900	yes	yes	2	0.018951	108.09	By matching	By matching	By matching	By matching	By matching	By MS/MS
	IPSPNILK	KKDAVFQRSWDIFFRIPSPNILKADIWLIR	SWDIFFRIPSPNILKADIWLIRGGLGAPRS	R	I	P	L	K	A	0	0	1	0	0	0	0	0	0	2	1	1	0	0	2	1	0	0	0	0	0	0	8	0	880.538	Packet:TUM_first_pool_1	Packet:TUM_first_pool_1	4657	4664	yes	yes	2	0.028579	107.9	By matching	By matching	By MS/MS	By matching		By matching
	IQAILEK	KTYAQSSKDYEEDVRIQAILEKVGYPFLRE	KDYEEDVRIQAILEKVGYPFLREEGAIFKN	R	I	Q	E	K	V	1	0	0	0	0	1	1	0	0	2	1	1	0	0	0	0	0	0	0	0	0	0	7	0	813.496	Packet:TUM_first_pool_1	Packet:TUM_first_pool_1	6431	6437	yes	yes	2	0.014364	122.74	By matching	By matching	By MS/MS	By matching	By matching	By MS/MS
	IQESVLR	MEANIDRSRQMLDPRIQESVLRESFEGMKI	SRQMLDPRIQESVLRESFEGMKIIFDDFRF	R	I	Q	L	R	E	0	1	0	0	0	1	1	0	0	1	1	0	0	0	0	1	0	0	0	1	0	0	7	0	843.481	Packet:TUM_first_pool_1	Packet:TUM_first_pool_1	1055	1061	no	no	2	0.01258	130.22	By matching	By matching	By matching	By MS/MS	By matching	By MS/MS
	IQLIFER	GVVITRSEFPWEVPRIQLIFERHYEEELRL	EFPWEVPRIQLIFERHYEEELRLSELTSRL	R	I	Q	E	R	H	0	1	0	0	0	1	1	0	0	2	1	0	0	1	0	0	0	0	0	0	0	0	7	0	917.533	Packet:TUM_first_pool_1	Packet:TUM_first_pool_1	2093	2099	yes	yes	2	0.010362	147.34	By MS/MS	By MS/MS	By MS/MS	By MS/MS	By MS/MS	By MS/MS
	IQLLVFK	SHWEEMLKEITYINRIQLLVFKRLEDAARV	KEITYINRIQLLVFKRLEDAARVHLDQLKL	R	I	Q	F	K	R	0	0	0	0	0	1	0	0	0	1	2	1	0	1	0	0	0	0	0	1	0	0	7	0	859.553	Packet:TUM_first_pool_1	Packet:TUM_first_pool_1	3325	3331	yes	yes	2	0.011515	138.48	By MS/MS	By MS/MS	By matching	By MS/MS	By MS/MS	By MS/MS
	ISDWALK	VVACKEPKNLLKEMKISDWALKKLEENLKE	KNLLKEMKISDWALKKLEENLKEAFEAEYR	K	I	S	L	K	K	1	0	0	1	0	0	0	0	0	1	1	1	0	0	0	1	0	1	0	0	0	0	7	0	831.449	Packet:TUM_first_pool_1	Packet:TUM_first_pool_1	5379	5385	yes	yes	2	0.0082659	157.99	By MS/MS	By matching	By MS/MS	By matching	By MS/MS	By MS/MS
	ISEYLLEK	KAVQQNQKRLELLERISEYLLEKALGFEPR	RLELLERISEYLLEKALGFEPRILLEPYKF	R	I	S	E	K	A	0	0	0	0	0	0	2	0	0	1	2	1	0	0	0	1	0	0	1	0	0	0	8	0	993.538	Packet:TUM_first_pool_1	Packet:TUM_first_pool_1	521	528	yes	yes	2	0.0013199	172.14	By MS/MS	By MS/MS	By MS/MS	By MS/MS	By MS/MS	By MS/MS
	ISFPDLK	RHFVNLYRLISLICRISFPDLKIIHISKKL	RLISLICRISFPDLKIIHISKKLGMDGYRG	R	I	S	L	K	I	0	0	0	1	0	0	0	0	0	1	1	1	0	1	1	1	0	0	0	0	0	0	7	0	818.454	Packet:TUM_first_pool_1	Packet:TUM_first_pool_1	5302	5308	yes	yes	2	0.015633	118.69	By matching	By matching	By matching	By matching	By MS/MS	By matching
	ISLISEK	RACLTDSRQLIDYERISLISEKDLGAYLRQ	RQLIDYERISLISEKDLGAYLRQQVDQLPR	R	I	S	E	K	D	0	0	0	0	0	0	1	0	0	2	1	1	0	0	0	2	0	0	0	0	0	0	7	0	788.464	Packet:TUM_first_pool_1	Packet:TUM_first_pool_1	1467	1473	yes	yes	2	0.016197	116.88	By matching	By MS/MS	By MS/MS	By matching	By matching	By MS/MS
	ISVLSCK	LESVKKLAAEEEAKRISVLSCKYEEEFLRF	AAEEEAKRISVLSCKYEEEFLRFGEEGLKD	R	I	S	C	K	Y	0	0	0	0	1	0	0	0	0	1	1	1	0	0	0	2	0	0	0	1	0	0	7	0	805.437	Packet:TUM_first_pool_1	Packet:TUM_first_pool_1	4145	4151	yes	yes	2	0.011545	138.24	By MS/MS	By MS/MS	By matching	By MS/MS	By matching	By MS/MS
	ITQYLIR	REEADVQKFLQDVSRITQYLIRLQEEAQGL	KFLQDVSRITQYLIRLQEEAQGLRVVAEMN	R	I	T	I	R	L	0	1	0	0	0	1	0	0	0	2	1	0	0	0	0	0	1	0	1	0	0	0	7	0	905.533	Packet:TUM_first_pool_1	Packet:TUM_first_pool_1	4260	4266	yes	yes	2	0.01265	129.68	By matching	By MS/MS	By MS/MS	By MS/MS	By MS/MS	By MS/MS
	ITQYWPDR	RCFICDSRYDITTLRITQYWPDRVETNISK	YDITTLRITQYWPDRVETNISKFSGSLDRD	R	I	T	D	R	V	0	1	0	1	0	1	0	0	0	1	0	0	0	0	1	0	1	1	1	0	0	0	8	0	1077.52	Packet:TUM_first_pool_1	Packet:TUM_first_pool_1	3718	3725	yes	yes	2	0.00018246	191.85	By MS/MS	By MS/MS	By MS/MS	By MS/MS	By MS/MS	By MS/MS
	IWDVEEK	ELQQVDPRRVEEPLKIWDVEEKKLQELIKM	RRVEEPLKIWDVEEKKLQELIKMDFENQDK	K	I	W	E	K	K	0	0	0	1	0	0	2	0	0	1	0	1	0	0	0	0	0	1	0	1	0	0	7	0	917.449	Packet:TUM_first_pool_1	Packet:TUM_first_pool_1	3273	3279	yes	yes	2	0.0048276	173.59	By MS/MS	By MS/MS	By MS/MS	By MS/MS	By MS/MS	By MS/MS
	IWDVEEKK	ELQQVDPRRVEEPLKIWDVEEKKLQELIKM	RVEEPLKIWDVEEKKLQELIKMDFENQDKY	K	I	W	K	K	L	0	0	0	1	0	0	2	0	0	1	0	2	0	0	0	0	0	1	0	1	0	0	8	1	1045.54	Packet:TUM_first_pool_1	Packet:TUM_first_pool_1	3273	3280	yes	yes	2	0.0042372	120.46	By matching	By matching	By MS/MS	By matching	By matching	By MS/MS
	IYIYTLK	RHAFPSVRIENIYIRIYIYTLKSTMAIYKI	RIENIYIRIYIYTLKSTMAIYKILQQDIRI	R	I	Y	L	K	S	0	0	0	0	0	0	0	0	0	2	1	1	0	0	0	0	1	0	2	0	0	0	7	0	912.532	Packet:TUM_first_pool_1	Packet:TUM_first_pool_1	5244	5250	yes	yes	2	0.012227	132.96	By matching	By matching	By matching	By matching	By MS/MS	By MS/MS
	IYTHLSPK	RTPFGLIKVFNIDLKIYTHLSPKGWIRGRR	VFNIDLKIYTHLSPKGWIRGRRAGVLLLLR	K	I	Y	P	K	G	0	0	0	0	0	0	0	0	1	1	1	1	0	0	1	1	1	0	1	0	0	0	8	0	957.528	Packet:TUM_first_pool_1	Packet:TUM_first_pool_1	3674	3681	yes	yes	2	7.3653e-07	214.11	By MS/MS	By MS/MS	By MS/MS	By matching	By MS/MS
	KIDFLTK	KWMGLNDRSSFFSLRKIDFLTKEAFTYERQ	RSSFFSLRKIDFLTKEAFTYERQKLPCSSR	R	K	I	T	K	E	0	0	0	1	0	0	0	0	0	1	1	2	0	1	0	0	1	0	0	0	0	0	7	1	863.512	Packet:TUM_first_pool_1	Packet:TUM_first_pool_1	7318	7324	yes	yes	2	0.0016061	166.68	By MS/MS	By MS/MS	By MS/MS	By MS/MS	By MS/MS	By MS/MS
	KIDILLK	VFWNFRWSLHIVLMRKIDILLKELCLDPKK	SLHIVLMRKIDILLKELCLDPKKYEPKLKV	R	K	I	L	K	E	0	0	0	1	0	0	0	0	0	2	2	2	0	0	0	0	0	0	0	0	0	0	7	1	841.564	Packet:TUM_first_pool_1	Packet:TUM_first_pool_1	5851	5857	yes	yes	2	0.00021923	194.25	By MS/MS	By MS/MS	By MS/MS	By MS/MS	By MS/MS	By MS/MS
	KILELEK	GDWSFLGRDLEKSTRKILELEKLLDYLTRE	RDLEKSTRKILELEKLLDYLTREDELELRT	R	K	I	E	K	L	0	0	0	0	0	0	2	0	0	1	2	2	0	0	0	0	0	0	0	0	0	0	7	1	871.538	Packet:TUM_first_pool_1	Packet:TUM_first_pool_1	6139	6145	yes	yes	2	9.7748e-05	201.49	By MS/MS	By MS/MS	By MS/MS	By MS/MS	By MS/MS	By MS/MS
	KLPGIIGR	RAYASPAKFEEFLQRKLPGIIGRAAIQHPR	FEEFLQRKLPGIIGRAAIQHPRLQVASVAK	R	K	L	G	R	A	0	1	0	0	0	0	0	2	0	2	1	1	0	0	1	0	0	0	0	0	0	0	8	1	852.555	Packet:TUM_first_pool_1	Packet:TUM_first_pool_1	6708	6715	yes	yes	2	0.028616	90.777	By MS/MS	By matching	By matching	By MS/MS	By matching	By matching
	KLVEQLK	KVDEWMAKYGDAFIRKLVEQLKDGELYCKT	KYGDAFIRKLVEQLKDGELYCKTGDYLWRT	R	K	L	L	K	D	0	0	0	0	0	1	1	0	0	0	2	2	0	0	0	0	0	0	0	1	0	0	7	1	856.538	Packet:TUM_first_pool_1	Packet:TUM_first_pool_1	6802	6808	yes	yes	2	0.012244	93.195	By matching	By matching	By MS/MS	By matching	By matching
	LADLDFR	LSGNLWEREVLAQTRLADLDFRRLEMYTKV	REVLAQTRLADLDFRRLEMYTKVVSEEDFR	R	L	A	F	R	R	1	1	0	2	0	0	0	0	0	0	2	0	0	1	0	0	0	0	0	0	0	0	7	0	848.439	Packet:TUM_first_pool_1	Packet:TUM_first_pool_1	3890	3896	yes	yes	2	0.015869	117.93	By matching	By matching	By matching	By MS/MS	By matching	By MS/MS
	LAEEIEK	EKAQMKQELTQLCLKLAEEIEKLGWDDELR	ELTQLCLKLAEEIEKLGWDDELRVIAVCHR	K	L	A	E	K	L	1	0	0	0	0	0	3	0	0	1	1	1	0	0	0	0	0	0	0	0	0	0	7	0	830.439	Packet:TUM_first_pool_1	Packet:TUM_first_pool_1	4107	4113	yes	yes	2	0.0034139	179.16	By MS/MS	By MS/MS	By MS/MS	By MS/MS	By MS/MS	By MS/MS
	LAEVIQK	LAKSLVPKVWSDFLRLAEVIQKVEQWKEKA	KVWSDFLRLAEVIQKVEQWKEKAGLLLGKY	R	L	A	Q	K	V	1	0	0	0	0	1	1	0	0	1	1	1	0	0	0	0	0	0	0	1	0	0	7	0	799.48	Packet:TUM_first_pool_1	Packet:TUM_first_pool_1	2742	2748	yes	yes	2	0.0018717	185.22	By MS/MS	By matching	By MS/MS	By matching	By MS/MS	By MS/MS
	LAFLLFK	DVSEGLKRVLVYSCRLAFLLFKMTAEKFLN	RVLVYSCRLAFLLFKMTAEKFLNRADVWLI	R	L	A	F	K	M	1	0	0	0	0	0	0	0	0	0	3	1	0	2	0	0	0	0	0	0	0	0	7	0	850.532	Packet:TUM_first_pool_1	Packet:TUM_first_pool_1	1137	1143	yes	yes	2	0.010903	143.22	By MS/MS	By MS/MS	By MS/MS	By MS/MS	By MS/MS	By MS/MS
	LAFVEEK	VPVGTLVKFNADLLRLAFVEEKMQDLVDKM	KFNADLLRLAFVEEKMQDLVDKMMLVLPRD	R	L	A	E	K	M	1	0	0	0	0	0	2	0	0	0	1	1	0	1	0	0	0	0	0	1	0	0	7	0	834.449	Packet:TUM_first_pool_1	Packet:TUM_first_pool_1	3216	3222	yes	yes	2	0.0099559	149.4	By matching	By MS/MS	By matching	By MS/MS	By MS/MS	By MS/MS
	LALEELR	SFEIAELKDLVGIFKLALEELREEEEQKRN	KDLVGIFKLALEELREEEEQKRNPDDVFRE	K	L	A	L	R	E	1	1	0	0	0	0	2	0	0	0	3	0	0	0	0	0	0	0	0	0	0	0	7	0	842.486	Packet:TUM_first_pool_1	Packet:TUM_first_pool_1	5697	5703	yes	yes	2	0.0045612	174.64	By MS/MS	By MS/MS	By MS/MS	By MS/MS	By MS/MS	By MS/MS
	LAPWLLR	KIELEDWKVVIDAFRLAPWLLRKKSHMEEK	KVVIDAFRLAPWLLRKKSHMEEKSSVFALR	R	L	A	L	R	K	1	1	0	0	0	0	0	0	0	0	3	0	0	0	1	0	0	1	0	0	0	0	7	0	867.533	Packet:TUM_first_pool_1	Packet:TUM_first_pool_1	4224	4230	yes	yes	2	0.015204	120.06	By matching	By matching	By matching	By MS/MS	By matching	By matching
	LDALLEAGR	EETISIIRTLEDLEKLDALLEAGRVESELE	LEDLEKLDALLEAGRVESELERLILMDLKL	K	L	D	G	R	V	2	1	0	1	0	0	1	1	0	0	3	0	0	0	0	0	0	0	0	0	0	0	9	0	956.529	Packet:TUM_first_pool_1	Packet:TUM_first_pool_1	5918	5926	yes	yes	2	1.3787e-05	178.94	By MS/MS	By MS/MS	By matching	By MS/MS	By MS/MS	By MS/MS
	LDELALVK	RYIETSARTCLICERLDELALVKCYETCGK	TCLICERLDELALVKCYETCGKFLQLTPER	R	L	D	V	K	C	1	0	0	1	0	0	1	0	0	0	3	1	0	0	0	0	0	0	0	1	0	0	8	0	899.533	Packet:TUM_first_pool_1	Packet:TUM_first_pool_1	2593	2600	yes	yes	2	0.0031441	150.17	By MS/MS	By matching	By MS/MS	By MS/MS	By MS/MS	By MS/MS
	LDEPLGR	YLEDEGRIGSPLSPKLDEPLGRVLDVVERI	IGSPLSPKLDEPLGRVLDVVERIEQAHLLR	K	L	D	G	R	V	0	1	0	1	0	0	1	1	0	0	2	0	0	0	1	0	0	0	0	0	0	0	7	0	798.424	Packet:TUM_first_pool_1	Packet:TUM_first_pool_1	6009	6015	yes	yes	2	0.020962	106.42	By matching	By matching	By matching	By matching	By matching	By MS/MS
	LDLLLEK	TWLLSPEKVSYINSRLDLLLEKALTDFFRL	KVSYINSRLDLLLEKALTDFFRLLLFHSKG	R	L	D	E	K	A	0	0	0	1	0	0	1	0	0	0	4	1	0	0	0	0	0	0	0	0	0	0	7	0	842.511	Packet:TUM_first_pool_1	Packet:TUM_first_pool_1	2907	2913	yes	yes	2	0.0052243	172.03	By MS/MS	By MS/MS	By MS/MS	By MS/MS	By MS/MS	By MS/MS
	LDLLMNK	SNQITNERKPMRLDKLDLLMNKRILEAVRA	RKPMRLDKLDLLMNKRILEAVRALGAMWKL	K	L	D	N	K	R	0	0	1	1	0	0	0	0	0	0	3	1	1	0	0	0	0	0	0	0	0	0	7	0	845.468	Packet:TUM_first_pool_1	Packet:TUM_first_pool_1	644	650	yes	yes	2	0.010929	143.02	By MS/MS	By MS/MS	By MS/MS	By MS/MS	By MS/MS	By MS/MS
	LDVGWPK	RSSLMPLRAFRPELRLDVGWPKGITMYNKL	RAFRPELRLDVGWPKGITMYNKLLQEQLRT	R	L	D	P	K	G	0	0	0	1	0	0	0	1	0	0	1	1	0	0	1	0	0	1	0	1	0	0	7	0	813.438	Packet:TUM_first_pool_1	Packet:TUM_first_pool_1	157	163	yes	yes	2	0.012161	133.47	By MS/MS	By MS/MS	By matching	By MS/MS	By MS/MS
	LEDLFQR	RYGDLDSRRPEELGRLEDLFQRAGFESERL	RRPEELGRLEDLFQRAGFESERLNVLTLKF	R	L	E	Q	R	A	0	1	0	1	0	1	1	0	0	0	2	0	0	1	0	0	0	0	0	0	0	0	7	0	919.476	Packet:TUM_first_pool_1	Packet:TUM_first_pool_1	6932	6938	yes	yes	2	0.0093196	152.63	By matching	By MS/MS	By MS/MS	By MS/MS	By MS/MS
	LELFTNR	RLRDKQSREKSELIKLELFTNRVTTVPGKL	REKSELIKLELFTNRVTTVPGKLEGVIEKV	K	L	E	N	R	V	0	1	1	0	0	0	1	0	0	0	2	0	0	1	0	0	1	0	0	0	0	0	7	0	891.481	Packet:TUM_first_pool_1	Packet:TUM_first_pool_1	2438	2444	yes	yes	2	0.016191	116.9	By MS/MS	By matching	By matching	By matching	By matching	By matching
	LEMQIEK	ESIICKPKSICSQFRLEMQIEKQRILLAKT	KSICSQFRLEMQIEKQRILLAKTFVSHFRS	R	L	E	E	K	Q	0	0	0	0	0	1	2	0	0	1	1	1	1	0	0	0	0	0	0	0	0	0	7	0	889.458	Packet:TUM_first_pool_1	Packet:TUM_first_pool_1	1970	1976	no	no	2	0.0083958	157.33	By MS/MS	By MS/MS	By MS/MS	By MS/MS	By MS/MS	By MS/MS
	LEQLSLQHR	KYTAQESRQNEQRWRLEQLSLQHRVLSFSL	NEQRWRLEQLSLQHRVLSFSLKDVTFNIIC	R	L	E	H	R	V	0	1	0	0	0	2	1	0	1	0	3	0	0	0	0	1	0	0	0	0	0	0	9	0	1122.61	Packet:TUM_first_pool_1	Packet:TUM_first_pool_1	1407	1415	yes	yes	2	1.5552e-07	205.12	By MS/MS	By matching	By MS/MS	By MS/MS	By MS/MS	By MS/MS
	LESLNIQR	RHYEEELRLSELTSRLESLNIQRVINWVQR	LSELTSRLESLNIQRVINWVQRWETMDVRA	R	L	E	Q	R	V	0	1	1	0	0	1	1	0	0	1	2	0	0	0	0	1	0	0	0	0	0	0	8	0	971.54	Packet:TUM_first_pool_1	Packet:TUM_first_pool_1	2114	2121	yes	yes	2	9.7506e-12	244.87	By MS/MS	By MS/MS	By matching	By MS/MS	By MS/MS	By MS/MS
	LEVLQLTR	KVQQLVAKDLYGDFKLEVLQLTRILIWSGR	DLYGDFKLEVLQLTRILIWSGRLHEVLERL	K	L	E	T	R	I	0	1	0	0	0	1	1	0	0	0	3	0	0	0	0	0	1	0	0	1	0	0	8	0	970.581	Packet:TUM_first_pool_1	Packet:TUM_first_pool_1	3367	3374	yes	yes	2	0.0020404	162.97	By MS/MS	By MS/MS	By MS/MS	By MS/MS	By MS/MS	By MS/MS
	LFEFDTR	RWETMDVRAWSVVGRLFEFDTRFHEFVEKI	RAWSVVGRLFEFDTRFHEFVEKIHSLPQKH	R	L	F	T	R	F	0	1	0	1	0	0	1	0	0	0	1	0	0	2	0	0	1	0	0	0	0	0	7	0	926.45	Packet:TUM_first_pool_1	Packet:TUM_first_pool_1	2143	2149	yes	yes	2	0.015028	120.62	By MS/MS	By matching	By MS/MS	By MS/MS	By matching	By MS/MS
	LFLENSK	AVTPVKSMYITYSTKLFLENSKAYQEDLKN	MYITYSTKLFLENSKAYQEDLKNMSGWYRF	K	L	F	S	K	A	0	0	1	0	0	0	1	0	0	0	2	1	0	1	0	1	0	0	0	0	0	0	7	0	849.46	Packet:TUM_first_pool_1	Packet:TUM_first_pool_1	6356	6362	yes	yes	2	0.01265	129.68	By matching	By MS/MS	By MS/MS	By matching	By MS/MS	By MS/MS
	LFNAVVR	EYLQQLRLSVDCVNKLFNAVVRDENFILKY	LSVDCVNKLFNAVVRDENFILKYFNTEEKY	K	L	F	V	R	D	1	1	1	0	0	0	0	0	0	0	1	0	0	1	0	0	0	0	0	2	0	0	7	0	817.481	Packet:TUM_first_pool_1	Packet:TUM_first_pool_1	1228	1234	yes	yes	2	0.0042306	175.94	By MS/MS	By MS/MS	By MS/MS	By MS/MS	By MS/MS	By MS/MS
	LFNPLIR	RQRNPSDRLLENMNKLFNPLIRILLDDLMK	RLLENMNKLFNPLIRILLDDLMKTPTTLPR	K	L	F	I	R	I	0	1	1	0	0	0	0	0	0	1	2	0	0	1	1	0	0	0	0	0	0	0	7	0	871.528	Packet:TUM_first_pool_1	Packet:TUM_first_pool_1	5431	5437	yes	yes	2	0.0081587	158.53	By MS/MS	By MS/MS	By MS/MS	By MS/MS	By MS/MS	By MS/MS
	LFWADLSQK	DLTSLRGILNEIKDRLFWADLSQKFLVDSS	NEIKDRLFWADLSQKFLVDSSKFSQIHVDN	R	L	F	Q	K	F	1	0	0	1	0	1	0	0	0	0	2	1	0	1	0	1	0	1	0	0	0	0	9	0	1106.58	Packet:TUM_first_pool_1	Packet:TUM_first_pool_1	5642	5650	yes	yes	2	9.1506e-10	215.39	By matching	By MS/MS	By MS/MS	By MS/MS	By MS/MS	By MS/MS
	LGDILQK	RDYDFEERSLPASLKLGDILQKLPEEIQRE	RSLPASLKLGDILQKLPEEIQREGVVITRS	K	L	G	Q	K	L	0	0	0	1	0	1	0	1	0	1	2	1	0	0	0	0	0	0	0	0	0	0	7	0	785.465	Packet:TUM_first_pool_1	Packet:TUM_first_pool_1	2063	2069	yes	yes	2	0.012804	128.48	By matching	By matching	By matching	By MS/MS	By MS/MS	By MS/MS
	LGDSPFTIR	RINEWLTKKLEEQDRLGDSPFTIRVLISKE	LEEQDRLGDSPFTIRVLISKEKYLDEADRD	R	L	G	I	R	V	0	1	0	1	0	0	0	1	0	1	1	0	0	1	1	1	1	0	0	0	0	0	9	0	1004.53	Packet:TUM_first_pool_1	Packet:TUM_first_pool_1	4331	4339	yes	yes	2	1.7518e-05	176.44	By MS/MS	By matching	By MS/MS	By MS/MS	By MS/MS	By MS/MS
	LGFGGLR	LVEQYKLQAHLCNPRLGFGGLRGPLTQLRK	QAHLCNPRLGFGGLRGPLTQLRKIQDIVRG	R	L	G	L	R	G	0	1	0	0	0	0	0	3	0	0	2	0	0	1	0	0	0	0	0	0	0	0	7	0	718.413	Packet:TUM_first_pool_1	Packet:TUM_first_pool_1	1888	1894	yes	yes	2	0.0094272	120.76	By MS/MS	By matching	By MS/MS	By MS/MS	By MS/MS	By MS/MS
	LGMNLTK	RSLLTQLRTENELLRLGMNLTKEVTNFLRF	RTENELLRLGMNLTKEVTNFLRFSNQITNE	R	L	G	T	K	E	0	0	1	0	0	0	0	1	0	0	2	1	1	0	0	0	1	0	0	0	0	0	7	0	775.426	Packet:TUM_first_pool_1	Packet:TUM_first_pool_1	614	620	yes	yes	2	0.010822	143.85	By MS/MS	By MS/MS	By MS/MS	By MS/MS	By MS/MS	By MS/MS
	LGTLDMR	RLQWDIPKLTLIHWKLGTLDMRFMLLFSRH	KLTLIHWKLGTLDMRFMLLFSRHAFPSVRI	K	L	G	M	R	F	0	1	0	1	0	0	0	1	0	0	2	0	1	0	0	0	1	0	0	0	0	0	7	0	804.416	Packet:TUM_first_pool_1	Packet:TUM_first_pool_1	5216	5222	yes	yes	2	0.016855	114.78	By MS/MS	By matching	By MS/MS	By matching	By matching	By matching
	LGWDDELR	ELTQLCLKLAEEIEKLGWDDELRVIAVCHR	LAEEIEKLGWDDELRVIAVCHRKLESVKKL	K	L	G	L	R	V	0	1	0	2	0	0	1	1	0	0	2	0	0	0	0	0	0	1	0	0	0	0	8	0	1002.48	Packet:TUM_first_pool_1	Packet:TUM_first_pool_1	4114	4121	yes	yes	2	0.009327	132.08	By matching	By MS/MS	By MS/MS	By MS/MS	By MS/MS	By MS/MS
	LHEEWLLR	KTFVSHFRSAISCIRLHEEWLLRAFLFVNK	SAISCIRLHEEWLLRAFLFVNKVKLWDVRV	R	L	H	L	R	A	0	1	0	0	0	0	2	0	1	0	3	0	0	0	0	0	0	1	0	0	0	0	8	0	1094.59	Packet:TUM_first_pool_1	Packet:TUM_first_pool_1	1998	2005	yes	yes	2	0.0027834	154.35	By MS/MS	By MS/MS	By MS/MS	By MS/MS	By MS/MS	By MS/MS
	LIEFLLK	RRSSIGLRFAIPDFKLIEFLLKSTAESTKE	RFAIPDFKLIEFLLKSTAESTKEFEFLMRL	K	L	I	L	K	S	0	0	0	0	0	0	1	0	0	1	3	1	0	1	0	0	0	0	0	0	0	0	7	0	874.553	Packet:TUM_first_pool_1	Packet:TUM_first_pool_1	4842	4848	yes	yes	2	0.0081892	158.38	By MS/MS	By matching	By MS/MS	By MS/MS	By MS/MS	By MS/MS
	LIEINPR	KMLCAGYRNALWEPKLIEINPRWNALLLRT	RNALWEPKLIEINPRWNALLLRTFLLMPRT	K	L	I	P	R	W	0	1	1	0	0	0	1	0	0	2	1	0	0	0	1	0	0	0	0	0	0	0	7	0	853.502	Packet:TUM_first_pool_1	Packet:TUM_first_pool_1	1593	1599	yes	yes	2	0.013784	124.59	By MS/MS	By matching	By matching	By MS/MS	By MS/MS	By MS/MS
	LIEQAFR	LTLEQLRNNIIQTWRLIEQAFRASSFHEFA	NNIIQTWRLIEQAFRASSFHEFARFGPLFV	R	L	I	F	R	A	1	1	0	0	0	1	1	0	0	1	1	0	0	1	0	0	0	0	0	0	0	0	7	0	875.486	Packet:TUM_first_pool_1	Packet:TUM_first_pool_1	4068	4074	yes	yes	2	0.017135	113.89	By matching	By matching	By matching	By matching	By MS/MS	By matching
	LIGFAQR	KLELVNSRAFFSVLRLIGFAQRTFQAFVKT	RAFFSVLRLIGFAQRTFQAFVKTWLLSEKD	R	L	I	Q	R	T	1	1	0	0	0	1	0	1	0	1	1	0	0	1	0	0	0	0	0	0	0	0	7	0	803.465	Packet:TUM_first_pool_1	Packet:TUM_first_pool_1	679	685	yes	yes	2	0.019118	107.55				By MS/MS	By matching	By MS/MS
	LILMDLK	DALLEAGRVESELERLILMDLKLLCVFALD	RVESELERLILMDLKLLCVFALDRRVDIQE	R	L	I	L	K	L	0	0	0	1	0	0	0	0	0	1	3	1	1	0	0	0	0	0	0	0	0	0	7	0	844.509	Packet:TUM_first_pool_1	Packet:TUM_first_pool_1	5934	5940	yes	yes	2	0.015358	119.57	By MS/MS	By matching	By matching	By MS/MS	By matching	By matching
	LKLDIDK	AIVLSKIKFPDNPEKLKLDIDKLQDIQQRA	KFPDNPEKLKLDIDKLQDIQQRAEEQKKIQ	K	L	K	D	K	L	0	0	0	2	0	0	0	0	0	1	2	2	0	0	0	0	0	0	0	0	0	0	7	1	843.507	Packet:TUM_first_pool_1	Packet:TUM_first_pool_1	6266	6272	yes	yes	2	0.026282	131.03	By matching	By MS/MS	By matching	By matching	By matching	By MS/MS
	LKMEVEQLR	RNLEVQLRFFATFDKLKMEVEQLRVENYYL	FATFDKLKMEVEQLRVENYYLKVLHTYHDS	K	L	K	L	R	V	0	1	0	0	0	1	2	0	0	0	2	1	1	0	0	0	0	0	0	1	0	0	9	1	1144.63	Packet:TUM_first_pool_1;Packet:TUM_first_pool_34	Packet:TUM_first_pool_1	6669	6677	yes	no	2;3	0.000364	157.34	By MS/MS	By MS/MS	By MS/MS	By MS/MS	By MS/MS	By MS/MS
	LLCDMFK	RLAEPYGKLPANFFKLLCDMFKIFGLDIKE	KLPANFFKLLCDMFKIFGLDIKELIFTGRS	K	L	L	F	K	I	0	0	0	1	1	0	0	0	0	0	2	1	1	1	0	0	0	0	0	0	0	0	7	0	925.44	Packet:TUM_first_pool_1;Packet:TUM_first_pool_95	Packet:TUM_first_pool_1	3164	3170	yes	no	2	0.020962	106.42	By matching	By matching	By matching	By MS/MS	By MS/MS	By matching
	LLCVFALDR	RVESELERLILMDLKLLCVFALDRRVDIQE	ILMDLKLLCVFALDRRVDIQEALKLPIPLA	K	L	L	D	R	R	1	1	0	1	1	0	0	0	0	0	3	0	0	1	0	0	0	0	0	1	0	0	9	0	1105.6	Packet:TUM_first_pool_1	Packet:TUM_first_pool_1	5941	5949	yes	yes	2	1.4751e-05	178.3	By MS/MS	By matching	By MS/MS	By MS/MS	By MS/MS	By MS/MS
	LLDDLFR	KFSLLSARVPLYTLRLLDDLFRLATPEGGR	RVPLYTLRLLDDLFRLATPEGGRSLLTQLR	R	L	L	F	R	L	0	1	0	2	0	0	0	0	0	0	3	0	0	1	0	0	0	0	0	0	0	0	7	0	890.486	Packet:TUM_first_pool_1	Packet:TUM_first_pool_1	585	591	yes	yes	2	0.0073757	162.51	By MS/MS	By MS/MS	By MS/MS	By MS/MS	By MS/MS	By MS/MS
	LLDFLQK	KILEASSRDTESLFKLLDFLQKLYLLTEKA	RDTESLFKLLDFLQKLYLLTEKAYLFQLRS	K	L	L	Q	K	L	0	0	0	1	0	1	0	0	0	0	3	1	0	1	0	0	0	0	0	0	0	0	7	0	875.512	Packet:TUM_first_pool_1	Packet:TUM_first_pool_1	4395	4401	yes	yes	2	0.01502	120.65	By MS/MS	By MS/MS	By matching	By matching	By MS/MS	By MS/MS
	LLEAEQSLR	RTTDLEIRKMLTYDRLLEAEQSLRHIKPVS	MLTYDRLLEAEQSLRHIKPVSRYAQQDLKV	R	L	L	L	R	H	1	1	0	0	0	1	2	0	0	0	3	0	0	0	0	1	0	0	0	0	0	0	9	0	1057.58	Packet:TUM_first_pool_1	Packet:TUM_first_pool_1	5068	5076	yes	yes	2	1.2143e-06	191.17	By MS/MS	By MS/MS	By MS/MS	By MS/MS	By MS/MS	By MS/MS
	LLENMNK	PFLEMKTRQRNPSDRLLENMNKLFNPLIRI	RQRNPSDRLLENMNKLFNPLIRILLDDLMK	R	L	L	N	K	L	0	0	2	0	0	0	1	0	0	0	2	1	1	0	0	0	0	0	0	0	0	0	7	0	860.443	Packet:TUM_first_pool_1;Packet:TUM_first_pool_116	Packet:TUM_first_pool_1	5424	5430	yes	no	2	0.010822	143.85	By MS/MS	By matching	By matching	By MS/MS	By matching	By MS/MS
	LLFNFSK	DQEFLKHTFTLSLPRLLFNFSKVFTVSNIK	TFTLSLPRLLFNFSKVFTVSNIKGLDLLTS	R	L	L	S	K	V	0	0	1	0	0	0	0	0	0	0	2	1	0	2	0	1	0	0	0	0	0	0	7	0	867.485	Packet:TUM_first_pool_1	Packet:TUM_first_pool_1	5140	5146	yes	yes	2	0.010292	147.69	By MS/MS	By MS/MS	By matching	By matching	By matching	By MS/MS
	LLGAVQK	KEAQLQSRTGLALIKLLGAVQKLPALKDRQ	RTGLALIKLLGAVQKLPALKDRQLTLEQLR	K	L	L	Q	K	L	1	0	0	0	0	1	0	1	0	0	2	1	0	0	0	0	0	0	0	1	0	0	7	0	727.459	Packet:TUM_first_pool_1	Packet:TUM_first_pool_1	4038	4044	yes	yes	2	0.0086949	155.81	By MS/MS	By MS/MS	By MS/MS	By MS/MS	By MS/MS
	LLLAFQK	RLQAENIRFTILNVRLLLAFQKMELVTFRF	RFTILNVRLLLAFQKMELVTFRFASLFNVK	R	L	L	Q	K	M	1	0	0	0	0	1	0	0	0	0	3	1	0	1	0	0	0	0	0	0	0	0	7	0	831.522	Packet:TUM_first_pool_1	Packet:TUM_first_pool_1	6766	6772	no	no	2	0.0086949	155.81	By matching	By matching	By MS/MS	By MS/MS	By MS/MS	By MS/MS
	LLLFHSK	RLDLLLEKALTDFFRLLLFHSKGVDELERR	KALTDFFRLLLFHSKGVDELERRVSLTQRM	R	L	L	S	K	G	0	0	0	0	0	0	0	0	1	0	3	1	0	1	0	1	0	0	0	0	0	0	7	0	856.517	Packet:TUM_first_pool_1	Packet:TUM_first_pool_1	2921	2927	yes	yes	2	0.012804	128.48	By matching	By matching	By matching	By matching	By matching	By MS/MS
	LLNQTEK	KLPGEYFREVESFARLLNQTEKGPGSPPRI	REVESFARLLNQTEKGPGSPPRISNAYARD	R	L	L	E	K	G	0	0	1	0	0	1	1	0	0	0	2	1	0	0	0	0	1	0	0	0	0	0	7	0	844.465	Packet:TUM_first_pool_1	Packet:TUM_first_pool_1	2255	2261	no	no	2	0.0093517	152.47	By MS/MS	By matching	By matching	By MS/MS	By MS/MS
	LLQDMDINR	RRLSPAERLVDPILRLLQDMDINRSEITDL	VDPILRLLQDMDINRSEITDLRRHQVEALK	R	L	L	N	R	S	0	1	1	2	0	1	0	0	0	1	2	0	1	0	0	0	0	0	0	0	0	0	9	0	1116.56	Packet:TUM_first_pool_1	Packet:TUM_first_pool_1	6997	7005	yes	yes	2	0.00023468	153.05	By matching	By MS/MS	By MS/MS	By matching	By matching	By matching
	LLQEQLR	RLDVGWPKGITMYNKLLQEQLRTLGLAGKA	KGITMYNKLLQEQLRTLGLAGKAGYVLHRL	K	L	L	L	R	T	0	1	0	0	0	2	1	0	0	0	3	0	0	0	0	0	0	0	0	0	0	0	7	0	898.524	Packet:TUM_first_pool_1	Packet:TUM_first_pool_1	171	177	yes	yes	2	0.01265	129.68	By matching	By matching	By matching	By MS/MS	By MS/MS	By MS/MS
	LLSKGEGIR	RLMVYNSKHYWAQGKLLSKGEGIRFGLNID	YWAQGKLLSKGEGIRFGLNIDRMAAVDIRL	K	L	L	I	R	F	0	1	0	0	0	0	1	2	0	1	2	1	0	0	0	1	0	0	0	0	0	0	9	1	971.576	Packet:TUM_first_pool_1	Packet:TUM_first_pool_1	1760	1768	yes	yes	2	0.0018119	145.72	By MS/MS	By MS/MS	By MS/MS	By MS/MS	By matching
	LLSPLLK	IGVDFLERQVFPSLKLLSPLLKYTAQESRQ	RQVFPSLKLLSPLLKYTAQESRQNEQRWRL	K	L	L	L	K	Y	0	0	0	0	0	0	0	0	0	0	4	1	0	0	1	1	0	0	0	0	0	0	7	0	782.527	Packet:TUM_first_pool_1	Packet:TUM_first_pool_1	1386	1392	yes	yes	2	0.016917	114.59	By matching	By matching	By MS/MS	By matching	By MS/MS	By MS/MS
	LLVLEDLK	ATAEIRLQQETENVKLLVLEDLKYTLDFDR	QETENVKLLVLEDLKYTLDFDRELILAIKY	K	L	L	L	K	Y	0	0	0	1	0	0	1	0	0	0	4	1	0	0	0	0	0	0	0	1	0	0	8	0	941.58	Packet:TUM_first_pool_1	Packet:TUM_first_pool_1	2779	2786	yes	yes	2	0.0019802	163.67	By MS/MS	By MS/MS	By MS/MS	By MS/MS	By MS/MS	By MS/MS
	LLVWGTK	DNTYSRFDVQWIFVKLLVWGTKLQEIEDRR	DVQWIFVKLLVWGTKLQEIEDRRLSPAERL	K	L	L	T	K	L	0	0	0	0	0	0	0	1	0	0	2	1	0	0	0	0	1	1	0	1	0	0	7	0	815.491	Packet:TUM_first_pool_1	Packet:TUM_first_pool_1	6969	6975	yes	yes	2	0.031332	101.69	By matching	By matching	By MS/MS	By matching	By matching	By matching
	LLYAVYR	RAIELLKKTIHNDYRLLYAVYRMGTYGVRT	KTIHNDYRLLYAVYRMGTYGVRTYLFLQKV	R	L	L	Y	R	M	1	1	0	0	0	0	0	0	0	0	2	0	0	0	0	0	0	0	2	1	0	0	7	0	896.512	Packet:TUM_first_pool_1	Packet:TUM_first_pool_1	6075	6081	yes	yes	2	0.01333	126.05	By MS/MS	By MS/MS	By MS/MS	By MS/MS	By MS/MS	By MS/MS
	LMDIIGKEK	YHNLFSPRVQVFLPRLMDIIGKEKILEASS	QVFLPRLMDIIGKEKILEASSRDTESLFKL	R	L	M	E	K	I	0	0	0	1	0	0	1	1	0	2	1	2	1	0	0	0	0	0	0	0	0	0	9	1	1045.58	Packet:TUM_first_pool_1	Packet:TUM_first_pool_1	4372	4380	yes	yes	2	0.0061794	140.14	By MS/MS	By MS/MS	By matching	By matching	By matching	By matching
	LMLQEPLEK	KVLAHPCRYEINVLRLMLQEPLEKLSESLK	EINVLRLMLQEPLEKLSESLKKAFGLVGKQ	R	L	M	E	K	L	0	0	0	0	0	1	2	0	0	0	3	1	1	0	1	0	0	0	0	0	0	0	9	0	1099.59	Packet:TUM_first_pool_1	Packet:TUM_first_pool_1	1833	1841	no	no	2	5.6646e-07	199.7	By MS/MS	By MS/MS	By MS/MS	By MS/MS	By MS/MS	By MS/MS
	LNFEEAK	RAHRSREKIQPMSERLNFEEAKNLLNVCKI	KIQPMSERLNFEEAKNLLNVCKIQAMIPKL	R	L	N	A	K	N	1	0	1	0	0	0	2	0	0	0	1	1	0	1	0	0	0	0	0	0	0	0	7	0	849.423	Packet:TUM_first_pool_1	Packet:TUM_first_pool_1	1549	1555	no	no	2	0.0010748	191.63	By MS/MS	By MS/MS	By MS/MS	By MS/MS	By MS/MS	By MS/MS
	LNLLETK	KNITALEKILHSLLKLNLLETKGDWSFLGR	KILHSLLKLNLLETKGDWSFLGRDLEKSTR	K	L	N	T	K	G	0	0	1	0	0	0	1	0	0	0	3	1	0	0	0	0	1	0	0	0	0	0	7	0	829.491	Packet:TUM_first_pool_1	Packet:TUM_first_pool_1	6117	6123	yes	yes	2	0.0074969	161.9	By MS/MS	By MS/MS	By MS/MS	By MS/MS	By MS/MS	By MS/MS
	LNVLTLK	RLEDLFQRAGFESERLNVLTLKFDNTYSRF	RAGFESERLNVLTLKFDNTYSRFDVQWIFV	R	L	N	L	K	F	0	0	1	0	0	0	0	0	0	0	3	1	0	0	0	0	1	0	0	1	0	0	7	0	799.517	Packet:TUM_first_pool_1	Packet:TUM_first_pool_1	6946	6952	yes	yes	2	0.00066544	197.6	By MS/MS	By matching	By MS/MS	By MS/MS	By MS/MS
	LPAEGLK	RLLELIGRSGPAVGRLPAEGLKVLAHPCRY	RSGPAVGRLPAEGLKVLAHPCRYEINVLRL	R	L	P	L	K	V	1	0	0	0	0	0	1	1	0	0	2	1	0	0	1	0	0	0	0	0	0	0	7	0	726.428	Packet:TUM_first_pool_1;Packet:TUM_first_pool_42	Packet:TUM_first_pool_1	1812	1818	yes	no	2	0.007114	163.84	By MS/MS	By MS/MS	By MS/MS	By matching	By MS/MS	By MS/MS
	LPANFFK	RLQAELERLAEPYGKLPANFFKLLCDMFKI	RLAEPYGKLPANFFKLLCDMFKIFGLDIKE	K	L	P	F	K	L	1	0	1	0	0	0	0	0	0	0	1	1	0	2	1	0	0	0	0	0	0	0	7	0	835.459	Packet:TUM_first_pool_1	Packet:TUM_first_pool_1	3157	3163	yes	yes	2	0.0064438	167.23	By MS/MS	By MS/MS	By MS/MS	By MS/MS	By MS/MS	By MS/MS
	LPEEIQR	RSLPASLKLGDILQKLPEEIQREGVVITRS	KLGDILQKLPEEIQREGVVITRSEFPWEVP	K	L	P	Q	R	E	0	1	0	0	0	1	2	0	0	1	1	0	0	0	1	0	0	0	0	0	0	0	7	0	883.476	Packet:TUM_first_pool_1	Packet:TUM_first_pool_1	2070	2076	yes	yes	2	0.007865	160.03	By MS/MS	By MS/MS	By MS/MS	By MS/MS	By MS/MS	By MS/MS
	LPGEYFR	KIAGVNIKERPEEGKLPGEYFREVESFARL	KERPEEGKLPGEYFREVESFARLLNQTEKG	K	L	P	F	R	E	0	1	0	0	0	0	1	1	0	0	1	0	0	1	1	0	0	0	1	0	0	0	7	0	880.444	Packet:TUM_first_pool_1	Packet:TUM_first_pool_1	2241	2247	yes	yes	2	0.020962	106.42	By matching	By MS/MS	By matching	By matching		By MS/MS
	LPGGLEPK	QERQLEKFLAQSEEKLPGGLEPKSGKMAMR	LAQSEEKLPGGLEPKSGKMAMRIGTFDLKI	K	L	P	P	K	S	0	0	0	0	0	0	1	2	0	0	2	1	0	0	2	0	0	0	0	0	0	0	8	0	809.465	Packet:TUM_first_pool_1	Packet:TUM_first_pool_1	114	121	yes	yes	2	0.002537	157.21	By MS/MS	By MS/MS	By MS/MS	By MS/MS	By MS/MS	By MS/MS
	LPIIFNK	DRLLGLGRFMPESPRLPIIFNKCVSAVQRA	RFMPESPRLPIIFNKCVSAVQRAIELLKKT	R	L	P	N	K	C	0	0	1	0	0	0	0	0	0	2	1	1	0	1	1	0	0	0	0	0	0	0	7	0	843.522	Packet:TUM_first_pool_1	Packet:TUM_first_pool_1	6047	6053	yes	yes	2	0.010459	146.66	By MS/MS	By MS/MS	By MS/MS	By MS/MS	By MS/MS	By MS/MS
	LPLISLR	DTVFIFKFGENLDLRLPLISLRGPGAGPRI	FGENLDLRLPLISLRGPGAGPRITIDTNKY	R	L	P	L	R	G	0	1	0	0	0	0	0	0	0	1	3	0	0	0	1	1	0	0	0	0	0	0	7	0	810.533	Packet:TUM_first_pool_1	Packet:TUM_first_pool_1	4486	4492	yes	yes	2	0.016874	114.72	By matching	By MS/MS	By matching	By MS/MS	By MS/MS	By matching
	LPQGIVR	RLPQNVKKLQLELEKLPQGIVRLNQQLEKY	KLQLELEKLPQGIVRLNQQLEKYKEETIEK	K	L	P	V	R	L	0	1	0	0	0	1	0	1	0	1	1	0	0	0	1	0	0	0	0	1	0	0	7	0	781.481	Packet:TUM_first_pool_1	Packet:TUM_first_pool_1	5510	5516	yes	yes	2	0.027831	103.29	By matching	By matching	By matching	By matching	By MS/MS	By matching
	LQAELER	LAIEAEREIVEEAIRLQAELERLAEPYGKL	EIVEEAIRLQAELERLAEPYGKLPANFFKL	R	L	Q	E	R	L	1	1	0	0	0	1	2	0	0	0	2	0	0	0	0	0	0	0	0	0	0	0	7	0	857.461	Packet:TUM_first_pool_1	Packet:TUM_first_pool_1	3143	3149	no	no	2	0.010817	143.89	By MS/MS	By MS/MS	By matching	By matching	By matching	By MS/MS
	LQAHLCNPR	YIERFRFNQLVEQYKLQAHLCNPRLGFGGL	LVEQYKLQAHLCNPRLGFGGLRGPLTQLRK	K	L	Q	P	R	L	1	1	1	0	1	1	0	0	1	0	2	0	0	0	1	0	0	0	0	0	0	0	9	0	1107.56	Packet:TUM_first_pool_1	Packet:TUM_first_pool_1	1879	1887	yes	yes	2	0.00030669	148.04	By MS/MS	By MS/MS	By MS/MS	By MS/MS	By MS/MS	By MS/MS
	LQEALEDER	NELLLHLKILIQHQKLQEALEDERLAIEAE	LIQHQKLQEALEDERLAIEAEREIVEEAIR	K	L	Q	E	R	L	1	1	0	1	0	1	3	0	0	0	2	0	0	0	0	0	0	0	0	0	0	0	9	0	1101.53	Packet:TUM_first_pool_1	Packet:TUM_first_pool_1	3119	3127	yes	yes	2	7.3964e-10	217.64	By MS/MS	By MS/MS	By MS/MS	By MS/MS	By MS/MS	By MS/MS
	LQEEAQGLR	KFLQDVSRITQYLIRLQEEAQGLRVVAEMN	TQYLIRLQEEAQGLRVVAEMNRQYLEDERI	R	L	Q	L	R	V	1	1	0	0	0	2	2	1	0	0	2	0	0	0	0	0	0	0	0	0	0	0	9	0	1042.54	Packet:TUM_first_pool_1	Packet:TUM_first_pool_1	4267	4275	yes	yes	2	4.1194e-15	243.29	By MS/MS	By MS/MS	By MS/MS	By MS/MS	By MS/MS	By MS/MS
	LQEIEDR	DVQWIFVKLLVWGTKLQEIEDRRLSPAERL	KLLVWGTKLQEIEDRRLSPAERLVDPILRL	K	L	Q	D	R	R	0	1	0	1	0	1	2	0	0	1	1	0	0	0	0	0	0	0	0	0	0	0	7	0	901.451	Packet:TUM_first_pool_1;Packet:TUM_first_pool_24;Packet:TUM_first_pool_7	Packet:TUM_first_pool_1	6976	6982	no	no	2	0.011323	139.97	By MS/MS	By MS/MS	By MS/MS	By matching	By matching	By MS/MS
	LQEIEDRR	DVQWIFVKLLVWGTKLQEIEDRRLSPAERL	LLVWGTKLQEIEDRRLSPAERLVDPILRLL	K	L	Q	R	R	L	0	2	0	1	0	1	2	0	0	1	1	0	0	0	0	0	0	0	0	0	0	0	8	1	1057.55	Packet:TUM_first_pool_1	Packet:TUM_first_pool_1	6976	6983	yes	yes	2;3	0.028211	89.698	By matching	By MS/MS	By MS/MS	By matching	By MS/MS
	LQLELEK	RIVEIYSRLPQNVKKLQLELEKLPQGIVRL	RLPQNVKKLQLELEKLPQGIVRLNQQLEKY	K	L	Q	E	K	L	0	0	0	0	0	1	2	0	0	0	3	1	0	0	0	0	0	0	0	0	0	0	7	0	871.501	Packet:TUM_first_pool_1	Packet:TUM_first_pool_1	5503	5509	yes	yes	2	0.010817	143.89	By MS/MS	By MS/MS	By MS/MS	By MS/MS	By MS/MS	By MS/MS
	LQLSVSK	KRLEDAARVHLDQLKLQLSVSKVQQLVAKD	RVHLDQLKLQLSVSKVQQLVAKDLYGDFKL	K	L	Q	S	K	V	0	0	0	0	0	1	0	0	0	0	2	1	0	0	0	2	0	0	0	1	0	0	7	0	773.465	Packet:TUM_first_pool_1	Packet:TUM_first_pool_1	3346	3352	yes	yes	2	0.0059789	169.06	By MS/MS	By MS/MS	By MS/MS	By MS/MS	By MS/MS	By MS/MS
	LQLVVLR	VQIGIREHVELLRARLQLVVLRVVLFSPRV	HVELLRARLQLVVLRVVLFSPRVVWIFCRV	R	L	Q	L	R	V	0	1	0	0	0	1	0	0	0	0	3	0	0	0	0	0	0	0	0	2	0	0	7	0	839.559	Packet:TUM_first_pool_1	Packet:TUM_first_pool_1	3943	3949	yes	yes	2	0.0087094	155.73	By MS/MS	By MS/MS	By MS/MS	By MS/MS	By MS/MS	By MS/MS
	LQNIIGR	KDFLLYLRAILAQGRLQNIIGRQNKFQVRN	RAILAQGRLQNIIGRQNKFQVRNLEVQLRF	R	L	Q	G	R	Q	0	1	1	0	0	1	0	1	0	2	1	0	0	0	0	0	0	0	0	0	0	0	7	0	812.487	Packet:TUM_first_pool_1	Packet:TUM_first_pool_1	6641	6647	yes	yes	2	0.011515	138.48	By MS/MS	By matching	By matching	By MS/MS	By MS/MS	By MS/MS
	LQTELTR	KMFEFFQRLALFPDKLQTELTRAPLLGARK	RLALFPDKLQTELTRAPLLGARKMQEVVKM	K	L	Q	T	R	A	0	1	0	0	0	1	1	0	0	0	2	0	0	0	0	0	2	0	0	0	0	0	7	0	859.476	Packet:TUM_first_pool_1;Packet:TUM_first_pool_28	Packet:TUM_first_pool_1	5806	5812	no	no	2	0.018314	110.12	By matching	By matching	By MS/MS	By MS/MS	By matching	By matching
	LQVASVAK	KLPGIIGRAAIQHPRLQVASVAKLQSIGIR	AAIQHPRLQVASVAKLQSIGIRLIVDELRN	R	L	Q	A	K	L	2	0	0	0	0	1	0	0	0	0	1	1	0	0	0	1	0	0	0	2	0	0	8	0	814.491	Packet:TUM_first_pool_1	Packet:TUM_first_pool_1	6723	6730	yes	yes	2	0.0046942	143.89	By MS/MS	By matching	By matching	By MS/MS	By matching	By MS/MS
	LQWDIPK	QLIEGRVESLWPIFRLQWDIPKLTLIHWKL	ESLWPIFRLQWDIPKLTLIHWKLGTLDMRF	R	L	Q	P	K	L	0	0	0	1	0	1	0	0	0	1	1	1	0	0	1	0	0	1	0	0	0	0	7	0	898.491	Packet:TUM_first_pool_1	Packet:TUM_first_pool_1	5202	5208	yes	yes	2	0.0093517	152.47	By MS/MS	By MS/MS	By MS/MS	By MS/MS	By MS/MS	By MS/MS
	LREELLK	LVGGLRSFWSYAFSRLREELLKYPQEQDRL	FWSYAFSRLREELLKYPQEQDRLLEKMQRY	R	L	R	L	K	Y	0	1	0	0	0	0	2	0	0	0	3	1	0	0	0	0	0	0	0	0	0	0	7	1	899.544	Packet:TUM_first_pool_1	Packet:TUM_first_pool_1	2831	2837	yes	yes	2	0.026649	129.68	By matching	By matching	By matching	By MS/MS	By matching	By MS/MS
	LSFSYGR	AIGSAREIQAEVQEKLSFSYGRILGPIPSR	IQAEVQEKLSFSYGRILGPIPSRTLEIQMK	K	L	S	G	R	I	0	1	0	0	0	0	0	1	0	0	1	0	0	1	0	2	0	0	1	0	0	0	7	0	828.413	Packet:TUM_first_pool_1	Packet:TUM_first_pool_1	3585	3591	yes	yes	2	0.019192	107.32	By matching	By matching	By MS/MS	By matching	By matching	By matching
	LSLLEEK	QTLELERRKDFLLSRLSLLEEKSTFIAPRF	RKDFLLSRLSLLEEKSTFIAPRFVSFLGRR	R	L	S	E	K	S	0	0	0	0	0	0	2	0	0	0	3	1	0	0	0	1	0	0	0	0	0	0	7	0	830.475	Packet:TUM_first_pool_1	Packet:TUM_first_pool_1	3778	3784	yes	yes	2	0.01265	129.68	By MS/MS	By MS/MS	By MS/MS	By MS/MS	By MS/MS	By matching
	LSTLEENLR	KIVSSIFRTSAEYFRLSTLEENLRILTPEN	SAEYFRLSTLEENLRILTPENRFVFLLDRM	R	L	S	L	R	I	0	1	1	0	0	0	2	0	0	0	3	0	0	0	0	1	1	0	0	0	0	0	9	0	1073.57	Packet:TUM_first_pool_1	Packet:TUM_first_pool_1	3519	3527	yes	yes	2	2.4176e-05	171.99	By MS/MS	By matching	By MS/MS	By MS/MS	By MS/MS	By matching
	LSVAIPK	KEETIEKSHALNFIKLSVAIPKLTELSLRH	SHALNFIKLSVAIPKLTELSLRHLDLYARV	K	L	S	P	K	L	1	0	0	0	0	0	0	0	0	1	1	1	0	0	1	1	0	0	0	1	0	0	7	0	726.464	Packet:TUM_first_pool_1	Packet:TUM_first_pool_1	5540	5546	yes	yes	2	0.0081892	158.38	By MS/MS	By MS/MS	By matching	By MS/MS	By MS/MS	By matching
	LSVDCVNK	IDHLVTMKEYLQQLRLSVDCVNKLFNAVVR	EYLQQLRLSVDCVNKLFNAVVRDENFILKY	R	L	S	N	K	L	0	0	1	1	1	0	0	0	0	0	1	1	0	0	0	1	0	0	0	2	0	0	8	0	933.459	Packet:TUM_first_pool_1	Packet:TUM_first_pool_1	1220	1227	yes	yes	2	0.009327	132.08	By MS/MS	By MS/MS	By MS/MS	By MS/MS	By MS/MS	By matching
	LSVSLLR	RSASWITRFLYSLYRLSVSLLRQAFLGSRV	RFLYSLYRLSVSLLRQAFLGSRVVVLNFRI	R	L	S	L	R	Q	0	1	0	0	0	0	0	0	0	0	3	0	0	0	0	2	0	0	0	1	0	0	7	0	786.496	Packet:TUM_first_pool_1	Packet:TUM_first_pool_1	4734	4740	yes	yes	2	0.0093196	152.63	By MS/MS	By MS/MS	By MS/MS	By MS/MS	By MS/MS
	LSYHIDRLK	RQVFPLFRLTHFIWKLSYHIDRLKIFLGLG	THFIWKLSYHIDRLKIFLGLGRVFPLVIKL	K	L	S	L	K	I	0	1	0	1	0	0	0	0	1	1	2	1	0	0	0	1	0	0	1	0	0	0	9	1	1143.64	Packet:TUM_first_pool_1	Packet:TUM_first_pool_1	2533	2541	yes	yes	2;3	0.01427	126.24	By MS/MS	By MS/MS	By matching	By matching	By MS/MS	By MS/MS
	LTELSLR	SHALNFIKLSVAIPKLTELSLRHLDLYARV	KLSVAIPKLTELSLRHLDLYARVEELTEER	K	L	T	L	R	H	0	1	0	0	0	0	1	0	0	0	3	0	0	0	0	1	1	0	0	0	0	0	7	0	830.486	Packet:TUM_first_pool_1	Packet:TUM_first_pool_1	5547	5553	yes	no	2	0.0055561	170.73	By MS/MS	By MS/MS	By MS/MS	By MS/MS	By MS/MS	By MS/MS
	LTHFIWK	RSIQFALRQVFPLFRLTHFIWKLSYHIDRL	RQVFPLFRLTHFIWKLSYHIDRLKIFLGLG	R	L	T	W	K	L	0	0	0	0	0	0	0	0	1	1	1	1	0	1	0	0	1	1	0	0	0	0	7	0	943.528	Packet:TUM_first_pool_1	Packet:TUM_first_pool_1	2526	2532	yes	yes	2	0.0081892	158.38	By MS/MS	By MS/MS	By MS/MS	By MS/MS	By MS/MS	By MS/MS
	LTIMLEK	RLLLDSLRGLQFVWRLTIMLEKIEELEETN	RGLQFVWRLTIMLEKIEELEETNKLQDLLH	R	L	T	E	K	I	0	0	0	0	0	0	1	0	0	1	2	1	1	0	0	0	1	0	0	0	0	0	7	0	846.488	Packet:TUM_first_pool_1	Packet:TUM_first_pool_1	4613	4619	yes	yes	2	0.01136	139.68	By MS/MS	By MS/MS	By MS/MS	By matching	By matching	By MS/MS
	LTQLYEQAR	RYLTGAWRVLNAINRLTQLYEQARNAPHYH	LNAINRLTQLYEQARNAPHYHVVKALKLLN	R	L	T	A	R	N	1	1	0	0	0	2	1	0	0	0	2	0	0	0	0	0	1	0	1	0	0	0	9	0	1120.59	Packet:TUM_first_pool_1	Packet:TUM_first_pool_1	2866	2874	yes	yes	2	5.5586e-08	206.43	By MS/MS	By MS/MS	By MS/MS	By MS/MS	By MS/MS	By MS/MS
	LTQQLEFEK	DMGLELFREGPTYQRLTQQLEFEKDLSGNL	GPTYQRLTQQLEFEKDLSGNLWEREVLAQT	R	L	T	E	K	D	0	0	0	0	0	2	2	0	0	0	2	1	0	1	0	0	1	0	0	0	0	0	9	0	1134.59	Packet:TUM_first_pool_1	Packet:TUM_first_pool_1	3865	3873	yes	yes	2	5.0906e-15	242.39	By MS/MS	By MS/MS	By MS/MS	By MS/MS	By MS/MS	By MS/MS
	LVDDILK	YSFLDLFRVLAAFLRLVDDILKFGGAFCRD	RVLAAFLRLVDDILKFGGAFCRDLDVFLRK	R	L	V	L	K	F	0	0	0	2	0	0	0	0	0	1	2	1	0	0	0	0	0	0	0	1	0	0	7	0	814.48	Packet:TUM_first_pool_1	Packet:TUM_first_pool_1	4936	4942	yes	yes	2	0.010929	143.02	By MS/MS	By MS/MS	By MS/MS	By MS/MS	By MS/MS	By matching
	LVEIPTK	RFADYLVRLLSQLERLVEIPTKMTTSFWKL	RLLSQLERLVEIPTKMTTSFWKLLEKENRF	R	L	V	T	K	M	0	0	0	0	0	0	1	0	0	1	1	1	0	0	1	0	1	0	0	1	0	0	7	0	798.485	Packet:TUM_first_pool_1	Packet:TUM_first_pool_1	3468	3474	yes	yes	2	0.012994	127.12	By matching	By MS/MS	By matching	By MS/MS	By MS/MS	By MS/MS
	LVENAVLK	YSFEEEKTIEDRNIKLVENAVLKKAADYVR	IEDRNIKLVENAVLKKAADYVRVTDCMGRT	K	L	V	L	K	K	1	0	1	0	0	0	1	0	0	0	2	1	0	0	0	0	0	0	0	2	0	0	8	0	884.533	Packet:TUM_first_pool_1;Packet:TUM_first_pool_4	Packet:TUM_first_pool_1	7057	7064	no	no	2	0.0012096	173.68	By matching	By MS/MS	By MS/MS	By MS/MS	By MS/MS	By MS/MS
	LVENAVLKK	YSFEEEKTIEDRNIKLVENAVLKKAADYVR	EDRNIKLVENAVLKKAADYVRVTDCMGRTF	K	L	V	K	K	A	1	0	1	0	0	0	1	0	0	0	2	2	0	0	0	0	0	0	0	2	0	0	9	1	1012.63	Packet:TUM_first_pool_1	Packet:TUM_first_pool_1	7057	7065	yes	yes	2	0.022455	90.37	By matching	By matching	By matching	By matching	By matching	By MS/MS
	LVFIIYR	KSTAESTKEFEFLMRLVFIIYRDGSFNSRA	KEFEFLMRLVFIIYRDGSFNSRARTRPLRL	R	L	V	Y	R	D	0	1	0	0	0	0	0	0	0	2	1	0	0	1	0	0	0	0	1	1	0	0	7	0	922.564	Packet:TUM_first_pool_1	Packet:TUM_first_pool_1	4863	4869	yes	yes	2	0.010903	143.22	By MS/MS	By MS/MS	By MS/MS	By MS/MS
	LVLDQLR	TAEKFLNRADVWLIRLVLDQLREIEELQKV	RADVWLIRLVLDQLREIEELQKVIAGGERD	R	L	V	L	R	E	0	1	0	1	0	1	0	0	0	0	3	0	0	0	0	0	0	0	0	1	0	0	7	0	855.518	Packet:TUM_first_pool_1	Packet:TUM_first_pool_1	1160	1166	yes	yes	2	0.01251	130.77	By MS/MS	By MS/MS	By MS/MS	By MS/MS	By MS/MS	By MS/MS
	LVQVVLK	DHYVLEYREVQESLKLVQVVLKYPVWLWKF	REVQESLKLVQVVLKYPVWLWKFCPYSHRL	K	L	V	L	K	Y	0	0	0	0	0	1	0	0	0	0	2	1	0	0	0	0	0	0	0	3	0	0	7	0	797.537	Packet:TUM_first_pool_1	Packet:TUM_first_pool_1	2683	2689	yes	yes	2	0.0056307	170.43	By MS/MS	By MS/MS	By MS/MS	By MS/MS	By MS/MS	By MS/MS
	LVYILNR	RTALDFWRVEYLDDRLVYILNRTLLLNPKE	RVEYLDDRLVYILNRTLLLNPKEVNIDFQT	R	L	V	N	R	T	0	1	1	0	0	0	0	0	0	1	2	0	0	0	0	0	0	0	1	1	0	0	7	0	889.539	Packet:TUM_first_pool_1	Packet:TUM_first_pool_1	950	956	yes	yes	2	0.010993	142.53	By MS/MS	By MS/MS	By MS/MS	By MS/MS	By MS/MS	By MS/MS
	LWDIADK	KRDELVFRRPHSPSRLWDIADKELAEVIKQ	RRPHSPSRLWDIADKELAEVIKQTAVVEKG	R	L	W	D	K	E	1	0	0	2	0	0	0	0	0	1	1	1	0	0	0	0	0	1	0	0	0	0	7	0	859.444	Packet:TUM_first_pool_1	Packet:TUM_first_pool_1	4776	4782	no	no	2	0.018951	108.09	By matching	By matching	By matching	By matching	By matching	By MS/MS
	LWQCGEGFR	EAYEQVQKSLISVVRLWQCGEGFRETPDSY	LISVVRLWQCGEGFRETPDSYRWVQVSHVF	R	L	W	F	R	E	0	1	0	0	1	1	1	2	0	0	1	0	0	1	0	0	0	1	0	0	0	0	9	0	1151.52	Packet:TUM_first_pool_1	Packet:TUM_first_pool_1	804	812	yes	yes	2	2.381e-05	172.23	By MS/MS	By MS/MS	By MS/MS	By MS/MS	By MS/MS	By MS/MS
	LYLLTEK	RDTESLFKLLDFLQKLYLLTEKAYLFQLRS	KLLDFLQKLYLLTEKAYLFQLRSGFLTLGY	K	L	Y	E	K	A	0	0	0	0	0	0	1	0	0	0	3	1	0	0	0	0	1	0	1	0	0	0	7	0	878.511	Packet:TUM_first_pool_1	Packet:TUM_first_pool_1	4402	4408	yes	yes	2	0.015869	117.93	By matching	By MS/MS	By matching	By MS/MS	By matching	By MS/MS
	LYRYPFER	RDLDVFARKLVEQLRLYRYPFERLDLDFLK	KLVEQLRLYRYPFERLDLDFLKRRMLADRD	R	L	Y	E	R	L	0	2	0	0	0	0	1	0	0	0	1	0	0	1	1	0	0	0	2	0	0	0	8	1	1142.59	Packet:TUM_first_pool_1	Packet:TUM_first_pool_1	263	270	yes	yes	2;3	0.0033048	141.52	By MS/MS	By MS/MS	By MS/MS	By MS/MS	By MS/MS	By MS/MS
	LYSIHRPCK	KNLLNVCKIQAMIPKLYSIHRPCKMLCAGY	QAMIPKLYSIHRPCKMLCAGYRNALWEPKL	K	L	Y	C	K	M	0	1	0	0	1	0	0	0	1	1	1	1	0	0	1	1	0	0	1	0	0	0	9	0	1172.61	Packet:TUM_first_pool_1	Packet:TUM_first_pool_1	1570	1578	yes	yes	2	0.0049115	134.81	By MS/MS	By matching	By MS/MS	By MS/MS	By matching	By MS/MS
	LYYEGLQDK	TVYCVRSSYQDKVERLYYEGLQDKFAIGSA	QDKVERLYYEGLQDKFAIGSAREIQAEVQE	R	L	Y	D	K	F	0	0	0	1	0	1	1	1	0	0	2	1	0	0	0	0	0	0	2	0	0	0	9	0	1127.55	Packet:TUM_first_pool_1	Packet:TUM_first_pool_1	3560	3568	yes	yes	2	6.1851e-07	199.02	By MS/MS	By MS/MS	By MS/MS	By MS/MS	By MS/MS	By MS/MS
	MDFENQDK	KIWDVEEKKLQELIKMDFENQDKYLDEAER	KLQELIKMDFENQDKYLDEAERLPPLVAGK	K	M	D	D	K	Y	0	0	1	2	0	1	1	0	0	0	0	1	1	1	0	0	0	0	0	0	0	0	8	0	1025.41	Packet:TUM_first_pool_1	Packet:TUM_first_pool_1	3287	3294	yes	yes	2	8.7192e-25	268.28	By MS/MS	By MS/MS	By MS/MS	By MS/MS	By MS/MS	By MS/MS
	MDQIISKYR	KLFFEFYRVGQELDRMDQIISKYRLYSPDS	GQELDRMDQIISKYRLYSPDSYKVCVSAER	R	M	D	Y	R	L	0	1	0	1	0	1	0	0	0	2	0	1	1	0	0	1	0	0	1	0	0	0	9	1	1152.6	Packet:TUM_first_pool_1	Packet:TUM_first_pool_1	4575	4583	yes	yes	2;3	1.171e-07	206.43	By MS/MS	By MS/MS	By MS/MS	By MS/MS	By MS/MS	By MS/MS
	MEAYEQVQK	LPASYKAEFVRTAEKMEAYEQVQKSLISVV	VRTAEKMEAYEQVQKSLISVVRLWQCGEGF	K	M	E	Q	K	S	1	0	0	0	0	2	2	0	0	0	0	1	1	0	0	0	0	0	1	1	0	0	9	0	1124.52	Packet:TUM_first_pool_1;Packet:TUM_first_pool_63	Packet:TUM_first_pool_1	788	796	yes	no	2	1.7124e-14	231.2	By MS/MS	By MS/MS	By MS/MS	By MS/MS	By MS/MS	By MS/MS
	MELENIR	RAADQRPKDNYDALRMELENIRDLSYTLKT	KDNYDALRMELENIRDLSYTLKTLLEALEQ	R	M	E	I	R	D	0	1	1	0	0	0	2	0	0	1	1	0	1	0	0	0	0	0	0	0	0	0	7	0	903.448	Packet:TUM_first_pool_1	Packet:TUM_first_pool_1	1702	1708	yes	yes	2	0.01265	129.68	By MS/MS	By MS/MS	By MS/MS	By MS/MS	By MS/MS	By matching
	MGLTPLWR	TIYEYHRALMERALRMGLTPLWRAGCDSWR	LMERALRMGLTPLWRAGCDSWRFVTNTTKM	R	M	G	W	R	A	0	1	0	0	0	0	0	1	0	0	2	0	1	0	1	0	1	1	0	0	0	0	8	0	972.522	Packet:TUM_first_pool_1	Packet:TUM_first_pool_1	5770	5777	yes	yes	2	0.0098447	130.77	By matching	By matching	By MS/MS	By MS/MS	By matching	By matching
	MGTYGVR	KTIHNDYRLLYAVYRMGTYGVRTYLFLQKV	RLLYAVYRMGTYGVRTYLFLQKVSSLLGKN	R	M	G	V	R	T	0	1	0	0	0	0	0	2	0	0	0	0	1	0	0	0	1	0	1	1	0	0	7	0	782.375	Packet:TUM_first_pool_1	Packet:TUM_first_pool_1	6082	6088	yes	yes	2	0.0090734	153.88	By matching	By matching	By matching	By matching	By matching	By MS/MS
	MLEELVSR	RAPLLGARKMQEVVKMLEELVSRCVFWNFR	KMQEVVKMLEELVSRCVFWNFRWSLHIVLM	K	M	L	S	R	C	0	1	0	0	0	0	2	0	0	0	2	0	1	0	0	1	0	0	0	1	0	0	8	0	975.506	Packet:TUM_first_pool_1	Packet:TUM_first_pool_1	5827	5834	yes	yes	2	0.0050384	143.01	By MS/MS	By MS/MS	By MS/MS	By MS/MS	By MS/MS	By MS/MS
	MLGARLR	DESLEFQKTIMPGFKMLGARLRWVGDAFGR	KTIMPGFKMLGARLRWVGDAFGRICTPMGK	K	M	L	L	R	W	1	2	0	0	0	0	0	1	0	0	2	0	1	0	0	0	0	0	0	0	0	0	7	1	815.48	Packet:TUM_first_pool_1	Packet:TUM_first_pool_1	2365	2371	yes	yes	2	0.021092	149.11	By matching	By MS/MS	By matching	By MS/MS	By MS/MS
	MLITVYCVR	RILTPENRFVFLLDRMLITVYCVRSSYQDK	VFLLDRMLITVYCVRSSYQDKVERLYYEGL	R	M	L	V	R	S	0	1	0	0	1	0	0	0	0	1	1	0	1	0	0	0	1	0	1	2	0	0	9	0	1153.6	Packet:TUM_first_pool_1	Packet:TUM_first_pool_1	3542	3550	yes	yes	2	2.6152e-05	170.66	By MS/MS	By matching	By matching	By MS/MS	By MS/MS	By matching
	MLTINPSKR	KGVDELERRVSLTQRMLTINPSKRVIEDLP	VSLTQRMLTINPSKRVIEDLPKTITHIVAK	R	M	L	K	R	V	0	1	1	0	0	0	0	0	0	1	1	1	1	0	1	1	1	0	0	0	0	0	9	1	1058.59	Packet:TUM_first_pool_1	Packet:TUM_first_pool_1	2942	2950	no	no	2;3	0.0018716	127.46	By MS/MS	By MS/MS	By MS/MS	By MS/MS	By MS/MS	By MS/MS
	MPEFYNR	VIDCEIERYVLNFLRMPEFYNRVCNLVPYL	RYVLNFLRMPEFYNRVCNLVPYLRPTPHEA	R	M	P	N	R	V	0	1	1	0	0	0	1	0	0	0	0	0	1	1	1	0	0	0	1	0	0	0	7	0	955.422	Packet:TUM_first_pool_1	Packet:TUM_first_pool_1	6393	6399	yes	yes	2	0.0092183	153.15	By MS/MS	By MS/MS	By MS/MS	By MS/MS	By MS/MS	By MS/MS
	MQDLVDK	KFNADLLRLAFVEEKMQDLVDKMMLVLPRD	RLAFVEEKMQDLVDKMMLVLPRDLEAALRV	K	M	Q	D	K	M	0	0	0	2	0	1	0	0	0	0	1	1	1	0	0	0	0	0	0	1	0	0	7	0	847.411	Packet:TUM_first_pool_1;Packet:TUM_first_pool_62	Packet:TUM_first_pool_1	3223	3229	yes	no	2	0.011323	139.97	By MS/MS	By MS/MS	By MS/MS	By MS/MS	By MS/MS	By MS/MS
	MSSILEER	KHLDTFLKALQDAIRMSSILEERILHLGLK	ALQDAIRMSSILEERILHLGLKAVQQNQKR	R	M	S	E	R	I	0	1	0	0	0	0	2	0	0	1	1	0	1	0	0	2	0	0	0	0	0	0	8	0	963.47	Packet:TUM_first_pool_1	Packet:TUM_first_pool_1	492	499	yes	yes	2	0.0019057	164.53	By MS/MS	By MS/MS	By MS/MS	By MS/MS	By MS/MS	By matching
	MTAEKFLNR	RVLVYSCRLAFLLFKMTAEKFLNRADVWLI	AFLLFKMTAEKFLNRADVWLIRLVLDQLRE	K	M	T	N	R	A	1	1	1	0	0	0	1	0	0	0	1	1	1	1	0	0	1	0	0	0	0	0	9	1	1108.57	Packet:TUM_first_pool_1	Packet:TUM_first_pool_1	1144	1152	yes	yes	2;3	7.2227e-29	252.49	By MS/MS	By MS/MS	By MS/MS	By matching	By MS/MS	By MS/MS
	MTTSFWK	RLLSQLERLVEIPTKMTTSFWKLLEKENRF	RLVEIPTKMTTSFWKLLEKENRFVVYSYKE	K	M	T	W	K	L	0	0	0	0	0	0	0	0	0	0	0	1	1	1	0	1	2	1	0	0	0	0	7	0	899.421	Packet:TUM_first_pool_1	Packet:TUM_first_pool_1	3475	3481	yes	yes	2	0.010929	143.02	By matching	By MS/MS	By MS/MS	By matching	By MS/MS	By matching
	NALWEPK	YSIHRPCKMLCAGYRNALWEPKLIEINPRW	KMLCAGYRNALWEPKLIEINPRWNALLLRT	R	N	A	P	K	L	1	0	1	0	0	0	1	0	0	0	1	1	0	0	1	0	0	1	0	0	0	0	7	0	856.444	Packet:TUM_first_pool_1	Packet:TUM_first_pool_1	1586	1592	yes	yes	1	0.0090476	67.169			By matching	By matching	By matching	By MS/MS
	NDFLEVR	KLQSIGIRLIVDELRNDFLEVRLQAENIRF	RLIVDELRNDFLEVRLQAENIRFTILNVRL	R	N	D	V	R	L	0	1	1	1	0	0	1	0	0	0	1	0	0	1	0	0	0	0	0	1	0	0	7	0	891.445	Packet:TUM_first_pool_1	Packet:TUM_first_pool_1	6745	6751	yes	yes	2	0.006941	164.72	By MS/MS	By MS/MS	By MS/MS	By MS/MS	By MS/MS	By MS/MS
	NELLLHLK	WDKDEYEKVSWQDLKNELLLHLKILIQHQK	VSWQDLKNELLLHLKILIQHQKLQEALEDE	K	N	E	L	K	I	0	0	1	0	0	0	1	0	1	0	4	1	0	0	0	0	0	0	0	0	0	0	8	0	978.586	Packet:TUM_first_pool_1	Packet:TUM_first_pool_1	3104	3111	yes	yes	2	0.0041961	145.16	By MS/MS		By MS/MS	By MS/MS	By MS/MS	By MS/MS
	NFGYTLR	FTVSNIKGLDLLTSRNFGYTLRDQCFGDRT	GLDLLTSRNFGYTLRDQCFGDRTTSFTSFI	R	N	F	L	R	D	0	1	1	0	0	0	0	1	0	0	1	0	0	1	0	0	1	0	1	0	0	0	7	0	869.44	Packet:TUM_first_pool_1	Packet:TUM_first_pool_1	5163	5169	yes	yes	2	0.0099557	149.4	By matching	By MS/MS	By MS/MS	By matching	By MS/MS	By MS/MS
	NFLEFQR	KSFPLFNRHLSEQLRNFLEFQRYDLPASYK	RHLSEQLRNFLEFQRYDLPASYKAEFVRTA	R	N	F	Q	R	Y	0	1	1	0	0	1	1	0	0	0	1	0	0	2	0	0	0	0	0	0	0	0	7	0	952.477	Packet:TUM_first_pool_1	Packet:TUM_first_pool_1	764	770	yes	yes	2	0.0093517	152.47	By MS/MS	By MS/MS	By MS/MS	By MS/MS	By matching	By matching
	NKVEDAFYK	RTLEIQMKIVIAAAKNKVEDAFYKSFSDQP	VIAAAKNKVEDAFYKSFSDQPKALGGQLRE	K	N	K	Y	K	S	1	0	1	1	0	0	1	0	0	0	0	2	0	1	0	0	0	0	1	1	0	0	9	1	1112.55	Packet:TUM_first_pool_1;Packet:TUM_first_pool_61	Packet:TUM_first_pool_1	3614	3622	yes	no	2;3	7.7224e-06	185.72	By MS/MS	By MS/MS	By MS/MS	By MS/MS	By MS/MS	By MS/MS
	NLLKEMK	FWFSERYVVACKEPKNLLKEMKISDWALKK	VVACKEPKNLLKEMKISDWALKKLEENLKE	K	N	L	M	K	I	0	0	1	0	0	0	1	0	0	0	2	2	1	0	0	0	0	0	0	0	0	0	7	1	874.495	Packet:TUM_first_pool_1	Packet:TUM_first_pool_1	5372	5378	yes	yes	2	0.024164	138.83	By MS/MS	By MS/MS	By matching	By MS/MS	By matching
	NLLQALR	KFCPYSHRLLQCSPKNLLQALRDIHHIDYY	RLLQCSPKNLLQALRDIHHIDYYKLAKSLV	K	N	L	L	R	D	1	1	1	0	0	1	0	0	0	0	3	0	0	0	0	0	0	0	0	0	0	0	7	0	826.502	Packet:TUM_first_pool_1	Packet:TUM_first_pool_1	2711	2717	yes	yes	2	0.0090734	153.88	By MS/MS	By MS/MS	By MS/MS	By MS/MS	By MS/MS	By MS/MS
	NNIIQTWR	LPALKDRQLTLEQLRNNIIQTWRLIEQAFR	LTLEQLRNNIIQTWRLIEQAFRASSFHEFA	R	N	N	W	R	L	0	1	2	0	0	1	0	0	0	2	0	0	0	0	0	0	1	1	0	0	0	0	8	0	1043.55	Packet:TUM_first_pool_1	Packet:TUM_first_pool_1	4060	4067	yes	yes	2	9.5457e-07	210.26	By MS/MS	By MS/MS	By MS/MS	By MS/MS	By MS/MS	By MS/MS
	NPEDIFR	KVGYPFLREEGAIFKNPEDIFRHELENLRI	REEGAIFKNPEDIFRHELENLRILIQAQRW	K	N	P	F	R	H	0	1	1	1	0	0	1	0	0	1	0	0	0	1	1	0	0	0	0	0	0	0	7	0	889.429	Packet:TUM_first_pool_1	Packet:TUM_first_pool_1	6452	6458	yes	yes	2	0.01265	129.68	By MS/MS	By MS/MS	By MS/MS	By MS/MS	By matching	By matching
	NYEQWQLQR	RAYADFYRFYLGQWRNYEQWQLQRIPLIFQ	YLGQWRNYEQWQLQRIPLIFQKMEANIDRS	R	N	Y	Q	R	I	0	1	1	0	0	3	1	0	0	0	1	0	0	0	0	0	0	1	1	0	0	0	9	0	1263.6	Packet:TUM_first_pool_1	Packet:TUM_first_pool_1	1024	1032	yes	yes	2	5.1708e-51	324.5	By MS/MS	By MS/MS	By matching	By MS/MS	By MS/MS	By MS/MS
	QAWVWAAVR	RELANQLKAGILFFRQAWVWAAVRTEGFWR	GILFFRQAWVWAAVRTEGFWRPLRSKLQIH	R	Q	A	V	R	T	3	1	0	0	0	1	0	0	0	0	0	0	0	0	0	0	0	2	0	2	0	0	9	0	1085.58	Packet:TUM_first_pool_1	Packet:TUM_first_pool_1	5006	5014	yes	yes	2	5.9431e-10	231.97	By MS/MS	By MS/MS	By MS/MS	By MS/MS	By MS/MS	By MS/MS
	QDMIIDK	AETEALSKSPTQSFRQDMIIDKAVDMDLEW	KSPTQSFRQDMIIDKAVDMDLEWRGYFINN	R	Q	D	D	K	A	0	0	0	2	0	1	0	0	0	2	0	1	1	0	0	0	0	0	0	0	0	0	7	0	861.427	Packet:TUM_first_pool_1	Packet:TUM_first_pool_1	4538	4544	yes	yes	2	0.016396	116.25	By matching	By MS/MS	By matching	By matching	By MS/MS	By MS/MS
	QELTQLCLK	RFGPLFVRLEKAQMKQELTQLCLKLAEEIE	EKAQMKQELTQLCLKLAEEIEKLGWDDELR	K	Q	E	L	K	L	0	0	0	0	1	2	1	0	0	0	3	1	0	0	0	0	1	0	0	0	0	0	9	0	1131.6	Packet:TUM_first_pool_1	Packet:TUM_first_pool_1	4098	4106	yes	yes	2	7.3964e-10	217.64	By MS/MS	By MS/MS	By MS/MS	By MS/MS	By MS/MS	By MS/MS
	QGEQIEIIR	KFAFNLYRQKNLKEKQGEQIEIIRHGVFLV	KNLKEKQGEQIEIIRHGVFLVRADFEELRI	K	Q	G	I	R	H	0	1	0	0	0	2	2	1	0	3	0	0	0	0	0	0	0	0	0	0	0	0	9	0	1084.59	Packet:TUM_first_pool_1	Packet:TUM_first_pool_1	871	879	yes	yes	2	1.8907e-14	229.55	By MS/MS	By MS/MS	By MS/MS	By MS/MS	By MS/MS	By MS/MS
	QILEVLK	SLFQLWKCLIPNETKQILEVLKEAQLQSRT	CLIPNETKQILEVLKEAQLQSRTGLALIKL	K	Q	I	L	K	E	0	0	0	0	0	1	1	0	0	1	2	1	0	0	0	0	0	0	0	1	0	0	7	0	841.527	Packet:TUM_first_pool_1	Packet:TUM_first_pool_1	4017	4023	yes	yes	2	0.010668	145.04	By MS/MS	By matching	By MS/MS	By MS/MS	By MS/MS	By matching
	QLSDVSSPR	KVNFEEFKLAAALARQLSDVSSPRNSLISM	AAALARQLSDVSSPRNSLISMLKVELACGK	R	Q	L	P	R	N	0	1	0	1	0	1	0	0	0	0	1	0	0	0	1	3	0	0	0	1	0	0	9	0	987.499	Packet:TUM_first_pool_1	Packet:TUM_first_pool_1	387	395	yes	yes	2	0.018295	116.37	By matching	By matching	By MS/MS	By MS/MS	By matching	By MS/MS
	QLTLEQLR	KLLGAVQKLPALKDRQLTLEQLRNNIIQTW	LPALKDRQLTLEQLRNNIIQTWRLIEQAFR	R	Q	L	L	R	N	0	1	0	0	0	2	1	0	0	0	3	0	0	0	0	0	1	0	0	0	0	0	8	0	999.571	Packet:TUM_first_pool_1	Packet:TUM_first_pool_1	4052	4059	yes	yes	2	0.0028967	153.04	By MS/MS	By MS/MS	By MS/MS	By MS/MS	By MS/MS	By MS/MS
	QNTPFLNWK	YLEDERIIDEQLVCRQNTPFLNWKAEIEEL	EQLVCRQNTPFLNWKAEIEELQQRINEWLT	R	Q	N	W	K	A	0	0	2	0	0	1	0	0	0	0	1	1	0	1	1	0	1	1	0	0	0	0	9	0	1146.58	Packet:TUM_first_pool_1	Packet:TUM_first_pool_1	4299	4307	yes	yes	2	1.0547e-06	193.28	By MS/MS	By MS/MS	By MS/MS	By MS/MS	By MS/MS	By MS/MS
	QQVFQFFSK	EELTEERREDSYHVRQQVFQFFSKVLSPLI	DSYHVRQQVFQFFSKVLSPLIIKTCQFLST	R	Q	Q	S	K	V	0	0	0	0	0	3	0	0	0	0	0	1	0	3	0	1	0	0	0	1	0	0	9	0	1157.59	Packet:TUM_first_pool_1	Packet:TUM_first_pool_1	5577	5585	yes	yes	2	0.0050349	134.48	By matching	By MS/MS	By MS/MS	By MS/MS	By MS/MS	By matching
	QVLQVSR	RIHTSVTRFINFQLRQVLQVSRGHLIEIRK	RFINFQLRQVLQVSRGHLIEIRKQQNENVS	R	Q	V	S	R	G	0	1	0	0	0	2	0	0	0	0	1	0	0	0	0	1	0	0	0	2	0	0	7	0	828.482	Packet:TUM_first_pool_1	Packet:TUM_first_pool_1	1272	1278	yes	yes	2	0.010822	143.85			By MS/MS	By MS/MS	By MS/MS
	QYLEDER	QEEAQGLRVVAEMNRQYLEDERIIDEQLVC	RVVAEMNRQYLEDERIIDEQLVCRQNTPFL	R	Q	Y	E	R	I	0	1	0	1	0	1	2	0	0	0	1	0	0	0	0	0	0	0	1	0	0	0	7	0	951.43	Packet:TUM_first_pool_1	Packet:TUM_first_pool_1	4283	4289	yes	yes	2	0.010918	143.11	By matching	By MS/MS	By matching	By matching	By MS/MS	By matching
	RDELVFR	RVVVLNFRIFSLLEKRDELVFRRPHSPSRL	RIFSLLEKRDELVFRRPHSPSRLWDIADKE	K	R	D	F	R	R	0	2	0	1	0	0	1	0	0	0	1	0	0	1	0	0	0	0	0	1	0	0	7	1	933.503	Packet:TUM_first_pool_1	Packet:TUM_first_pool_1	4762	4768	yes	yes	2	0.0011775	173.68	By MS/MS	By MS/MS	By MS/MS	By MS/MS	By MS/MS	By MS/MS
	RDTLLIR	TIELGGKSPTLSVPRRDTLLIRIMKDLIKG	SPTLSVPRRDTLLIRIMKDLIKGLSEYQRF	R	R	D	I	R	I	0	2	0	1	0	0	0	0	0	1	2	0	0	0	0	0	1	0	0	0	0	0	7	1	885.54	Packet:TUM_first_pool_1	Packet:TUM_first_pool_1	7159	7165	yes	yes	2	0.0097689	97.798			By matching	By matching	By MS/MS	By matching
	RFVEVGR	KKFSCHIRLVAFPTRRFVEVGRACLTDSRQ	RLVAFPTRRFVEVGRACLTDSRQLIDYERI	R	R	F	G	R	A	0	2	0	0	0	0	1	1	0	0	0	0	0	1	0	0	0	0	0	2	0	0	7	1	861.482	Packet:TUM_first_pool_1	Packet:TUM_first_pool_1	1446	1452	yes	yes	2	0.00099155	176.66	By MS/MS	By MS/MS	By MS/MS	By MS/MS	By MS/MS
	RLELLER	RILHLGLKAVQQNQKRLELLERISEYLLEK	KAVQQNQKRLELLERISEYLLEKALGFEPR	K	R	L	E	R	I	0	2	0	0	0	0	2	0	0	0	3	0	0	0	0	0	0	0	0	0	0	0	7	1	927.55	Packet:TUM_first_pool_1	Packet:TUM_first_pool_1	514	520	yes	yes	2	0.00019299	195.81	By MS/MS	By MS/MS	By MS/MS	By MS/MS	By MS/MS	By MS/MS
	RLSFLLR	KSTFIAPRFVSFLGRRLSFLLRVLFDILKG	RFVSFLGRRLSFLLRVLFDILKGLAQYLKD	R	R	L	L	R	V	0	2	0	0	0	0	0	0	0	0	3	0	0	1	0	1	0	0	0	0	0	0	7	1	903.565	Packet:TUM_first_pool_1	Packet:TUM_first_pool_1	3799	3805	yes	yes	2	0.0018169	162.31	By MS/MS	By MS/MS	By MS/MS	By MS/MS	By MS/MS	By MS/MS
	RVDIQEALK	ILMDLKLLCVFALDRRVDIQEALKLPIPLA	VFALDRRVDIQEALKLPIPLARAWNTNLRI	R	R	V	L	K	L	1	1	0	1	0	1	1	0	0	1	1	1	0	0	0	0	0	0	0	1	0	0	9	1	1070.61	Packet:TUM_first_pool_1	Packet:TUM_first_pool_1	5950	5958	yes	yes	2	8.6317e-07	185.81	By MS/MS	By MS/MS	By MS/MS	By MS/MS	By MS/MS	By MS/MS
	RVFKDLYGR	EVESILKALFLVFGRRVFKDLYGRRSSIGL	FLVFGRRVFKDLYGRRSSIGLRFAIPDFKL	R	R	V	G	R	R	0	2	0	1	0	0	0	1	0	0	1	1	0	1	0	0	0	0	1	1	0	0	9	2	1152.64	Packet:TUM_first_pool_1	Packet:TUM_first_pool_1	4819	4827	yes	yes	2;3	7.3521e-07	191.17	By MS/MS	By MS/MS	By MS/MS	By MS/MS	By MS/MS	By MS/MS
	SAAFLLR	AAAQKTGRQMFEQLKSAAFLLRDRYEEYKI	RQMFEQLKSAAFLLRDRYEEYKILVNMGDR	K	S	A	L	R	D	2	1	0	0	0	0	0	0	0	0	2	0	0	1	0	1	0	0	0	0	0	0	7	0	776.454	Packet:TUM_first_pool_1	Packet:TUM_first_pool_1	1341	1347	yes	yes	2	0.012817	128.38	By MS/MS	By MS/MS	By MS/MS		By MS/MS	By MS/MS
	SASWITR	CRQSPKELISDLEHRSASWITRFLYSLYRL	LISDLEHRSASWITRFLYSLYRLSVSLLRQ	R	S	A	T	R	F	1	1	0	0	0	0	0	0	0	1	0	0	0	0	0	2	1	1	0	0	0	0	7	0	819.424	Packet:TUM_first_pool_1	Packet:TUM_first_pool_1	4720	4726	yes	yes	2	0.01251	130.77	By MS/MS	By matching	By matching	By MS/MS	By matching	By matching
	SEALLLK	KLNALNERKMQSSLKSEALLLKFSLLSARV	RKMQSSLKSEALLLKFSLLSARVPLYTLRL	K	S	E	L	K	F	1	0	0	0	0	0	1	0	0	0	3	1	0	0	0	1	0	0	0	0	0	0	7	0	772.469	Packet:TUM_first_pool_1	Packet:TUM_first_pool_1	564	570	yes	yes	2	0.012227	132.96	By MS/MS	By MS/MS	By MS/MS	By MS/MS	By MS/MS	By MS/MS
	SEFPWEVPR	KLPEEIQREGVVITRSEFPWEVPRIQLIFE	GVVITRSEFPWEVPRIQLIFERHYEEELRL	R	S	E	P	R	I	0	1	0	0	0	0	2	0	0	0	0	0	0	1	2	1	0	1	0	1	0	0	9	0	1145.55	Packet:TUM_first_pool_1	Packet:TUM_first_pool_1	2084	2092	yes	yes	2	0.014605	120.15	By MS/MS	By MS/MS	By MS/MS	By MS/MS	By MS/MS	By MS/MS
	SEITDLRR	VDPILRLLQDMDINRSEITDLRRHQVEALK	QDMDINRSEITDLRRHQVEALKYYSILEKP	R	S	E	R	R	H	0	2	0	1	0	0	1	0	0	1	1	0	0	0	0	1	1	0	0	0	0	0	8	1	988.53	Packet:TUM_first_pool_1	Packet:TUM_first_pool_1	7006	7013	yes	yes	2	0.0012249	143.11	By MS/MS	By MS/MS	By MS/MS	By MS/MS	By MS/MS	By MS/MS
	SHALNFIK	LNQQLEKYKEETIEKSHALNFIKLSVAIPK	KEETIEKSHALNFIKLSVAIPKLTELSLRH	K	S	H	I	K	L	1	0	1	0	0	0	0	0	1	1	1	1	0	1	0	1	0	0	0	0	0	0	8	0	928.513	Packet:TUM_first_pool_1	Packet:TUM_first_pool_1	5532	5539	yes	yes	2	0.0066809	138.83	By MS/MS	By MS/MS	By matching	By MS/MS	By MS/MS	By MS/MS
	SIHSFELEK	RKIQDIVRGGPSFPRSIHSFELEKKGAAGL	GPSFPRSIHSFELEKKGAAGLRKKASPGSV	R	S	I	E	K	K	0	0	0	0	0	0	2	0	1	1	1	1	0	1	0	2	0	0	0	0	0	0	9	0	1088.55	Packet:TUM_first_pool_1;Packet:TUM_first_pool_35	Packet:TUM_first_pool_1	1916	1924	no	no	2;3	0.00029978	148.52	By MS/MS	By MS/MS	By MS/MS	By MS/MS	By MS/MS	By MS/MS
	SIHSFELEKK	RKIQDIVRGGPSFPRSIHSFELEKKGAAGL	PSFPRSIHSFELEKKGAAGLRKKASPGSVR	R	S	I	K	K	G	0	0	0	0	0	0	2	0	1	1	1	2	0	1	0	2	0	0	0	0	0	0	10	1	1216.65	Packet:TUM_first_pool_1	Packet:TUM_first_pool_1	1916	1925	yes	yes	3	0.0099474	72.325	By matching	By matching	By matching	By matching	By matching	By MS/MS
	SIQFALR	LLDGPRLQRVGFDPRSIQFALRQVFPLFRL	QRVGFDPRSIQFALRQVFPLFRLTHFIWKL	R	S	I	L	R	Q	1	1	0	0	0	1	0	0	0	1	1	0	0	1	0	1	0	0	0	0	0	0	7	0	833.476	Packet:TUM_first_pool_1	Packet:TUM_first_pool_1	2512	2518	yes	yes	2	0.012794	128.57	By MS/MS	By MS/MS	By MS/MS	By MS/MS	By MS/MS	By matching
	SLCEAVR	QLMVALRALVLELAKSLCEAVRIDHLVTMK	ALVLELAKSLCEAVRIDHLVTMKEYLQQLR	K	S	L	V	R	I	1	1	0	0	1	0	1	0	0	0	1	0	0	0	0	1	0	0	0	1	0	0	7	0	833.407	Packet:TUM_first_pool_1	Packet:TUM_first_pool_1	1198	1204	yes	yes	2	0.014818	121.29	By matching	By MS/MS	By matching	By matching	By matching
	SLEDLRAPK	KYLDFSSKVLGSPARSLEDLRAPKFSPVLG	LGSPARSLEDLRAPKFSPVLGRGIFLLNRE	R	S	L	P	K	F	1	1	0	1	0	0	1	0	0	0	2	1	0	0	1	1	0	0	0	0	0	0	9	1	1027.57	Packet:TUM_first_pool_1	Packet:TUM_first_pool_1	448	456	yes	yes	2	0.00054304	151.44	By matching	By matching	By matching	By MS/MS	By matching	By MS/MS
	SLEMCSIQR	KADIWLIRGGLGAPRSLEMCSIQRHSDSLF	GLGAPRSLEMCSIQRHSDSLFKNQELLEKD	R	S	L	Q	R	H	0	1	0	0	1	1	1	0	0	1	1	0	1	0	0	2	0	0	0	0	0	0	9	0	1122.52	Packet:TUM_first_pool_1	Packet:TUM_first_pool_1	4679	4687	yes	yes	2	0.0024205	141.52	By MS/MS	By MS/MS	By MS/MS	By MS/MS	By matching	By MS/MS
	SLEYDIK	KDLFALARIIGAVLKSLEYDIKEEGYLAFY	RIIGAVLKSLEYDIKEEGYLAFYRVSFQEA	K	S	L	I	K	E	0	0	0	1	0	0	1	0	0	1	1	1	0	0	0	1	0	0	1	0	0	0	7	0	866.439	Packet:TUM_first_pool_1	Packet:TUM_first_pool_1	4180	4186	yes	yes	2	0.0074167	162.31	By matching	By matching	By matching	By MS/MS	By matching	By MS/MS
	SLISVVR	VRTAEKMEAYEQVQKSLISVVRLWQCGEGF	EAYEQVQKSLISVVRLWQCGEGFRETPDSY	K	S	L	V	R	L	0	1	0	0	0	0	0	0	0	1	1	0	0	0	0	2	0	0	0	2	0	0	7	0	772.481	Packet:TUM_first_pool_1	Packet:TUM_first_pool_1	797	803	no	no	2	0.031332	101.69	By matching	By matching	By matching	By MS/MS		By matching
	SLLQFLR	KVFQALCKRDIEDLRSLLQFLRVVFSQQEL	KRDIEDLRSLLQFLRVVFSQQELRQEETIS	R	S	L	L	R	V	0	1	0	0	0	1	0	0	0	0	3	0	0	1	0	1	0	0	0	0	0	0	7	0	875.523	Packet:TUM_first_pool_1	Packet:TUM_first_pool_1	5886	5892	yes	yes	2	0.010191	148.21	By MS/MS	By MS/MS	By MS/MS	By matching	By MS/MS	By MS/MS
	SLLQILR	KAGYVLHRLKSLALRSLLQILRYLFPVPKT	RLKSLALRSLLQILRYLFPVPKTALQVMKL	R	S	L	L	R	Y	0	1	0	0	0	1	0	0	0	1	3	0	0	0	0	1	0	0	0	0	0	0	7	0	841.539	Packet:TUM_first_pool_1	Packet:TUM_first_pool_1	199	205	yes	yes	2	0.0082659	157.99	By matching	By MS/MS	By MS/MS	By matching	By MS/MS	By MS/MS
	SLSALFGR	DEVLYKTTCLFLHLRSLSALFGRLISISGK	CLFLHLRSLSALFGRLISISGKHSPWSSPK	R	S	L	G	R	L	1	1	0	0	0	0	0	1	0	0	2	0	0	1	0	2	0	0	0	0	0	0	8	0	849.471	Packet:TUM_first_pool_1	Packet:TUM_first_pool_1	1644	1651	yes	yes	2	0.0086486	133.81	By MS/MS	By MS/MS	By MS/MS	By MS/MS	By MS/MS	By MS/MS
	SLSHLYR	PFVPILKVDVDQLEKSLSHLYRDESLEFQK	VDVDQLEKSLSHLYRDESLEFQKTIMPGFK	K	S	L	Y	R	D	0	1	0	0	0	0	0	0	1	0	2	0	0	0	0	2	0	0	1	0	0	0	7	0	874.466	Packet:TUM_first_pool_1	Packet:TUM_first_pool_1	2343	2349	yes	yes	2	0.017093	114.02	By matching	By MS/MS	By matching	By matching
	SMYITYSTK	KVLLLRDRVAVTPVKSMYITYSTKLFLENS	AVTPVKSMYITYSTKLFLENSKAYQEDLKN	K	S	M	T	K	L	0	0	0	0	0	0	0	0	0	1	0	1	1	0	0	2	2	0	2	0	0	0	9	0	1092.52	Packet:TUM_first_pool_1	Packet:TUM_first_pool_1	6347	6355	yes	yes	2	2.1025e-06	186.76	By MS/MS	By MS/MS	By MS/MS	By MS/MS	By MS/MS	By MS/MS
	SPTLSVPR	RVTVFDLKTIELGGKSPTLSVPRRDTLLIR	TIELGGKSPTLSVPRRDTLLIRIMKDLIKG	K	S	P	P	R	R	0	1	0	0	0	0	0	0	0	0	1	0	0	0	2	2	1	0	0	1	0	0	8	0	855.481	Packet:TUM_first_pool_1	Packet:TUM_first_pool_1	7151	7158	yes	yes	2	0.0015421	169.06	By MS/MS	By MS/MS	By MS/MS	By MS/MS	By MS/MS	By MS/MS
	SQFFITFR	RFLALQSKGLEWLARSQFFITFRDYDFEER	GLEWLARSQFFITFRDYDFEERSLPASLKL	R	S	Q	F	R	D	0	1	0	0	0	1	0	0	0	1	0	0	0	3	0	1	1	0	0	0	0	0	8	0	1044.54	Packet:TUM_first_pool_1	Packet:TUM_first_pool_1	2041	2048	yes	yes	2	0.00053867	182.98	By MS/MS	By MS/MS	By MS/MS	By MS/MS	By MS/MS	By MS/MS
	SSFFSLR	RIQENTFKWMGLNDRSSFFSLRKIDFLTKE	KWMGLNDRSSFFSLRKIDFLTKEAFTYERQ	R	S	S	L	R	K	0	1	0	0	0	0	0	0	0	0	1	0	0	2	0	3	0	0	0	0	0	0	7	0	842.429	Packet:TUM_first_pool_1	Packet:TUM_first_pool_1	7311	7317	yes	yes	2	0.017135	113.89	By matching	By matching	By matching		By MS/MS	By matching
	SSVFALR	LAPWLLRKKSHMEEKSSVFALREEADVQKF	KKSHMEEKSSVFALREEADVQKFLQDVSRI	K	S	S	L	R	E	1	1	0	0	0	0	0	0	0	0	1	0	0	1	0	2	0	0	0	1	0	0	7	0	778.434	Packet:TUM_first_pool_1	Packet:TUM_first_pool_1	4239	4245	yes	yes	2	0.014818	121.29	By MS/MS	By matching	By matching	By matching	By matching	By MS/MS
	STMAIYK	RIENIYIRIYIYTLKSTMAIYKILQQDIRI	RIYIYTLKSTMAIYKILQQDIRIGFLTEDK	K	S	T	Y	K	I	1	0	0	0	0	0	0	0	0	1	0	1	1	0	0	1	1	0	1	0	0	0	7	0	812.41	Packet:TUM_first_pool_1	Packet:TUM_first_pool_1	5251	5257	yes	yes	2	0.010191	148.21	By matching	By matching	By matching	By matching	By matching	By MS/MS
	SVEDLVR	DDLFLGVKFLINTIKSVEDLVRAQTLELER	KFLINTIKSVEDLVRAQTLELERRKDFLLS	K	S	V	V	R	A	0	1	0	1	0	0	1	0	0	0	1	0	0	0	0	1	0	0	0	2	0	0	7	0	816.434	Packet:TUM_first_pool_1;Packet:TUM_first_pool_66	Packet:TUM_first_pool_1	3755	3761	yes	no	2	0.012887	127.84	By MS/MS	By MS/MS	By MS/MS	By MS/MS	By matching	By matching
	TALDFWR	KFIKIGDKSPSSVPRTALDFWRVEYLDDRL	KSPSSVPRTALDFWRVEYLDDRLVYILNRT	R	T	A	W	R	V	1	1	0	1	0	0	0	0	0	0	1	0	0	1	0	0	1	1	0	0	0	0	7	0	907.455	Packet:TUM_first_pool_1	Packet:TUM_first_pool_1	936	942	yes	yes	2	0.015069	120.49	By matching	By MS/MS	By MS/MS	By matching	By MS/MS	By matching
	TALQVMK	RSLLQILRYLFPVPKTALQVMKLISGQAKD	RYLFPVPKTALQVMKLISGQAKDQLQEIRH	K	T	A	M	K	L	1	0	0	0	0	1	0	0	0	0	1	1	1	0	0	0	1	0	0	1	0	0	7	0	789.442	Packet:TUM_first_pool_1	Packet:TUM_first_pool_1	213	219	yes	yes	2	0.01251	130.77	By MS/MS	By MS/MS	By matching	By MS/MS	By matching	By matching
	TCLICER	VGIFTGARYIETSARTCLICERLDELALVK	RYIETSARTCLICERLDELALVKCYETCGK	R	T	C	E	R	L	0	1	0	0	2	0	1	0	0	1	1	0	0	0	0	0	1	0	0	0	0	0	7	0	950.431	Packet:TUM_first_pool_1	Packet:TUM_first_pool_1	2586	2592	yes	yes	2	0.016191	116.9		By matching	By MS/MS	By matching	By matching	By MS/MS
	TCQFLSTFK	VFQFFSKVLSPLIIKTCQFLSTFKKDQHHH	SPLIIKTCQFLSTFKKDQHHHRLISYSYMV	K	T	C	F	K	K	0	0	0	0	1	1	0	0	0	0	1	1	0	2	0	1	2	0	0	0	0	0	9	0	1130.54	Packet:TUM_first_pool_1	Packet:TUM_first_pool_1	5594	5602	yes	yes	2	0.00015247	158.76	By MS/MS	By MS/MS	By MS/MS	By MS/MS	By MS/MS	By MS/MS
	TENELLR	LATPEGGRSLLTQLRTENELLRLGMNLTKE	RSLLTQLRTENELLRLGMNLTKEVTNFLRF	R	T	E	L	R	L	0	1	1	0	0	0	2	0	0	0	2	0	0	0	0	0	1	0	0	0	0	0	7	0	873.456	Packet:TUM_first_pool_1	Packet:TUM_first_pool_1	607	613	yes	yes	2	0.010223	148.04	By MS/MS	By MS/MS	By MS/MS	By MS/MS	By MS/MS	By MS/MS
	TFQAFVK	RAFFSVLRLIGFAQRTFQAFVKTWLLSEKD	RLIGFAQRTFQAFVKTWLLSEKDALEIYKR	R	T	F	V	K	T	1	0	0	0	0	1	0	0	0	0	0	1	0	2	0	0	1	0	0	1	0	0	7	0	839.454	Packet:TUM_first_pool_1	Packet:TUM_first_pool_1	686	692	yes	yes	2	0.018951	108.09	By matching	By matching		By matching	By matching	By MS/MS
	TFRPPYYHR	KKAADYVRVTDCMGRTFRPPYYHRANDLDV	TDCMGRTFRPPYYHRANDLDVRHFDFVAKV	R	T	F	H	R	A	0	2	0	0	0	0	0	0	1	0	0	0	0	1	2	0	1	0	2	0	0	0	9	0	1235.62	Packet:TUM_first_pool_1	Packet:TUM_first_pool_1	7079	7087	yes	yes	3	0.0026016	166.3	By MS/MS	By matching	By MS/MS	By MS/MS	By matching	By matching
	TFVSHFR	RLEMQIEKQRILLAKTFVSHFRSAISCIRL	KQRILLAKTFVSHFRSAISCIRLHEEWLLR	K	T	F	F	R	S	0	1	0	0	0	0	0	0	1	0	0	0	0	2	0	1	1	0	0	1	0	0	7	0	892.456	Packet:TUM_first_pool_1	Packet:TUM_first_pool_1	1984	1990	yes	yes	2	0.013784	124.59	By MS/MS	By MS/MS	By matching	By MS/MS
	TGDYLWR	RKLVEQLKDGELYCKTGDYLWRTEFLGFFY	KDGELYCKTGDYLWRTEFLGFFYKWEQEIQ	K	T	G	W	R	T	0	1	0	1	0	0	0	1	0	0	1	0	0	0	0	0	1	1	1	0	0	0	7	0	909.434	Packet:TUM_first_pool_1	Packet:TUM_first_pool_1	6816	6822	yes	yes	2	0.0047624	173.85	By MS/MS	By MS/MS	By MS/MS	By MS/MS	By MS/MS	By MS/MS
	TGLALIK	KQILEVLKEAQLQSRTGLALIKLLGAVQKL	KEAQLQSRTGLALIKLLGAVQKLPALKDRQ	R	T	G	I	K	L	1	0	0	0	0	0	0	1	0	1	2	1	0	0	0	0	1	0	0	0	0	0	7	0	714.464	Packet:TUM_first_pool_1	Packet:TUM_first_pool_1	4031	4037	no	no	2	0.0056607	170.31	By MS/MS	By MS/MS	By MS/MS	By MS/MS	By MS/MS	By MS/MS
	TIGVDFLER	ILVNMGDRIIFQTDKTIGVDFLERQVFPSL	IFQTDKTIGVDFLERQVFPSLKLLSPLLKY	K	T	I	E	R	Q	0	1	0	1	0	0	1	1	0	1	1	0	0	1	0	0	1	0	0	1	0	0	9	0	1048.56	Packet:TUM_first_pool_1	Packet:TUM_first_pool_1	1370	1378	yes	yes	2	2.381e-05	172.23	By matching	By matching	By MS/MS	By MS/MS	By matching	By MS/MS
	TLEDLEK	SQQELRQEETISIIRTLEDLEKLDALLEAG	EETISIIRTLEDLEKLDALLEAGRVESELE	R	T	L	E	K	L	0	0	0	1	0	0	2	0	0	0	2	1	0	0	0	0	1	0	0	0	0	0	7	0	846.433	Packet:TUM_first_pool_1	Packet:TUM_first_pool_1	5911	5917	yes	yes	2	0.024625	104.75	By matching	By matching	By MS/MS	By matching	By matching	By matching
	TLEIQMK	LSFSYGRILGPIPSRTLEIQMKIVIAAAKN	ILGPIPSRTLEIQMKIVIAAAKNKVEDAFY	R	T	L	M	K	I	0	0	0	0	0	1	1	0	0	1	1	1	1	0	0	0	1	0	0	0	0	0	7	0	861.463	Packet:TUM_first_pool_1	Packet:TUM_first_pool_1	3600	3606	yes	yes	2	0.018951	108.09	By matching	By MS/MS	By matching	By matching	By matching	By matching
	TLLEALEQR	RMELENIRDLSYTLKTLLEALEQRFYDHLL	LSYTLKTLLEALEQRFYDHLLRLLEVIERV	K	T	L	Q	R	F	1	1	0	0	0	1	2	0	0	0	3	0	0	0	0	0	1	0	0	0	0	0	9	0	1071.59	Packet:TUM_first_pool_1	Packet:TUM_first_pool_1	1716	1724	yes	yes	2	9.2583e-15	252.49	By MS/MS	By MS/MS	By MS/MS	By MS/MS	By MS/MS	By MS/MS
	TPEELLR	RLLPAEPRLTSTQPRTPEELLRLLFSSEKF	RLTSTQPRTPEELLRLLFSSEKFLDLLWRV	R	T	P	L	R	L	0	1	0	0	0	0	2	0	0	0	2	0	0	0	1	0	1	0	0	0	0	0	7	0	856.465	Packet:TUM_first_pool_1;Packet:TUM_first_pool_23	Packet:TUM_first_pool_1	2192	2198	no	no	2	0.007865	160.03	By MS/MS	By MS/MS	By MS/MS	By MS/MS	By MS/MS	By MS/MS
	TPFGLIK	RSTQADFRIFVENLRTPFGLIKVFNIDLKI	RIFVENLRTPFGLIKVFNIDLKIYTHLSPK	R	T	P	I	K	V	0	0	0	0	0	0	0	1	0	1	1	1	0	1	1	0	1	0	0	0	0	0	7	0	774.464	Packet:TUM_first_pool_1	Packet:TUM_first_pool_1	3660	3666	yes	yes	2	0.011599	137.83	By MS/MS	By MS/MS	By MS/MS	By MS/MS	By MS/MS
	TPTTLPR	LFNPLIRILLDDLMKTPTTLPRSRRISLRY	ILLDDLMKTPTTLPRSRRISLRYLTFAVRA	K	T	P	P	R	S	0	1	0	0	0	0	0	0	0	0	1	0	0	0	2	0	3	0	0	0	0	0	7	0	784.444	Packet:TUM_first_pool_1	Packet:TUM_first_pool_1	5446	5452	yes	yes	2	0.023628	105.2	By matching	By matching	By matching	By matching	By matching	By MS/MS
	TSAEYFR	MAEEYDEKIVSSIFRTSAEYFRLSTLEENL	KIVSSIFRTSAEYFRLSTLEENLRILTPEN	R	T	S	F	R	L	1	1	0	0	0	0	1	0	0	0	0	0	0	1	0	1	1	0	1	0	0	0	7	0	872.403	Packet:TUM_first_pool_1	Packet:TUM_first_pool_1	3512	3518	yes	yes	2	0.012887	127.84	By MS/MS	By matching	By matching	By MS/MS	By MS/MS	By MS/MS
	TSEFLLR	CTPMGKELEDIEPDRTSEFLLRELSDRYRQ	LEDIEPDRTSEFLLRELSDRYRQILCCQRC	R	T	S	L	R	E	0	1	0	0	0	0	1	0	0	0	2	0	0	1	0	1	1	0	0	0	0	0	7	0	864.471	Packet:TUM_first_pool_1	Packet:TUM_first_pool_1	2396	2402	yes	yes	2	0.002895	181.2	By MS/MS	By MS/MS	By MS/MS	By MS/MS	By MS/MS	By MS/MS
	TSFEIAELK	KALQIFCRSEETSPRTSFEIAELKDLVGIF	EETSPRTSFEIAELKDLVGIFKLALEELRE	R	T	S	L	K	D	1	0	0	0	0	0	2	0	0	1	1	1	0	1	0	1	1	0	0	0	0	0	9	0	1036.54	Packet:TUM_first_pool_1;Packet:TUM_first_pool_47	Packet:TUM_first_pool_1	5681	5689	yes	no	2	3.6656e-06	185.72	By MS/MS	By MS/MS	By matching	By MS/MS	By MS/MS	By MS/MS
	TTCLFLHLR	KYAECGLRFDEVLYKTTCLFLHLRSLSALF	DEVLYKTTCLFLHLRSLSALFGRLISISGK	K	T	T	L	R	S	0	1	0	0	1	0	0	0	1	0	3	0	0	1	0	0	2	0	0	0	0	0	9	0	1159.62	Packet:TUM_first_pool_1	Packet:TUM_first_pool_1	1635	1643	yes	yes	2	2.3939e-05	172.15	By MS/MS	By MS/MS	By MS/MS	By matching	By MS/MS	By MS/MS
	TTDLEIR	DAAVFNPRAAAFYVRTTDLEIRKMLTYDRL	RAAAFYVRTTDLEIRKMLTYDRLLEAEQSL	R	T	T	I	R	K	0	1	0	1	0	0	1	0	0	1	1	0	0	0	0	0	2	0	0	0	0	0	7	0	846.445	Packet:TUM_first_pool_1	Packet:TUM_first_pool_1	5054	5060	yes	yes	2	0.017135	113.89	By MS/MS	By MS/MS	By MS/MS	By MS/MS	By matching	By matching
	TTSFTSFIR	RNFGYTLRDQCFGDRTTSFTSFIRLQLIEG	QCFGDRTTSFTSFIRLQLIEGRVESLWPIF	R	T	T	I	R	L	0	1	0	0	0	0	0	0	0	1	0	0	0	2	0	2	3	0	0	0	0	0	9	0	1058.54	Packet:TUM_first_pool_1	Packet:TUM_first_pool_1	5177	5185	yes	yes	2	8.424e-06	182.53	By MS/MS	By MS/MS	By MS/MS	By MS/MS	By MS/MS	By MS/MS
	TYLFLQK	RLLYAVYRMGTYGVRTYLFLQKVSSLLGKN	RMGTYGVRTYLFLQKVSSLLGKNITALEKI	R	T	Y	Q	K	V	0	0	0	0	0	1	0	0	0	0	2	1	0	1	0	0	1	0	1	0	0	0	7	0	911.512	Packet:TUM_first_pool_1	Packet:TUM_first_pool_1	6089	6095	yes	yes	2	0.012804	128.48	By MS/MS	By MS/MS	By MS/MS	By MS/MS	By MS/MS	By MS/MS
	TYNIILR	AQQDLKVVHIMDFQRTYNIILRYVLSSYLR	VHIMDFQRTYNIILRYVLSSYLRILHAGFK	R	T	Y	L	R	Y	0	1	1	0	0	0	0	0	0	2	1	0	0	0	0	0	1	0	1	0	0	0	7	0	891.518	Packet:TUM_first_pool_1	Packet:TUM_first_pool_1	5100	5106	yes	yes	2	0.013709	124.83	By matching	By MS/MS	By matching	By matching	By MS/MS	By MS/MS
	VAAWVEALR	NSLISMLKVELACGKVAAWVEALRQFLNPA	ELACGKVAAWVEALRQFLNPAKAWFLESKY	K	V	A	L	R	Q	3	1	0	0	0	0	1	0	0	0	1	0	0	0	0	0	0	1	0	2	0	0	9	0	1013.57	Packet:TUM_first_pool_1	Packet:TUM_first_pool_1	411	419	yes	yes	2	0.0035252	138.54	By MS/MS	By MS/MS	By MS/MS	By MS/MS	By MS/MS	By MS/MS
	VDQEFYK	RVTTVPGKLEGVIEKVDQEFYKEFSFLDIL	KLEGVIEKVDQEFYKEFSFLDILRVTHIEI	K	V	D	Y	K	E	0	0	0	1	0	1	1	0	0	0	0	1	0	1	0	0	0	0	1	1	0	0	7	0	927.434	Packet:TUM_first_pool_1	Packet:TUM_first_pool_1	2459	2465	yes	yes	2	0.002209	183.9	By MS/MS	By MS/MS	By MS/MS	By MS/MS	By MS/MS	By MS/MS
	VDVDQLEK	LDWEDVKEPFVPILKVDVDQLEKSLSHLYR	PFVPILKVDVDQLEKSLSHLYRDESLEFQK	K	V	D	E	K	S	0	0	0	2	0	1	1	0	0	0	1	1	0	0	0	0	0	0	0	2	0	0	8	0	944.481	Packet:TUM_first_pool_1	Packet:TUM_first_pool_1	2335	2342	no	no	2	0.00020646	189.82	By MS/MS	By MS/MS	By MS/MS	By MS/MS	By MS/MS	By MS/MS
	VEELTEER	KLTELSLRHLDLYARVEELTEERREDSYHV	HLDLYARVEELTEERREDSYHVRQQVFQFF	R	V	E	E	R	R	0	1	0	0	0	0	4	0	0	0	1	0	0	0	0	0	1	0	0	1	0	0	8	0	1003.48	Packet:TUM_first_pool_1	Packet:TUM_first_pool_1	5561	5568	yes	yes	2	3.0702e-07	221.7	By MS/MS	By MS/MS	By MS/MS	By MS/MS	By MS/MS	By MS/MS
	VELTALR	RVVLFSPRVVWIFCRVELTALRTATALADR	RVVWIFCRVELTALRTATALADRRSLSPSK	R	V	E	L	R	T	1	1	0	0	0	0	1	0	0	0	2	0	0	0	0	0	1	0	0	1	0	0	7	0	800.476	Packet:TUM_first_pool_1	Packet:TUM_first_pool_1	3964	3970	yes	yes	2	0.010931	143	By MS/MS	By MS/MS	By MS/MS	By MS/MS	By MS/MS	By MS/MS
	VENYYLK	FATFDKLKMEVEQLRVENYYLKVLHTYHDS	KMEVEQLRVENYYLKVLHTYHDSRAYASPA	R	V	E	L	K	V	0	0	1	0	0	0	1	0	0	0	1	1	0	0	0	0	0	0	2	1	0	0	7	0	927.47	Packet:TUM_first_pool_1	Packet:TUM_first_pool_1	6678	6684	yes	yes	2	0.01136	139.68	By MS/MS	By MS/MS	By MS/MS	By MS/MS	By MS/MS	By MS/MS
	VEQWKEK	KVWSDFLRLAEVIQKVEQWKEKAGLLLGKY	RLAEVIQKVEQWKEKAGLLLGKYATAEIRL	K	V	E	E	K	A	0	0	0	0	0	1	2	0	0	0	0	2	0	0	0	0	0	1	0	1	0	0	7	1	945.492	Packet:TUM_first_pool_1;Packet:TUM_missing_first_3	Packet:TUM_first_pool_1	2749	2755	no	no	2	0.0028012	153.04	By MS/MS	By MS/MS	By MS/MS	By MS/MS	By matching
	VEYLDDR	KSPSSVPRTALDFWRVEYLDDRLVYILNRT	RTALDFWRVEYLDDRLVYILNRTLLLNPKE	R	V	E	D	R	L	0	1	0	2	0	0	1	0	0	0	1	0	0	0	0	0	0	0	1	1	0	0	7	0	908.424	Packet:TUM_first_pool_1;Packet:TUM_first_pool_37	Packet:TUM_first_pool_1	943	949	yes	no	2	0.011855	135.84	By matching	By matching	By MS/MS	By MS/MS	By matching	By MS/MS
	VFFGQLR	KIIHVTTKHINQLLRVFFGQLRYSFLDLFR	KHINQLLRVFFGQLRYSFLDLFRVLAAFLR	R	V	F	L	R	Y	0	1	0	0	0	1	0	1	0	0	1	0	0	2	0	0	0	0	0	1	0	0	7	0	865.481	Packet:TUM_first_pool_1	Packet:TUM_first_pool_1	4914	4920	yes	yes	2	0.0089933	154.29	By MS/MS	By MS/MS	By MS/MS	By MS/MS	By MS/MS	By MS/MS
	VFKDLYGR	VESILKALFLVFGRRVFKDLYGRRSSIGLR	FLVFGRRVFKDLYGRRSSIGLRFAIPDFKL	R	V	F	G	R	R	0	1	0	1	0	0	0	1	0	0	1	1	0	1	0	0	0	0	1	1	0	0	8	1	996.539	Packet:TUM_first_pool_1	Packet:TUM_first_pool_1	4820	4827	yes	yes	2	0.016189	136.27	By matching	By matching	By MS/MS	By MS/MS	By matching	By MS/MS
	VFLAEFK	ALPTLDPKCFEEDFRVFLAEFKMLYFWFSE	KCFEEDFRVFLAEFKMLYFWFSERYVVACK	R	V	F	F	K	M	1	0	0	0	0	0	1	0	0	0	1	1	0	2	0	0	0	0	0	1	0	0	7	0	852.475	Packet:TUM_first_pool_1	Packet:TUM_first_pool_1	5347	5353	yes	yes	2	0.012769	128.75	By matching	By matching	By MS/MS	By matching	By MS/MS	By matching
	VFLQNNR	HLLQGGKCGFNINVRVFLQNNRYTASDLFR	CGFNINVRVFLQNNRYTASDLFRKVSLAGK	R	V	F	N	R	Y	0	1	2	0	0	1	0	0	0	0	1	0	0	1	0	0	0	0	0	1	0	0	7	0	889.477	Packet:TUM_first_pool_1	Packet:TUM_first_pool_1	6880	6886	yes	yes	2	0.012911	127.66	By matching	By MS/MS	By MS/MS	By MS/MS	By MS/MS	By MS/MS
	VFNIDLK	RIFVENLRTPFGLIKVFNIDLKIYTHLSPK	RTPFGLIKVFNIDLKIYTHLSPKGWIRGRR	K	V	F	L	K	I	0	0	1	1	0	0	0	0	0	1	1	1	0	1	0	0	0	0	0	1	0	0	7	0	847.48	Packet:TUM_first_pool_1	Packet:TUM_first_pool_1	3667	3673	yes	yes	2	0.018661	109.01	By matching	By MS/MS	By MS/MS	By matching	By matching	By matching
	VFQALCK	KELCLDPKKYEPKLKVFQALCKRDIEDLRS	KKYEPKLKVFQALCKRDIEDLRSLLQFLRV	K	V	F	C	K	R	1	0	0	0	1	1	0	0	0	0	1	1	0	1	0	0	0	0	0	1	0	0	7	0	864.453	Packet:TUM_first_pool_1	Packet:TUM_first_pool_1	5872	5878	yes	yes	2	0.013268	126.24	By MS/MS	By MS/MS	By MS/MS	By MS/MS	By MS/MS	By MS/MS
	VGIFTGAR	LAHYSKRGTAFGGWKVGIFTGARYIETSAR	TAFGGWKVGIFTGARYIETSARTCLICERL	K	V	G	A	R	Y	1	1	0	0	0	0	0	2	0	1	0	0	0	1	0	0	1	0	0	1	0	0	8	0	819.46	Packet:TUM_first_pool_1	Packet:TUM_first_pool_1	2571	2578	yes	yes	2	0.0028372	153.73	By MS/MS	By MS/MS	By MS/MS	By matching	By matching	By MS/MS
	VGYPFLR	KDYEEDVRIQAILEKVGYPFLREEGAIFKN	RIQAILEKVGYPFLREEGAIFKNPEDIFRH	K	V	G	L	R	E	0	1	0	0	0	0	0	1	0	0	1	0	0	1	1	0	0	0	1	1	0	0	7	0	850.47	Packet:TUM_first_pool_1	Packet:TUM_first_pool_1	6438	6444	yes	yes	2	0.014986	120.76	By matching	By MS/MS	By MS/MS	By MS/MS	By matching	By MS/MS
	VIEDLPK	VSLTQRMLTINPSKRVIEDLPKTITHIVAK	LTINPSKRVIEDLPKTITHIVAKVEPEQEK	R	V	I	P	K	T	0	0	0	1	0	0	1	0	0	1	1	1	0	0	1	0	0	0	0	1	0	0	7	0	812.464	Packet:TUM_first_pool_1	Packet:TUM_first_pool_1	2951	2957	yes	yes	2	0.011529	138.37	By MS/MS	By MS/MS	By matching	By MS/MS	By MS/MS	By MS/MS
	VLAAFLR	VFFGQLRYSFLDLFRVLAAFLRLVDDILKF	YSFLDLFRVLAAFLRLVDDILKFGGAFCRD	R	V	L	L	R	L	2	1	0	0	0	0	0	0	0	0	2	0	0	1	0	0	0	0	0	1	0	0	7	0	788.491	Packet:TUM_first_pool_1;Packet:TUM_first_pool_125	Packet:TUM_first_pool_1	4929	4935	yes	no	2	0.01333	126.05	By MS/MS	By MS/MS	By MS/MS	By MS/MS	By MS/MS	By MS/MS
	VLADALK	RLLFSSEKFLDLLWRVLADALKIIRLLVKI	KFLDLLWRVLADALKIIRLLVKIAGVNIKE	R	V	L	L	K	I	2	0	0	1	0	0	0	0	0	0	2	1	0	0	0	0	0	0	0	1	0	0	7	0	728.443	Packet:TUM_first_pool_1	Packet:TUM_first_pool_1	2213	2219	yes	yes	1;2	0.019157	107.43	By matching	By matching	By MS/MS	By MS/MS	By matching	By MS/MS
	VLFDILK	RFVSFLGRRLSFLLRVLFDILKGLAQYLKD	RRLSFLLRVLFDILKGLAQYLKDGFLELKV	R	V	L	L	K	G	0	0	0	1	0	0	0	0	0	1	2	1	0	1	0	0	0	0	0	1	0	0	7	0	846.521	Packet:TUM_first_pool_1	Packet:TUM_first_pool_1	3806	3812	yes	yes	2	0.018154	110.63	By MS/MS	By matching	By matching	By MS/MS	By matching	By matching
	VLISKEK	LEEQDRLGDSPFTIRVLISKEKYLDEADRD	GDSPFTIRVLISKEKYLDEADRDKDYHNLF	R	V	L	E	K	Y	0	0	0	0	0	0	1	0	0	1	1	2	0	0	0	1	0	0	0	1	0	0	7	1	815.512	Packet:TUM_first_pool_1	Packet:TUM_first_pool_1	4340	4346	yes	yes	2	0.026872	128.86	By matching	By matching	By matching	By MS/MS	By MS/MS
	VLLLRDR	RFEVEVTKVAEAGVKVLLLRDRVAVTPVKS	KVAEAGVKVLLLRDRVAVTPVKSMYITYST	K	V	L	D	R	V	0	2	0	1	0	0	0	0	0	0	3	0	0	0	0	0	0	0	0	1	0	0	7	1	883.56	Packet:TUM_first_pool_1	Packet:TUM_first_pool_1	6333	6339	yes	yes	2	0.023025	143.02	By MS/MS	By matching	By MS/MS	By matching	By MS/MS	By MS/MS
	VLQNIIK	KMMLVLPRDLEAALRVLQNIIKKVLEEYKE	RDLEAALRVLQNIIKKVLEEYKELQQVDPR	R	V	L	I	K	K	0	0	1	0	0	1	0	0	0	2	1	1	0	0	0	0	0	0	0	1	0	0	7	0	826.528	Packet:TUM_first_pool_1	Packet:TUM_first_pool_1	3244	3250	yes	yes	2	0.010806	143.97	By MS/MS	By MS/MS	By MS/MS	By MS/MS	By MS/MS	By MS/MS
	VLSCPGPR	RKELEEMKGIDYYDRVLSCPGPRHSYCNLK	GIDYYDRVLSCPGPRHSYCNLKGAIVLSKI	R	V	L	P	R	H	0	1	0	0	1	0	0	1	0	0	1	0	0	0	2	1	0	0	0	1	0	0	8	0	884.454	Packet:TUM_first_pool_1	Packet:TUM_first_pool_1	6235	6242	yes	yes	2	0.023196	113.89	By matching	By matching	By matching	By matching	By matching	By MS/MS
	VLSFSLK	NEQRWRLEQLSLQHRVLSFSLKDVTFNIIC	EQLSLQHRVLSFSLKDVTFNIICKKFSCHI	R	V	L	L	K	D	0	0	0	0	0	0	0	0	0	0	2	1	0	1	0	2	0	0	0	1	0	0	7	0	792.475	Packet:TUM_first_pool_1	Packet:TUM_first_pool_1	1416	1422	yes	yes	2	0.028956	102.77	By matching	By matching	By matching	By matching	By matching	By MS/MS
	VLSLGYR	RANDLDVRHFDFVAKVLSLGYRVVEFLVKL	RHFDFVAKVLSLGYRVVEFLVKLQTHAVKF	K	V	L	Y	R	V	0	1	0	0	0	0	0	1	0	0	2	0	0	0	0	1	0	0	1	1	0	0	7	0	806.465	Packet:TUM_first_pool_1	Packet:TUM_first_pool_1	7102	7108	yes	yes	2	0.0090321	154.09	By MS/MS	By MS/MS	By MS/MS	By MS/MS	By MS/MS	By MS/MS
	VLTLELYK	KGLAQYLKDGFLELKVLTLELYKAIINPSN	DGFLELKVLTLELYKAIINPSNRYEWVVIK	K	V	L	Y	K	A	0	0	0	0	0	0	1	0	0	0	3	1	0	0	0	0	1	0	1	1	0	0	8	0	977.58	Packet:TUM_first_pool_1	Packet:TUM_first_pool_1	3827	3834	yes	yes	2	0.00099436	176.66	By MS/MS	By MS/MS	By MS/MS	By MS/MS	By MS/MS	By MS/MS
	VNFEEFK	KRLLEAAREKVQLQKVNFEEFKLAAALARQ	REKVQLQKVNFEEFKLAAALARQLSDVSSP	K	V	N	F	K	L	0	0	1	0	0	0	2	0	0	0	0	1	0	2	0	0	0	0	0	1	0	0	7	0	911.439	Packet:TUM_first_pool_1	Packet:TUM_first_pool_1	373	379	yes	yes	2	0.0041114	176.41	By MS/MS	By MS/MS	By MS/MS	By MS/MS	By MS/MS	By MS/MS
	VPLYTLR	KSEALLLKFSLLSARVPLYTLRLLDDLFRL	KFSLLSARVPLYTLRLLDDLFRLATPEGGR	R	V	P	L	R	L	0	1	0	0	0	0	0	0	0	0	2	0	0	0	1	0	1	0	1	1	0	0	7	0	860.512	Packet:TUM_first_pool_1	Packet:TUM_first_pool_1	578	584	yes	yes	2	0.015361	119.56	By matching	By matching	By matching	By MS/MS	By matching	By MS/MS
	VQVFLPR	EADRDKDYHNLFSPRVQVFLPRLMDIIGKE	YHNLFSPRVQVFLPRLMDIIGKEKILEASS	R	V	Q	P	R	L	0	1	0	0	0	1	0	0	0	0	1	0	0	1	1	0	0	0	0	2	0	0	7	0	857.512	Packet:TUM_first_pool_1	Packet:TUM_first_pool_1	4365	4371	yes	yes	2	0.011329	139.92	By MS/MS	By MS/MS	By matching	By MS/MS	By MS/MS	By MS/MS
	VSFQEAR	LEYDIKEEGYLAFYRVSFQEARRQENIAKI	EGYLAFYRVSFQEARRQENIAKIELEDWKV	R	V	S	A	R	R	1	1	0	0	0	1	1	0	0	0	0	0	0	1	0	1	0	0	0	1	0	0	7	0	835.419	Packet:TUM_first_pool_1	Packet:TUM_first_pool_1	4196	4202	yes	yes	2	0.0041114	176.41	By MS/MS	By MS/MS	By MS/MS	By MS/MS	By MS/MS	By MS/MS
	VSWQDLK	AWQGLRKWDKDEYEKVSWQDLKNELLLHLK	WDKDEYEKVSWQDLKNELLLHLKILIQHQK	K	V	S	L	K	N	0	0	0	1	0	1	0	0	0	0	1	1	0	0	0	1	0	1	0	1	0	0	7	0	874.455	Packet:TUM_first_pool_1	Packet:TUM_first_pool_1	3097	3103	yes	yes	2	0.01147	138.83	By MS/MS	By matching	By MS/MS	By matching	By matching	By matching
	VSYINSR	LKLLNRATWLLSPEKVSYINSRLDLLLEKA	TWLLSPEKVSYINSRLDLLLEKALTDFFRL	K	V	S	S	R	L	0	1	1	0	0	0	0	0	0	1	0	0	0	0	0	2	0	0	1	1	0	0	7	0	837.434	Packet:TUM_first_pool_1	Packet:TUM_first_pool_1	2900	2906	yes	yes	2	0.013257	126.28	By matching	By matching	By matching	By MS/MS	By MS/MS
	VSYYENVIK	RYLDCQERDTLNFFKVSYYENVIKVVLVSF	TLNFFKVSYYENVIKVVLVSFKALVTLQRH	K	V	S	I	K	V	0	0	1	0	0	0	1	0	0	1	0	1	0	0	0	1	0	0	2	2	0	0	9	0	1113.57	Packet:TUM_first_pool_1	Packet:TUM_first_pool_1	46	54	yes	yes	2	5.6853e-07	199.68	By MS/MS	By MS/MS	By MS/MS	By MS/MS	By MS/MS	By MS/MS
	VTVFDLK	KFLEEERRQTPRSPRVTVFDLKTIELGGKS	RQTPRSPRVTVFDLKTIELGGKSPTLSVPR	R	V	T	L	K	T	0	0	0	1	0	0	0	0	0	0	1	1	0	1	0	0	1	0	0	2	0	0	7	0	820.469	Packet:TUM_first_pool_1	Packet:TUM_first_pool_1	7137	7143	yes	yes	2	0.010292	147.69	By MS/MS	By matching	By MS/MS	By MS/MS	By MS/MS	By MS/MS
	VVEFLVK	RHFDFVAKVLSLGYRVVEFLVKLQTHAVKF	KVLSLGYRVVEFLVKLQTHAVKFLEEERRQ	R	V	V	V	K	L	0	0	0	0	0	0	1	0	0	0	1	1	0	1	0	0	0	0	0	3	0	0	7	0	832.506	Packet:TUM_first_pool_1	Packet:TUM_first_pool_1	7109	7115	yes	yes	2	0.0023283	183.43	By matching	By matching	By MS/MS	By MS/MS	By MS/MS
	VVFSQQELR	KRDIEDLRSLLQFLRVVFSQQELRQEETIS	LLQFLRVVFSQQELRQEETISIIRTLEDLE	R	V	V	L	R	Q	0	1	0	0	0	2	1	0	0	0	1	0	0	1	0	1	0	0	0	2	0	0	9	0	1104.59	Packet:TUM_first_pool_1	Packet:TUM_first_pool_1	5893	5901	yes	yes	2	1.5491e-14	233.57	By MS/MS	By MS/MS	By MS/MS	By MS/MS	By MS/MS	By MS/MS
	VVIDAFR	RRQENIAKIELEDWKVVIDAFRLAPWLLRK	KIELEDWKVVIDAFRLAPWLLRKKSHMEEK	K	V	V	F	R	L	1	1	0	1	0	0	0	0	0	1	0	0	0	1	0	0	0	0	0	2	0	0	7	0	818.465	Packet:TUM_first_pool_1	Packet:TUM_first_pool_1	4217	4223	yes	yes	2	0.018154	110.63	By matching	By matching	By matching	By matching	By MS/MS	By matching
	VVLFSPR	HVELLRARLQLVVLRVVLFSPRVVWIFCRV	RLQLVVLRVVLFSPRVVWIFCRVELTALRT	R	V	V	P	R	V	0	1	0	0	0	0	0	0	0	0	1	0	0	1	1	1	0	0	0	2	0	0	7	0	816.486	Packet:TUM_first_pool_1	Packet:TUM_first_pool_1	3950	3956	yes	yes	2	0.023628	105.2	By MS/MS	By matching	By matching	By matching	By matching	By matching
	VVQIGIR	GFWPVLARVTFSATRVVQIGIREHVELLRA	RVTFSATRVVQIGIREHVELLRARLQLVVL	R	V	V	I	R	E	0	1	0	0	0	1	0	1	0	2	0	0	0	0	0	0	0	0	0	2	0	0	7	0	783.497	Packet:TUM_first_pool_1	Packet:TUM_first_pool_1	3927	3933	yes	yes	2	0.011063	141.98	By MS/MS	By MS/MS	By MS/MS	By MS/MS	By MS/MS	By MS/MS
	VVQTLLR	PDDVFREAFLQEVWKVVQTLLRFQWFFQRL	AFLQEVWKVVQTLLRFQWFFQRLQGAHLRA	K	V	V	L	R	F	0	1	0	0	0	1	0	0	0	0	2	0	0	0	0	0	1	0	0	2	0	0	7	0	827.523	Packet:TUM_first_pool_1	Packet:TUM_first_pool_1	5727	5733	yes	yes	2	0.011855	135.84		By MS/MS	By MS/MS	By MS/MS	By MS/MS	By matching
	VVSEEDFR	RLADLDFRRLEMYTKVVSEEDFRGFWPVLA	RLEMYTKVVSEEDFRGFWPVLARVTFSATR	K	V	V	F	R	G	0	1	0	1	0	0	2	0	0	0	0	0	0	1	0	1	0	0	0	2	0	0	8	0	979.461	Packet:TUM_first_pool_1	Packet:TUM_first_pool_1	3904	3911	yes	yes	2	0.0061848	140.09	By MS/MS		By MS/MS	By MS/MS	By matching	By matching
	VWSDFLR	HHIDYYKLAKSLVPKVWSDFLRLAEVIQKV	LAKSLVPKVWSDFLRLAEVIQKVEQWKEKA	K	V	W	L	R	L	0	1	0	1	0	0	0	0	0	0	1	0	0	1	0	1	0	1	0	1	0	0	7	0	921.471	Packet:TUM_first_pool_1	Packet:TUM_first_pool_1	2735	2741	yes	yes	2	0.01502	120.65	By MS/MS	By MS/MS	By MS/MS	By matching	By matching	By MS/MS
	WEQEIQK	GDYLWRTEFLGFFYKWEQEIQKAAINLAKR	EFLGFFYKWEQEIQKAAINLAKRPAGDYVP	K	W	E	Q	K	A	0	0	0	0	0	2	2	0	0	1	0	1	0	0	0	0	0	1	0	0	0	0	7	0	959.471	Packet:TUM_first_pool_1	Packet:TUM_first_pool_1	6832	6838	yes	yes	2	0.0010748	191.63	By MS/MS	By MS/MS	By MS/MS	By MS/MS	By MS/MS	By MS/MS
	WETMDVR	LESLNIQRVINWVQRWETMDVRAWSVVGRL	RVINWVQRWETMDVRAWSVVGRLFEFDTRF	R	W	E	V	R	A	0	1	0	1	0	0	1	0	0	0	0	0	1	0	0	0	1	1	0	1	0	0	7	0	935.417	Packet:TUM_first_pool_1	Packet:TUM_first_pool_1	2129	2135	yes	yes	2	0.012117	133.81	By MS/MS	By MS/MS	By matching	By MS/MS	By MS/MS	By matching
	WNALLLR	RNALWEPKLIEINPRWNALLLRTFLLMPRT	KLIEINPRWNALLLRTFLLMPRTDNQILKY	R	W	N	L	R	T	1	1	1	0	0	0	0	0	0	0	3	0	0	0	0	0	0	1	0	0	0	0	7	0	884.523	Packet:TUM_first_pool_1	Packet:TUM_first_pool_1	1600	1606	yes	yes	2	0.012227	132.96	By matching	By MS/MS	By MS/MS	By matching	By MS/MS	By MS/MS
	WVQVSHVFR	WQCGEGFRETPDSYRWVQVSHVFRIIMGLD	TPDSYRWVQVSHVFRIIMGLDKFSTEFQRY	R	W	V	F	R	I	0	1	0	0	0	1	0	0	1	0	0	0	0	1	0	1	0	1	0	3	0	0	9	0	1156.61	Packet:TUM_first_pool_1	Packet:TUM_first_pool_1	820	828	yes	yes	2	0.00028117	149.82	By MS/MS	By MS/MS	By MS/MS	By MS/MS	By MS/MS	By matching
	YAECGLR	RTFLLMPRTDNQILKYAECGLRFDEVLYKT	RTDNQILKYAECGLRFDEVLYKTTCLFLHL	K	Y	A	L	R	F	1	1	0	0	1	0	1	1	0	0	1	0	0	0	0	0	0	0	1	0	0	0	7	0	867.391	Packet:TUM_first_pool_1	Packet:TUM_first_pool_1	1621	1627	yes	yes	2	0.009607	151.17	By MS/MS	By MS/MS	By MS/MS	By MS/MS	By MS/MS	By MS/MS
	YATAEIR	KVEQWKEKAGLLLGKYATAEIRLQQETENV	KAGLLLGKYATAEIRLQQETENVKLLVLED	K	Y	A	I	R	L	2	1	0	0	0	0	1	0	0	1	0	0	0	0	0	0	1	0	1	0	0	0	7	0	822.424	Packet:TUM_first_pool_1	Packet:TUM_first_pool_1	2763	2769	yes	yes	2	0.012007	134.66	By matching	By MS/MS	By MS/MS	By matching	By MS/MS	By matching
	YDITTLR	RRESWTPRCFICDSRYDITTLRITQYWPDR	RCFICDSRYDITTLRITQYWPDRVETNISK	R	Y	D	L	R	I	0	1	0	1	0	0	0	0	0	1	1	0	0	0	0	0	2	0	1	0	0	0	7	0	880.465	Packet:TUM_first_pool_1;Packet:TUM_first_pool_23	Packet:TUM_first_pool_1	3711	3717	no	no	2	0.018037	111.01	By matching	By MS/MS	By matching	By MS/MS
	YDLPASYK	RHLSEQLRNFLEFQRYDLPASYKAEFVRTA	NFLEFQRYDLPASYKAEFVRTAEKMEAYEQ	R	Y	D	Y	K	A	1	0	0	1	0	0	0	0	0	0	1	1	0	0	1	1	0	0	2	0	0	0	8	0	955.465	Packet:TUM_first_pool_1	Packet:TUM_first_pool_1	771	778	yes	yes	2	0.003124	150.4	By MS/MS	By MS/MS	By MS/MS	By matching	By MS/MS	By MS/MS
	YEEEFLR	AAEEEAKRISVLSCKYEEEFLRFGEEGLKD	RISVLSCKYEEEFLRFGEEGLKDLFALARI	K	Y	E	L	R	F	0	1	0	0	0	0	3	0	0	0	1	0	0	1	0	0	0	0	1	0	0	0	7	0	984.455	Packet:TUM_first_pool_1	Packet:TUM_first_pool_1	4152	4158	yes	yes	2	0.012686	129.4	By MS/MS	By MS/MS	By MS/MS	By MS/MS	By MS/MS	By MS/MS
	YEINVLR	RLPAEGLKVLAHPCRYEINVLRLMLQEPLE	KVLAHPCRYEINVLRLMLQEPLEKLSESLK	R	Y	E	L	R	L	0	1	1	0	0	0	1	0	0	1	1	0	0	0	0	0	0	0	1	1	0	0	7	0	905.497	Packet:TUM_first_pool_1	Packet:TUM_first_pool_1	1826	1832	yes	yes	2	0.012604	130.04	By MS/MS	By MS/MS	By MS/MS	By MS/MS	By matching	By MS/MS
	YEWVVIK	LTLELYKAIINPSNRYEWVVIKDMGLELFR	AIINPSNRYEWVVIKDMGLELFREGPTYQR	R	Y	E	I	K	D	0	0	0	0	0	0	1	0	0	1	0	1	0	0	0	0	0	1	1	2	0	0	7	0	935.512	Packet:TUM_first_pool_1	Packet:TUM_first_pool_1	3843	3849	yes	yes	2	0.011919	135.35	By matching	By MS/MS	By MS/MS	By MS/MS	By MS/MS	By MS/MS
	YFNTEEK	KLFNAVVRDENFILKYFNTEEKYLEEFPEE	RDENFILKYFNTEEKYLEEFPEERIHTSVT	K	Y	F	E	K	Y	0	0	1	0	0	0	2	0	0	0	0	1	0	1	0	0	1	0	1	0	0	0	7	0	929.413	Packet:TUM_first_pool_1	Packet:TUM_first_pool_1	1242	1248	yes	yes	2	0.0074969	161.9	By MS/MS	By MS/MS	By MS/MS	By MS/MS	By MS/MS
	YGDAFIR	FASLFNVKVDEWMAKYGDAFIRKLVEQLKD	KVDEWMAKYGDAFIRKLVEQLKDGELYCKT	K	Y	G	I	R	K	1	1	0	1	0	0	0	1	0	1	0	0	0	1	0	0	0	0	1	0	0	0	7	0	840.413	Packet:TUM_first_pool_1	Packet:TUM_first_pool_1	6795	6801	yes	yes	2	0.012804	128.48	By MS/MS	By MS/MS	By MS/MS	By MS/MS	By MS/MS	By MS/MS
	YGDVYCR	RIIMGLDKFSTEFQRYGDVYCRELNEQFKF	KFSTEFQRYGDVYCRELNEQFKFAFNLYRQ	R	Y	G	C	R	E	0	1	0	1	1	0	0	1	0	0	0	0	0	0	0	0	0	0	2	1	0	0	7	0	931.386	Packet:TUM_first_pool_1	Packet:TUM_first_pool_1	843	849	yes	yes	2	0.015361	119.56	By matching	By matching	By matching	By matching	By MS/MS	By MS/MS
	YIETSAR	TAFGGWKVGIFTGARYIETSARTCLICERL	VGIFTGARYIETSARTCLICERLDELALVK	R	Y	I	A	R	T	1	1	0	0	0	0	1	0	0	1	0	0	0	0	0	1	1	0	1	0	0	0	7	0	838.418	Packet:TUM_first_pool_1	Packet:TUM_first_pool_1	2579	2585	yes	yes	2	0.017836	111.65	By matching	By MS/MS	By matching	By matching	By MS/MS
	YIQEAEMLR	RKAFLQTKIQNNLQKYIQEAEMLRLPLGPC	QNNLQKYIQEAEMLRLPLGPCRAHRSREKI	K	Y	I	L	R	L	1	1	0	0	0	1	2	0	0	1	1	0	1	0	0	0	0	0	1	0	0	0	9	0	1151.56	Packet:TUM_first_pool_1	Packet:TUM_first_pool_1	1519	1527	yes	yes	2	0.0040818	137.05	By matching	By matching	By MS/MS	By MS/MS	By MS/MS	By MS/MS
	YISFEER	KQMLIDQRFDFNAFRYISFEERIEIIATLK	RFDFNAFRYISFEERIEIIATLKLPTISQR	R	Y	I	E	R	I	0	1	0	0	0	0	2	0	0	1	0	0	0	1	0	1	0	0	1	0	0	0	7	0	942.445	Packet:TUM_first_pool_1	Packet:TUM_first_pool_1	6182	6188	yes	yes	2	0.017784	111.82	By matching	By matching	By MS/MS	By matching	By matching	By MS/MS
	YLEEFPEER	RDENFILKYFNTEEKYLEEFPEERIHTSVT	FNTEEKYLEEFPEERIHTSVTRFINFQLRQ	K	Y	L	E	R	I	0	1	0	0	0	0	4	0	0	0	1	0	0	1	1	0	0	0	1	0	0	0	9	0	1210.55	Packet:TUM_first_pool_1	Packet:TUM_first_pool_1	1249	1257	yes	yes	2	1.8908e-05	175.51	By MS/MS	By MS/MS	By MS/MS	By MS/MS	By MS/MS	By MS/MS
	YLFPVPK	RLKSLALRSLLQILRYLFPVPKTALQVMKL	RSLLQILRYLFPVPKTALQVMKLISGQAKD	R	Y	L	P	K	T	0	0	0	0	0	0	0	0	0	0	1	1	0	1	2	0	0	0	1	1	0	0	7	0	862.495	Packet:TUM_first_pool_1	Packet:TUM_first_pool_1	206	212	yes	yes	2	0.02315	105.42	By MS/MS	By matching	By MS/MS	By matching	By matching	By matching
	YLPTEQEVR	REPELLVRELNEILKYLPTEQEVRDLAQAL	LNEILKYLPTEQEVRDLAQALINRFPLPIY	K	Y	L	V	R	D	0	1	0	0	0	1	2	0	0	0	1	0	0	0	1	0	1	0	1	1	0	0	9	0	1133.57	Packet:TUM_first_pool_1	Packet:TUM_first_pool_1	6602	6610	yes	yes	2	0.0033654	138.98	By MS/MS	By matching	By matching	By matching	By MS/MS	By MS/MS
	YLTFAVR	KTPTTLPRSRRISLRYLTFAVRAVLGLTKA	RSRRISLRYLTFAVRAVLGLTKADENIIVR	R	Y	L	V	R	A	1	1	0	0	0	0	0	0	0	0	1	0	0	1	0	0	1	0	1	1	0	0	7	0	868.481	Packet:TUM_first_pool_1	Packet:TUM_first_pool_1	5460	5466	yes	yes	2	0.011467	138.85	By matching	By matching	By MS/MS	By MS/MS	By MS/MS	By MS/MS
	YLTGAWR	KYPQEQDRLLEKMQRYLTGAWRVLNAINRL	RLLEKMQRYLTGAWRVLNAINRLTQLYEQA	R	Y	L	W	R	V	1	1	0	0	0	0	0	1	0	0	1	0	0	0	0	0	1	1	1	0	0	0	7	0	865.445	Packet:TUM_first_pool_1	Packet:TUM_first_pool_1	2852	2858	yes	yes	2	0.013268	126.24	By matching	By matching	By matching	By matching	By MS/MS	By MS/MS
	YNYLKPR	DQASLGSKREEEQLRYNYLKPRDPAVISKI	KREEEQLRYNYLKPRDPAVISKIDHYVLEY	R	Y	N	P	R	D	0	1	1	0	0	0	0	0	0	0	1	1	0	0	1	0	0	0	2	0	0	0	7	0	952.513	Packet:TUM_first_pool_1	Packet:TUM_first_pool_1	2653	2659	yes	yes	2	0.018246	110.34	By matching	By MS/MS	By matching	By matching	By matching	By matching
	YPLYVLK	KYTLDFDRELILAIKYPLYVLKMFCQAARV	RELILAIKYPLYVLKMFCQAARVLVGGLRS	K	Y	P	L	K	M	0	0	0	0	0	0	0	0	0	0	2	1	0	0	1	0	0	0	2	1	0	0	7	0	894.521	Packet:TUM_first_pool_1	Packet:TUM_first_pool_1	2801	2807	yes	yes	2	0.012501	130.84	By MS/MS	By MS/MS	By MS/MS	By MS/MS	By MS/MS	By MS/MS
	YPVWLWK	REVQESLKLVQVVLKYPVWLWKFCPYSHRL	KLVQVVLKYPVWLWKFCPYSHRLLQCSPKN	K	Y	P	W	K	F	0	0	0	0	0	0	0	0	0	0	1	1	0	0	1	0	0	2	1	1	0	0	7	0	990.533	Packet:TUM_first_pool_1	Packet:TUM_first_pool_1	2690	2696	yes	yes	2	0.0080162	159.26	By matching	By MS/MS	By MS/MS	By MS/MS	By MS/MS	By MS/MS
	YQFQSLR	KAILTLLRLAQEYRKYQFQSLRALFQDIKC	RLAQEYRKYQFQSLRALFQDIKCSLEDLKS	K	Y	Q	L	R	A	0	1	0	0	0	2	0	0	0	0	1	0	0	1	0	1	0	0	1	0	0	0	7	0	940.477	Packet:TUM_first_pool_1	Packet:TUM_first_pool_1	729	735	yes	yes	2	0.0093517	152.47	By MS/MS	By MS/MS	By MS/MS	By MS/MS	By MS/MS	By MS/MS
	YSFEEEK	KPLLVEGRIEYGLGKYSFEEEKTIEDRNIK	RIEYGLGKYSFEEEKTIEDRNIKLVENAVL	K	Y	S	E	K	T	0	0	0	0	0	0	3	0	0	0	0	1	0	1	0	1	0	0	1	0	0	0	7	0	930.397	Packet:TUM_first_pool_1;Packet:TUM_first_pool_123;Packet:TUM_missing_first_12	Packet:TUM_first_pool_1	7042	7048	yes	no	2	0.011192	140.98	By MS/MS	By MS/MS	By MS/MS	By MS/MS	By MS/MS	By MS/MS
	YSIDQEFLK	YVLSSYLRILHAGFKYSIDQEFLKHTFTLS	LHAGFKYSIDQEFLKHTFTLSLPRLLFNFS	K	Y	S	L	K	H	0	0	0	1	0	1	1	0	0	1	1	1	0	1	0	1	0	0	1	0	0	0	9	0	1141.57	Packet:TUM_first_pool_1	Packet:TUM_first_pool_1	5122	5130	yes	yes	2	2.5348e-10	223.88	By MS/MS	By MS/MS	By matching	By MS/MS	By MS/MS	By MS/MS
	YSLHQNMDK	RARTRPLRLEEEQEKYSLHQNMDKIIHVTT	EEEQEKYSLHQNMDKIIHVTTKHINQLLRV	K	Y	S	D	K	I	0	0	1	1	0	1	0	0	1	0	1	1	1	0	0	1	0	0	1	0	0	0	9	0	1134.51	Packet:TUM_first_pool_1	Packet:TUM_first_pool_1	4891	4899	yes	yes	2;3	9.6845e-10	199.89	By MS/MS	By MS/MS	By MS/MS	By MS/MS	By MS/MS	By MS/MS
	YVLNFLR	MSGWYRFVIDCEIERYVLNFLRMPEFYNRV	VIDCEIERYVLNFLRMPEFYNRVCNLVPYL	R	Y	V	L	R	M	0	1	1	0	0	0	0	0	0	0	2	0	0	1	0	0	0	0	1	1	0	0	7	0	923.523	Packet:TUM_first_pool_1	Packet:TUM_first_pool_1	6386	6392	yes	yes	2	0.010517	146.21	By MS/MS	By matching	By matching	By MS/MS	By MS/MS	By MS/MS
	YVLSSYLR	VHIMDFQRTYNIILRYVLSSYLRILHAGFK	TYNIILRYVLSSYLRILHAGFKYSIDQEFL	R	Y	V	L	R	I	0	1	0	0	0	0	0	0	0	0	2	0	0	0	0	2	0	0	2	1	0	0	8	0	999.539	Packet:TUM_first_pool_1	Packet:TUM_first_pool_1	5107	5114	yes	yes	2	0.00062364	181.81	By MS/MS	By MS/MS	By MS/MS	By MS/MS	By MS/MS	By MS/MS
	KDPRAEK	KVSIIETKMSESKAKKDPRAEKKEQNEKTI	KMSESKAKKDPRAEKKEQNEKTIRPVAGSE	K	K	D	E	K	K	1	1	0	1	0	0	1	0	0	0	0	2	0	0	1	0	0	0	0	0	0	0	7	2	842.461	Packet:TUM_missing_first_3	Packet:TUM_missing_first_3	7853	7859	yes	yes	2	0.014198	74.439	By matching	By MS/MS	By MS/MS	By matching	By MS/MS
	AAITSYEK	GMSEALKTYPDDTYRAAITSYEKCSILNYL	YPDDTYRAAITSYEKCSILNYLKTFSVTGW	R	A	A	E	K	C	2	0	0	0	0	0	1	0	0	1	0	1	0	0	0	1	1	0	1	0	0	0	8	0	881.449	Packet:TUM_first_pool_10	Packet:TUM_first_pool_10	3993	4000	yes	yes	2	0.0021708	137.18	By MS/MS	By MS/MS	By MS/MS	By MS/MS	By matching	By MS/MS
	AALAQLLK	GLLAPRDTDCPGIKKAALAQLLKFLQQALD	DCPGIKKAALAQLLKFLQQALDRELSSLQG	K	A	A	L	K	F	3	0	0	0	0	1	0	0	0	0	3	1	0	0	0	0	0	0	0	0	0	0	8	0	826.528	Packet:TUM_first_pool_10	Packet:TUM_first_pool_10	1916	1923	yes	yes	2	0.00025296	166.34	By MS/MS	By MS/MS	By MS/MS	By MS/MS	By MS/MS	By MS/MS
	AALTTLFK	IDIAAAKEINSEEVKAALTTLFKASVLGSG	INSEEVKAALTTLFKASVLGSGRSSLVNIP	K	A	A	F	K	A	2	0	0	0	0	0	0	0	0	0	2	1	0	1	0	0	2	0	0	0	0	0	8	0	863.512	Packet:TUM_first_pool_10	Packet:TUM_first_pool_10	3507	3514	yes	yes	2	0.00090267	149.4	By MS/MS	By matching	By matching	By matching	By MS/MS	By matching
	AANVFPFR	TDLLLRHEKPSALLKAANVFPFRRLDELSA	KPSALLKAANVFPFRRLDELSAENRAWPNV	K	A	A	F	R	R	2	1	1	0	0	0	0	0	0	0	0	0	0	2	1	0	0	0	0	1	0	0	8	0	920.487	Packet:TUM_first_pool_10	Packet:TUM_first_pool_10	74	81	yes	yes	2	0.02912	89.369	By MS/MS	By matching	By MS/MS	By MS/MS	By matching	By matching
	AASDVLCR	HADSVCKAVAQLMARAASDVLCRVGDYFFG	VAQLMARAASDVLCRVGDYFFGKYLCVDCG	R	A	A	C	R	V	2	1	0	1	1	0	0	0	0	0	1	0	0	0	0	1	0	0	0	1	0	0	8	0	890.428	Packet:TUM_first_pool_10	Packet:TUM_first_pool_10	7235	7242	yes	yes	2	0.0030688	130.04	By matching	By matching	By MS/MS	By MS/MS	By MS/MS	By MS/MS
	AASEWLLR	KALSPVRDMKGALKRAASEWLLRTCLSLSD	MKGALKRAASEWLLRTCLSLSDRGLEEYLE	R	A	A	L	R	T	2	1	0	0	0	0	1	0	0	0	2	0	0	0	0	1	0	1	0	0	0	0	8	0	944.508	Packet:TUM_first_pool_10	Packet:TUM_first_pool_10	6804	6811	yes	yes	2	0.00039468	161.11	By MS/MS	By matching	By MS/MS	By MS/MS	By MS/MS	By MS/MS
	AATAQYLSPR	LPSPAPARALLAQARAATAQYLSPRRLLIS	LAQARAATAQYLSPRRLLISADRSSQTVYQ	R	A	A	P	R	R	3	1	0	0	0	1	0	0	0	0	1	0	0	0	1	1	1	0	1	0	0	0	10	0	1076.56	Packet:TUM_first_pool_10	Packet:TUM_first_pool_10	6585	6594	yes	yes	2	3.1533e-08	183.72	By MS/MS	By MS/MS	By MS/MS	By MS/MS	By MS/MS	By MS/MS
	AAVLWEVK	LNKIFVRHSTSMFFRAAVLWEVKTIEDEDL	STSMFFRAAVLWEVKTIEDEDLKVNYEEFA	R	A	A	V	K	T	2	0	0	0	0	0	1	0	0	0	1	1	0	0	0	0	0	1	0	2	0	0	8	0	914.523	Packet:TUM_first_pool_10	Packet:TUM_first_pool_10	5325	5332	yes	yes	2	0.0031533	129.68	By MS/MS	By MS/MS	By MS/MS	By MS/MS	By MS/MS	By MS/MS
	ACGLIIFR	VVNDELYRIEGLAPKACGLIIFRDDFLIYD	IEGLAPKACGLIIFRDDFLIYDRGSFEEIY	K	A	C	F	R	D	1	1	0	0	1	0	0	1	0	2	1	0	0	1	0	0	0	0	0	0	0	0	8	0	948.522	Packet:TUM_first_pool_10	Packet:TUM_first_pool_10	1794	1801	yes	yes	2	0.001269	145.87	By MS/MS	By MS/MS	By MS/MS	By MS/MS	By MS/MS	By MS/MS
	ADDILDLK	GSLFSARILSAFSDKADDILDLKATSLDFK	LSAFSDKADDILDLKATSLDFKTKTGHILK	K	A	D	L	K	A	1	0	0	3	0	0	0	0	0	1	2	1	0	0	0	0	0	0	0	0	0	0	8	0	901.476	Packet:TUM_first_pool_10	Packet:TUM_first_pool_10	5800	5807	yes	yes	2	5.9192e-05	178.99	By MS/MS	By MS/MS	By MS/MS	By MS/MS	By MS/MS	By MS/MS
	AEEIYPIK	LQLQILRSLMGKNFRAEEIYPIKFSAQSQA	LMGKNFRAEEIYPIKFSAQSQARLRLEVLN	R	A	E	I	K	F	1	0	0	0	0	0	2	0	0	2	0	1	0	0	1	0	0	0	1	0	0	0	8	0	961.512	Packet:TUM_first_pool_10	Packet:TUM_first_pool_10	1844	1851	no	no	2	2.5964e-06	197.6	By matching	By matching	By MS/MS	By MS/MS	By MS/MS	By MS/MS
	AEELVLER	PQNGDLKIVSENPQRAEELVLERDVTLETF	VSENPQRAEELVLERDVTLETFRVYLLIGS	R	A	E	E	R	D	1	1	0	0	0	0	3	0	0	0	2	0	0	0	0	0	0	0	0	1	0	0	8	0	957.513	Packet:TUM_first_pool_10	Packet:TUM_first_pool_10	4710	4717	yes	yes	2	0.0090377	109.11	By MS/MS	By MS/MS	By MS/MS	By MS/MS	By MS/MS	By MS/MS
	AELTNWIK	YRPLNIRVGCLHDLKAELTNWIKSHTQIVF	GCLHDLKAELTNWIKSHTQIVFRTVGEQLL	K	A	E	I	K	S	1	0	1	0	0	0	1	0	0	1	1	1	0	0	0	0	1	1	0	0	0	0	8	0	973.523	Packet:TUM_first_pool_10	Packet:TUM_first_pool_10	172	179	yes	yes	2	1.3244e-06	205.58	By MS/MS	By MS/MS	By MS/MS	By MS/MS	By MS/MS	By MS/MS
	AETVTQDR	SLVIQWRILQLQEKKAETVTQDRSIRQAFI	LQLQEKKAETVTQDRSIRQAFIRKSSILSL	K	A	E	D	R	S	1	1	0	1	0	1	1	0	0	0	0	0	0	0	0	0	2	0	0	1	0	0	8	0	918.441	Packet:TUM_first_pool_10;Packet:TUM_missing_first_2	Packet:TUM_first_pool_10	459	466	no	no	2	0.00042195	160.11	By MS/MS	By MS/MS	By MS/MS	By MS/MS	By MS/MS
	AGADSLLR	TLLNDIRSYLYFEEKAGADSLLRILNFGQV	YLYFEEKAGADSLLRILNFGQVKLSGRSFS	K	A	G	L	R	I	2	1	0	1	0	0	0	1	0	0	2	0	0	0	0	1	0	0	0	0	0	0	8	0	801.434	Packet:TUM_first_pool_10	Packet:TUM_first_pool_10	3339	3346	yes	yes	2	0.0025201	133.81	By MS/MS	By MS/MS	By MS/MS	By MS/MS	By MS/MS	By MS/MS
	AGFLDNFR	LSDDYDRRPSGVSNRAGFLDNFRKIVTTDL	PSGVSNRAGFLDNFRKIVTTDLRAESARMR	R	A	G	F	R	K	1	1	1	1	0	0	0	1	0	0	1	0	0	2	0	0	0	0	0	0	0	0	8	0	938.461	Packet:TUM_first_pool_10	Packet:TUM_first_pool_10	3291	3298	yes	yes	2	0.0025475	133.55	By MS/MS	By MS/MS	By matching	By MS/MS	By MS/MS	By MS/MS
	AGIMPFLK	SFLLNLRDGWRRMPRAGIMPFLKTEFEDII	GWRRMPRAGIMPFLKTEFEDIIKALGAEIV	R	A	G	L	K	T	1	0	0	0	0	0	0	1	0	1	1	1	1	1	1	0	0	0	0	0	0	0	8	0	875.494	Packet:TUM_first_pool_10	Packet:TUM_first_pool_10	4997	5004	yes	yes	2	0.0050026	121.87	By MS/MS	By MS/MS	By MS/MS	By MS/MS	By MS/MS	By MS/MS
	AGTLQLGR	LNEKLEKLDWELEQRAGTLQLGRAGIFQSV	DWELEQRAGTLQLGRAGIFQSVKIPGSPEI	R	A	G	G	R	A	1	1	0	0	0	1	0	2	0	0	2	0	0	0	0	0	1	0	0	0	0	0	8	0	814.466	Packet:TUM_first_pool_10	Packet:TUM_first_pool_10	7888	7895	yes	yes	2	0.00053999	155.75	By MS/MS	By matching	By MS/MS	By MS/MS	By MS/MS	By MS/MS
	AIFLADGK	VGICTIKSLVENNPRAIFLADGKFDAQGHL	LVENNPRAIFLADGKFDAQGHLRTLTDLLL	R	A	I	G	K	F	2	0	0	1	0	0	0	1	0	1	1	1	0	1	0	0	0	0	0	0	0	0	8	0	833.465	Packet:TUM_first_pool_10	Packet:TUM_first_pool_10	41	48	yes	yes	2	0.0042023	125.25	By MS/MS	By MS/MS	By MS/MS	By MS/MS	By MS/MS	By MS/MS
	ALEAELER	LVAMLHKRLLQEEEKALEAELERSASAEEL	LLQEEEKALEAELERSASAEELRAVLLCDG	K	A	L	E	R	S	2	1	0	0	0	0	3	0	0	0	2	0	0	0	0	0	0	0	0	0	0	0	8	0	929.482	Packet:TUM_first_pool_10	Packet:TUM_first_pool_10	7525	7532	yes	yes	2	3.0992e-06	194.44	By MS/MS	By MS/MS	By MS/MS	By MS/MS	By MS/MS	By MS/MS
	ALEPYISR	SALQQLRGLVDSFNKALEPYISRSSLLMHL	LVDSFNKALEPYISRSSLLMHLRGPISAQL	K	A	L	S	R	S	1	1	0	0	0	0	1	0	0	1	1	0	0	0	1	1	0	0	1	0	0	0	8	0	947.508	Packet:TUM_first_pool_10	Packet:TUM_first_pool_10	6338	6345	yes	yes	2	0.021489	95.815	By matching	By matching	By MS/MS	By MS/MS	By MS/MS	By matching
	ALGAEIVR	GIMPFLKTEFEDIIKALGAEIVRAFHFYLT	EFEDIIKALGAEIVRAFHFYLTRYGVNLNE	K	A	L	V	R	A	2	1	0	0	0	0	1	1	0	1	1	0	0	0	0	0	0	0	0	1	0	0	8	0	827.486	Packet:TUM_first_pool_10	Packet:TUM_first_pool_10	5013	5020	yes	yes	2	0.0022814	136.11	By MS/MS	By MS/MS	By MS/MS	By MS/MS	By MS/MS	By MS/MS
	ALGTSLEK	EIGTLERLSQRDMQRALGTSLEKGANINEK	SQRDMQRALGTSLEKGANINEKYLAQYYFK	R	A	L	E	K	G	1	0	0	0	0	0	1	1	0	0	2	1	0	0	0	1	1	0	0	0	0	0	8	0	817.455	Packet:TUM_first_pool_10	Packet:TUM_first_pool_10	322	329	yes	yes	2	0.0019999	138.83	By MS/MS	By MS/MS	By MS/MS	By MS/MS	By MS/MS	By MS/MS
	ALKQFEER	LLQNELKDATIQELKALKQFEERKEKAAGE	ATIQELKALKQFEERKEKAAGEKIVLLAEG	K	A	L	E	R	K	1	1	0	0	0	1	2	0	0	0	1	1	0	1	0	0	0	0	0	0	0	0	8	1	1019.54	Packet:TUM_first_pool_10	Packet:TUM_first_pool_10	6202	6209	yes	yes	2	2.4448e-08	215.39	By MS/MS	By MS/MS	By MS/MS	By MS/MS	By MS/MS	By MS/MS
	ALQYEQEQR	MDLYSYRTSLAVLGKALQYEQEQRESPSGY	LAVLGKALQYEQEQRESPSGYLRENVIKEV	K	A	L	Q	R	E	1	1	0	0	0	3	2	0	0	0	1	0	0	0	0	0	0	0	1	0	0	0	9	0	1163.56	Packet:TUM_first_pool_10	Packet:TUM_first_pool_10	2329	2337	yes	yes	2	3.6866e-14	229.55	By MS/MS	By MS/MS	By MS/MS	By MS/MS	By MS/MS	By MS/MS
	ALSNLVPK	TGAENVRETLEFWLRALSNLVPKDPDAVAV	TLEFWLRALSNLVPKDPDAVAVKLLEAFTE	R	A	L	P	K	D	1	0	1	0	0	0	0	0	0	0	2	1	0	0	1	1	0	0	0	1	0	0	8	0	840.507	Packet:TUM_first_pool_10	Packet:TUM_first_pool_10	3395	3402	yes	yes	2	0.002215	136.75	By matching	By matching	By matching	By MS/MS	By MS/MS	By matching
	ALTALLK	LSGLSFKLLAGPSDKALTALLKSEATLIKR	LLAGPSDKALTALLKSEATLIKRRLDTDLA	K	A	L	L	K	S	2	0	0	0	0	0	0	0	0	0	3	1	0	0	0	0	1	0	0	0	0	0	7	0	728.48	Packet:TUM_first_pool_10	Packet:TUM_first_pool_10	5132	5138	yes	yes	2	0.0017845	201.97	By MS/MS	By MS/MS	By MS/MS	By MS/MS	By MS/MS	By MS/MS
	ALYAVAQR	EIAELNRIANAYIIKALYAVAQRALQDQSQ	ANAYIIKALYAVAQRALQDQSQRLGSFNLE	K	A	L	Q	R	A	3	1	0	0	0	1	0	0	0	0	1	0	0	0	0	0	0	0	1	1	0	0	8	0	890.497	Packet:TUM_first_pool_10	Packet:TUM_first_pool_10	3153	3160	yes	yes	2	0.00093804	149.06	By MS/MS	By MS/MS	By MS/MS	By MS/MS	By MS/MS	By MS/MS
	APPSAVAR	RTDLFPKRPWFVGDKAPPSAVARSILGTTP	PWFVGDKAPPSAVARSILGTTPRSLSLLAS	K	A	P	A	R	S	3	1	0	0	0	0	0	0	0	0	0	0	0	0	2	1	0	0	0	1	0	0	8	0	767.429	Packet:TUM_first_pool_10;Packet:TUM_missing_first_1	Packet:TUM_first_pool_10	5641	5648	no	no	2	0.022569	94.662	By MS/MS	By matching	By matching	By matching	By matching
	AQFDTLQK	EEETEVRVLTSDVEKAQFDTLQKSLGVQVC	LTSDVEKAQFDTLQKSLGVQVCRLEASELF	K	A	Q	Q	K	S	1	0	0	1	0	2	0	0	0	0	1	1	0	1	0	0	1	0	0	0	0	0	8	0	949.487	Packet:TUM_first_pool_10	Packet:TUM_first_pool_10	1539	1546	yes	yes	2	0.00036374	162.25	By MS/MS	By MS/MS	By MS/MS	By MS/MS	By MS/MS	By MS/MS
	AQLGEDIR	SVLGSGRSSLVNIPRAQLGEDIRSLPFFSA	SLVNIPRAQLGEDIRSLPFFSARVFLYQIL	R	A	Q	I	R	S	1	1	0	1	0	1	1	1	0	1	1	0	0	0	0	0	0	0	0	0	0	0	8	0	900.466	Packet:TUM_first_pool_10	Packet:TUM_first_pool_10	3531	3538	yes	yes	2	0.0051874	121.09	By matching	By matching	By matching	By MS/MS	By MS/MS	By matching
	AQVLEVER	SGYLRENVIKEVEGKAQVLEVERFFESHVA	IKEVEGKAQVLEVERFFESHVARLLTHTVY	K	A	Q	E	R	F	1	1	0	0	0	1	2	0	0	0	1	0	0	0	0	0	0	0	0	2	0	0	8	0	942.513	Packet:TUM_first_pool_10	Packet:TUM_first_pool_10	2356	2363	yes	yes	2	0.00011208	171.53	By MS/MS	By MS/MS	By MS/MS	By MS/MS	By MS/MS	By MS/MS
	AQYDELAR	ALLDVFRLIEEETARAQYDELARQLTLQSM	IEEETARAQYDELARQLTLQSMRRMEKINP	R	A	Q	A	R	Q	2	1	0	1	0	1	1	0	0	0	1	0	0	0	0	0	0	0	1	0	0	0	8	0	964.461	Packet:TUM_first_pool_10	Packet:TUM_first_pool_10	5569	5576	yes	yes	2	0.0040693	125.81	By matching	By matching	By MS/MS	By matching	By MS/MS	By MS/MS
	ARSPPFECR	MKLTSNRFAVNTINRARSPPFECRVLGVEN	VNTINRARSPPFECRVLGVENLRLLVELVQ	R	A	R	C	R	V	1	2	0	0	1	0	1	0	0	0	0	0	0	1	2	1	0	0	0	0	0	0	9	1	1118.53	Packet:TUM_first_pool_10	Packet:TUM_first_pool_10	7839	7847	yes	yes	3	0.064936	77.533	By matching	By matching	By matching	By MS/MS	By MS/MS	By matching
	ASMEVQAVK	EEFTLRGVASIADRKASMEVQAVKISFCAD	SIADRKASMEVQAVKISFCADDKLDHGSEV	K	A	S	V	K	I	2	0	0	0	0	1	1	0	0	0	0	1	1	0	0	1	0	0	0	2	0	0	9	0	961.49	Packet:TUM_first_pool_10	Packet:TUM_first_pool_10	5864	5872	yes	yes	2	0.056091	114.89	By matching	By matching	By matching	By MS/MS	By matching	By matching
	ATILDIIK	PISAQLKMLQTPESRATILDIIKLPDTQLL	LQTPESRATILDIIKLPDTQLLKLDLGAQG	R	A	T	I	K	L	1	0	0	1	0	0	0	0	0	3	1	1	0	0	0	0	1	0	0	0	0	0	8	0	885.554	Packet:TUM_first_pool_10;Packet:TUM_first_pool_18	Packet:TUM_first_pool_10	6370	6377	yes	no	2	0.0056417	119.17	By MS/MS	By matching		By matching	By matching	By matching
	ATSLDFK	LSAFSDKADDILDLKATSLDFKTKTGHILK	ADDILDLKATSLDFKTKTGHILKSSVDWQI	K	A	T	F	K	T	1	0	0	1	0	0	0	0	0	0	1	1	0	1	0	1	1	0	0	0	0	0	7	0	780.402	Packet:TUM_first_pool_10	Packet:TUM_first_pool_10	5808	5814	yes	yes	2	0.068783	138.24	By matching	By matching	By matching	By matching	By MS/MS	By MS/MS
	AVFNEILR	VYCYPVRVTESEIKRAVFNEILRYQDFDWL	TESEIKRAVFNEILRYQDFDWLRLLDFLNV	R	A	V	L	R	Y	1	1	1	0	0	0	1	0	0	1	1	0	0	1	0	0	0	0	0	1	0	0	8	0	960.539	Packet:TUM_first_pool_10	Packet:TUM_first_pool_10	1163	1170	yes	yes	2	5.8327e-05	179.21	By MS/MS	By MS/MS	By MS/MS	By MS/MS	By MS/MS	By MS/MS
	AVIELLEK	FPLLTTRLYLNVLNRAVIELLEKWQFYLEE	YLNVLNRAVIELLEKWQFYLEERISIGSLF	R	A	V	E	K	W	1	0	0	0	0	0	2	0	0	1	2	1	0	0	0	0	0	0	0	1	0	0	8	0	913.548	Packet:TUM_first_pool_10	Packet:TUM_first_pool_10	5212	5219	yes	yes	2	0.011617	106.36	By MS/MS	By MS/MS	By matching	By MS/MS	By MS/MS	By MS/MS
	AVLLCDGK	LEAELERSASAEELRAVLLCDGKYYSHVDY	ASAEELRAVLLCDGKYYSHVDYRFTGTLFW	R	A	V	G	K	Y	1	0	0	1	1	0	0	1	0	0	2	1	0	0	0	0	0	0	0	1	0	0	8	0	874.458	Packet:TUM_first_pool_10	Packet:TUM_first_pool_10	7541	7548	yes	yes	2	0.020856	96.492	By matching	By MS/MS	By MS/MS	By MS/MS	By MS/MS	By MS/MS
	AVMEIMTK	FVIQELKVVNLLQERAVMEIMTKKYDEDLG	VNLLQERAVMEIMTKKYDEDLGRALLSDMV	R	A	V	T	K	K	1	0	0	0	0	0	1	0	0	1	0	1	2	0	0	0	1	0	0	1	0	0	8	0	921.466	Packet:TUM_first_pool_10	Packet:TUM_first_pool_10	4295	4302	yes	yes	2	0.015216	102.51	By MS/MS	By matching	By MS/MS	By MS/MS	By matching	By matching
	AVNQAIQR	LSPSNLRILTASQSRAVNQAIQRELDTNTL	LTASQSRAVNQAIQRELDTNTLKSPQLTAY	R	A	V	Q	R	E	2	1	1	0	0	2	0	0	0	1	0	0	0	0	0	0	0	0	0	1	0	0	8	0	898.498	Packet:TUM_first_pool_10	Packet:TUM_first_pool_10	7718	7725	yes	yes	2	6.7021e-07	209.69	By MS/MS	By MS/MS	By MS/MS	By MS/MS	By MS/MS
	AVTEVLAR	YEVELLRELLELASRAVTEVLARSEIAELN	LLELASRAVTEVLARSEIAELNRIANAYII	R	A	V	A	R	S	2	1	0	0	0	0	1	0	0	0	1	0	0	0	0	0	1	0	0	2	0	0	8	0	857.497	Packet:TUM_first_pool_10	Packet:TUM_first_pool_10	3129	3136	yes	yes	2	0.00058721	154.01	By MS/MS	By MS/MS	By MS/MS	By MS/MS	By MS/MS	By MS/MS
	CNNVLYIR	QELLTVKYHAKNGHRCNNVLYIRLQEEIVN	HAKNGHRCNNVLYIRLQEEIVNSVKYLLED	R	C	N	I	R	L	0	1	2	0	1	0	0	0	0	1	1	0	0	0	0	0	0	0	1	1	0	0	8	0	1050.53	Packet:TUM_first_pool_10	Packet:TUM_first_pool_10	3595	3602	yes	yes	2	1.8386e-09	221.28	By MS/MS	By MS/MS	By MS/MS	By MS/MS	By MS/MS	By MS/MS
	CPFDPNFK	LGGFTEKSVSQETFRCPFDPNFKLADILSP	VSQETFRCPFDPNFKLADILSPRDGVLFLK	R	C	P	F	K	L	0	0	1	1	1	0	0	0	0	0	0	1	0	2	2	0	0	0	0	0	0	0	8	0	1023.45	Packet:TUM_first_pool_10	Packet:TUM_first_pool_10	4894	4901	yes	yes	2	0.0031533	129.68	By MS/MS	By MS/MS	By MS/MS	By MS/MS	By MS/MS	By MS/MS
	DAFLEEFR	YLLIGSRDVSLFLFRDAFLEEFRLLAQTTL	VSLFLFRDAFLEEFRLLAQTTLRQAGQSVF	R	D	A	F	R	L	1	1	0	1	0	0	2	0	0	0	1	0	0	2	0	0	0	0	0	0	0	0	8	0	1025.48	Packet:TUM_first_pool_10	Packet:TUM_first_pool_10	4742	4749	yes	yes	2	0.0062213	116.73	By matching	By MS/MS	By MS/MS	By MS/MS	By MS/MS	By MS/MS
	DAFNLLMR	VVGTTYKTVLSVPHRDAFNLLMRDLETSLE	VLSVPHRDAFNLLMRDLETSLEKEAISALS	R	D	A	M	R	D	1	1	1	1	0	0	0	0	0	0	2	0	1	1	0	0	0	0	0	0	0	0	8	0	978.496	Packet:TUM_first_pool_10	Packet:TUM_first_pool_10	4184	4191	yes	yes	2	2.394e-06	198.87	By matching	By MS/MS	By matching	By matching	By MS/MS
	DAPLAVLR	EQYLLEKLVNSGIYKDAPLAVLRTNHFTIP	VNSGIYKDAPLAVLRTNHFTIPKEAISFLE	K	D	A	L	R	T	2	1	0	1	0	0	0	0	0	0	2	0	0	0	1	0	0	0	0	1	0	0	8	0	853.502	Packet:TUM_first_pool_10	Packet:TUM_first_pool_10	6154	6161	yes	yes	2	0.00047591	158.12	By matching	By matching	By matching	By MS/MS	By MS/MS	By MS/MS
	DAPSELLR	QITNNQRSLSCASSRDAPSELLRLSEQQVD	LSCASSRDAPSELLRLSEQQVDRDNLEWLA	R	D	A	L	R	L	1	1	0	1	0	0	1	0	0	0	2	0	0	0	1	1	0	0	0	0	0	0	8	0	899.471	Packet:TUM_first_pool_10	Packet:TUM_first_pool_10	4407	4414	no	no	2	0.0049421	122.13	By MS/MS	By MS/MS	By MS/MS	By MS/MS	By matching	By MS/MS
	DATIQELK	SSLVDIRLLLQNELKDATIQELKALKQFEE	LLQNELKDATIQELKALKQFEERKEKAAGE	K	D	A	L	K	A	1	0	0	1	0	1	1	0	0	1	1	1	0	0	0	0	1	0	0	0	0	0	8	0	916.487	Packet:TUM_first_pool_10	Packet:TUM_first_pool_10	6194	6201	yes	yes	2	7.6762e-05	174.52	By MS/MS	By MS/MS	By MS/MS	By MS/MS	By MS/MS	By MS/MS
	DCQVIDGR	GVPLPERLLLPDDFKDCQVIDGRVRVELSN	LLPDDFKDCQVIDGRVRVELSNGEKEVVLQ	K	D	C	G	R	V	0	1	0	2	1	1	0	1	0	1	0	0	0	0	0	0	0	0	0	1	0	0	8	0	961.429	Packet:TUM_first_pool_10	Packet:TUM_first_pool_10	2396	2403	yes	yes	2	0.021285	96.034	By matching	By matching	By MS/MS	By MS/MS	By MS/MS	By matching
	DDFLIYDR	IEGLAPKACGLIIFRDDFLIYDRGSFEEIY	CGLIIFRDDFLIYDRGSFEEIYKDFSLLYE	R	D	D	D	R	G	0	1	0	3	0	0	0	0	0	1	1	0	0	1	0	0	0	0	1	0	0	0	8	0	1055.49	Packet:TUM_first_pool_10	Packet:TUM_first_pool_10	1802	1809	yes	yes	2	0.0012936	145.63	By MS/MS	By MS/MS	By matching	By MS/MS	By MS/MS	By MS/MS
	DELEFEK	IVNSVKYLLEDEPRRDELEFEKSWLLPVIR	LLEDEPRRDELEFEKSWLLPVIRVYTQVEF	R	D	E	E	K	S	0	0	0	1	0	0	3	0	0	0	1	1	0	1	0	0	0	0	0	0	0	0	7	0	908.413	Packet:TUM_first_pool_10;Packet:TUM_first_pool_40	Packet:TUM_first_pool_10	3622	3628	yes	no	2	0.064698	143.11	By matching	By matching	By matching	By matching	By matching	By MS/MS
	DEQVVVIK	QLLSVVKCFTCSTCRDEQVVVIKITHQEMI	FTCSTCRDEQVVVIKITHQEMIKSQLKFLE	R	D	E	I	K	I	0	0	0	1	0	1	1	0	0	1	0	1	0	0	0	0	0	0	0	3	0	0	8	0	928.523	Packet:TUM_first_pool_10;Packet:TUM_first_pool_68	Packet:TUM_first_pool_10	559	566	yes	no	2	0.00049727	157.33	By MS/MS	By MS/MS	By MS/MS	By MS/MS	By MS/MS	By MS/MS
	DETFNLPR	AYIVQAKSLMPSIPRDETFNLPRKKQDLLE	LMPSIPRDETFNLPRKKQDLLEKDLLDAGF	R	D	E	P	R	K	0	1	1	1	0	0	1	0	0	0	1	0	0	1	1	0	1	0	0	0	0	0	8	0	990.477	Packet:TUM_first_pool_10	Packet:TUM_first_pool_10	6756	6763	yes	yes	2	0.00025752	166.17	By MS/MS	By MS/MS	By MS/MS	By MS/MS	By MS/MS	By MS/MS
	DFDALNER	CLVTVEKLAWGFEAKDFDALNERVLESSLW	AWGFEAKDFDALNERVLESSLWRIPHNNFY	K	D	F	E	R	V	1	1	1	2	0	0	1	0	0	0	1	0	0	1	0	0	0	0	0	0	0	0	8	0	978.441	Packet:TUM_first_pool_10	Packet:TUM_first_pool_10	4615	4622	yes	yes	2	1.3884e-05	190.52	By MS/MS	By MS/MS	By MS/MS	By MS/MS	By MS/MS	By MS/MS
	DFSLLYEEAR	DFLIYDRGSFEEIYKDFSLLYEEARDLQLQ	EEIYKDFSLLYEEARDLQLQILRSLMGKNF	K	D	F	A	R	D	1	1	0	1	0	0	2	0	0	0	2	0	0	1	0	1	0	0	1	0	0	0	10	0	1241.59	Packet:TUM_first_pool_10;Packet:TUM_first_pool_98	Packet:TUM_first_pool_10	1818	1827	yes	no	2	2.2457e-47	296	By MS/MS	By MS/MS	By MS/MS	By MS/MS	By MS/MS	By MS/MS
	DFTSSGSR	SPDSFSMRIFIAGSKDFTSSGSRKGNPDEE	IFIAGSKDFTSSGSRKGNPDEERVELVEET	K	D	F	S	R	K	0	1	0	1	0	0	0	1	0	0	0	0	0	1	0	3	1	0	0	0	0	0	8	0	855.372	Packet:TUM_first_pool_10;Packet:TUM_missing_first_2	Packet:TUM_first_pool_10	936	943	no	no	2	0.039203	86.833	By matching	By matching	By MS/MS	By matching	By matching
	DGVLFLK	PFDPNFKLADILSPRDGVLFLKYAQTQLDK	LADILSPRDGVLFLKYAQTQLDKIFLDANV	R	D	G	L	K	Y	0	0	0	1	0	0	0	1	0	0	2	1	0	1	0	0	0	0	0	1	0	0	7	0	790.459	Packet:TUM_first_pool_10	Packet:TUM_first_pool_10	4910	4916	yes	yes	2	0.027235	175.93	By MS/MS	By MS/MS	By MS/MS	By MS/MS	By MS/MS	By MS/MS
	DGVNCLAK	LTSQFLKEHIQALLKDGVNCLAKTCWLAAF	HIQALLKDGVNCLAKTCWLAAFRVAFDFAA	K	D	G	A	K	T	1	0	1	1	1	0	0	1	0	0	1	1	0	0	0	0	0	0	0	1	0	0	8	0	875.417	Packet:TUM_first_pool_10	Packet:TUM_first_pool_10	793	800	yes	yes	2	0.00059498	153.73	By MS/MS	By MS/MS	By MS/MS	By MS/MS	By MS/MS	By MS/MS
	DHYLEFEK	SQTVYQRIQLSDYTKDHYLEFEKNLAAFLG	QLSDYTKDHYLEFEKNLAAFLGKVEYIDRP	K	D	H	E	K	N	0	0	0	1	0	0	2	0	1	0	1	1	0	1	0	0	0	0	1	0	0	0	8	0	1079.49	Packet:TUM_first_pool_10	Packet:TUM_first_pool_10	6619	6626	yes	yes	2	0.0014241	144.38	By MS/MS	By MS/MS	By MS/MS	By MS/MS	By MS/MS	By MS/MS
	DIKPIIKDEK	LGEEYVKDSTIFGIRDIKPIIKDEKISLLF	IFGIRDIKPIIKDEKISLLFYNKLALFAAK	R	D	I	E	K	I	0	0	0	2	0	0	1	0	0	3	0	3	0	0	1	0	0	0	0	0	0	0	10	1	1197.7	Packet:TUM_first_pool_10	Packet:TUM_first_pool_10	2710	2719	yes	yes	2;3	1.2375e-07	180.09	By MS/MS	By MS/MS	By MS/MS	By MS/MS	By MS/MS	By MS/MS
	DLETSLEK	VLSVPHRDAFNLLMRDLETSLEKEAISALS	AFNLLMRDLETSLEKEAISALSRAFLAGPR	R	D	L	E	K	E	0	0	0	1	0	0	2	0	0	0	2	1	0	0	0	1	1	0	0	0	0	0	8	0	933.465	Packet:TUM_first_pool_10	Packet:TUM_first_pool_10	4192	4199	yes	yes	2	9.5449e-05	172.14	By MS/MS	By MS/MS	By MS/MS	By matching	By MS/MS	By MS/MS
	DLLDAGFK	ETFNLPRKKQDLLEKDLLDAGFKVCGCLGP	KQDLLEKDLLDAGFKVCGCLGPKMKALSPV	K	D	L	F	K	V	1	0	0	2	0	0	0	1	0	0	2	1	0	1	0	0	0	0	0	0	0	0	8	0	877.455	Packet:TUM_first_pool_10	Packet:TUM_first_pool_10	6772	6779	yes	yes	2	0.0011992	146.54	By MS/MS	By MS/MS	By MS/MS	By MS/MS	By MS/MS	By MS/MS
	DLQLQILR	EEIYKDFSLLYEEARDLQLQILRSLMGKNF	LLYEEARDLQLQILRSLMGKNFRAEEIYPI	R	D	L	L	R	S	0	1	0	1	0	2	0	0	0	1	3	0	0	0	0	0	0	0	0	0	0	0	8	0	997.592	Packet:TUM_first_pool_10	Packet:TUM_first_pool_10	1828	1835	yes	yes	2	0.00011606	171.38	By MS/MS	By MS/MS	By MS/MS	By MS/MS	By MS/MS	By MS/MS
	DLTSQFLK	LSIWEERISDFGLSRDLTSQFLKEHIQALL	SDFGLSRDLTSQFLKEHIQALLKDGVNCLA	R	D	L	L	K	E	0	0	0	1	0	1	0	0	0	0	2	1	0	1	0	1	1	0	0	0	0	0	8	0	950.507	Packet:TUM_first_pool_10	Packet:TUM_first_pool_10	777	784	yes	yes	2	0.00017907	169.06	By MS/MS	By matching	By MS/MS	By MS/MS	By MS/MS	By MS/MS
	DMDLYSYR	NVLGSPKHLQELLERDMDLYSYRTSLAVLG	LQELLERDMDLYSYRTSLAVLGKALQYEQE	R	D	M	Y	R	T	0	1	0	2	0	0	0	0	0	0	1	0	1	0	0	1	0	0	2	0	0	0	8	0	1061.45	Packet:TUM_first_pool_10	Packet:TUM_first_pool_10	2313	2320	yes	yes	2	0.004565	123.72	By MS/MS	By MS/MS	By MS/MS	By matching	By MS/MS	By MS/MS
	DNEELILR	FNLEKENLIAELEEKDNEELILRQITEEVE	IAELEEKDNEELILRQITEEVERLSVTNLE	K	D	N	L	R	Q	0	1	1	1	0	0	2	0	0	1	2	0	0	0	0	0	0	0	0	0	0	0	8	0	1000.52	Packet:TUM_first_pool_10	Packet:TUM_first_pool_10	3187	3194	yes	yes	2	1.8503e-10	233.21	By MS/MS	By MS/MS	By MS/MS	By MS/MS	By MS/MS	By MS/MS
	DNELLVYK	AGQSVFRAILGAVEKDNELLVYKGGFGTVF	ILGAVEKDNELLVYKGGFGTVFRRFCQYVV	K	D	N	Y	K	G	0	0	1	1	0	0	1	0	0	0	2	1	0	0	0	0	0	0	1	1	0	0	8	0	992.518	Packet:TUM_first_pool_10	Packet:TUM_first_pool_10	4774	4781	yes	yes	2	1.3058e-06	205.7	By MS/MS	By MS/MS	By MS/MS	By MS/MS	By MS/MS	By MS/MS
	DPLLQPGR	SLSDFLKLLASFFDRDPLLQPGRYYLDSLD	LASFFDRDPLLQPGRYYLDSLDRKDIPVLP	R	D	P	G	R	Y	0	1	0	1	0	1	0	1	0	0	2	0	0	0	2	0	0	0	0	0	0	0	8	0	894.492	Packet:TUM_first_pool_10	Packet:TUM_first_pool_10	7397	7404	yes	yes	2	0.0020475	138.37	By MS/MS	By MS/MS	By MS/MS	By MS/MS	By MS/MS	By MS/MS
	DSALQQLR	QGPPSSRQELANAEKDSALQQLRGLVDSFN	ELANAEKDSALQQLRGLVDSFNKALEPYIS	K	D	S	L	R	G	1	1	0	1	0	2	0	0	0	0	2	0	0	0	0	1	0	0	0	0	0	0	8	0	929.493	Packet:TUM_first_pool_10	Packet:TUM_first_pool_10	6322	6329	no	no	2	0.00062903	152.47	By MS/MS	By MS/MS	By MS/MS	By MS/MS	By MS/MS	By MS/MS
	DSDLTCLQK	FSGLIKRLAGDKVGKDSDLTCLQKLYLLPD	GDKVGKDSDLTCLQKLYLLPDERWAFNWDT	K	D	S	Q	K	L	0	0	0	2	1	1	0	0	0	0	2	1	0	0	0	1	1	0	0	0	0	0	9	0	1078.5	Packet:TUM_first_pool_10	Packet:TUM_first_pool_10	3710	3718	yes	yes	2	4.6027e-26	273.46	By MS/MS	By MS/MS	By MS/MS	By MS/MS	By MS/MS	By MS/MS
	DSEAWLLR	SSPVISKQLAAFAPRDSEAWLLRTGGLFGS	LAAFAPRDSEAWLLRTGGLFGSRYTAAVPY	R	D	S	L	R	T	1	1	0	1	0	0	1	0	0	0	2	0	0	0	0	1	0	1	0	0	0	0	8	0	988.498	Packet:TUM_first_pool_10	Packet:TUM_first_pool_10	5937	5944	yes	yes	2	1.6577e-06	203.49	By MS/MS	By MS/MS	By MS/MS	By MS/MS	By MS/MS	By MS/MS
	DSLYAQGR	YMDSLEKSDFVILGRDSLYAQGRLSGLSFK	DFVILGRDSLYAQGRLSGLSFKLLAGPSDK	R	D	S	G	R	L	1	1	0	1	0	1	0	1	0	0	1	0	0	0	0	1	0	0	1	0	0	0	8	0	908.435	Packet:TUM_first_pool_10;Packet:TUM_missing_first_1	Packet:TUM_first_pool_10	5109	5116	no	no	2	4.9373e-05	181.49	By MS/MS	By MS/MS	By MS/MS	By MS/MS	By MS/MS	By MS/MS
	DSTIFGIR	VQHCPARYLGEEYVKDSTIFGIRDIKPIIK	LGEEYVKDSTIFGIRDIKPIIKDEKISLLF	K	D	S	I	R	D	0	1	0	1	0	0	0	1	0	2	0	0	0	1	0	1	1	0	0	0	0	0	8	0	907.476	Packet:TUM_first_pool_10	Packet:TUM_first_pool_10	2702	2709	yes	yes	2	0.00035692	162.5	By matching	By MS/MS	By MS/MS	By matching	By MS/MS	By matching
	DTDCPGIKK	IGLLLAAKLGLLAPRDTDCPGIKKAALAQL	GLLAPRDTDCPGIKKAALAQLLKFLQQALD	R	D	T	K	K	A	0	0	0	2	1	0	0	1	0	1	0	2	0	0	1	0	1	0	0	0	0	0	9	1	1032.49	Packet:TUM_first_pool_10;Packet:TUM_first_pool_57;Packet:TUM_missing_first_5	Packet:TUM_first_pool_10	1907	1915	yes	no	2	0.0025598	149.4	By MS/MS	By MS/MS	By MS/MS	By MS/MS	By MS/MS
	DVAELFYR	QQDDLVRTMFENVTRDVAELFYRLVTDLLQ	MFENVTRDVAELFYRLVTDLLQRNRPALSL	R	D	V	Y	R	L	1	1	0	1	0	0	1	0	0	0	1	0	0	1	0	0	0	0	1	1	0	0	8	0	1011.5	Packet:TUM_first_pool_10	Packet:TUM_first_pool_10	2557	2564	yes	yes	2	5.2455e-05	180.7	By MS/MS	By MS/MS	By MS/MS	By MS/MS	By MS/MS	By MS/MS
	DVTLETFR	VSENPQRAEELVLERDVTLETFRVYLLIGS	EELVLERDVTLETFRVYLLIGSRDVSLFLF	R	D	V	F	R	V	0	1	0	1	0	0	1	0	0	0	1	0	0	1	0	0	2	0	0	1	0	0	8	0	979.497	Packet:TUM_first_pool_10	Packet:TUM_first_pool_10	4718	4725	yes	yes	2	0.00090267	149.4	By MS/MS	By MS/MS	By matching	By MS/MS	By MS/MS	By MS/MS
	DYEVELLR	ALTGAKKIYVEARSRDYEVELLRELLELAS	YVEARSRDYEVELLRELLELASRAVTEVLA	R	D	Y	L	R	E	0	1	0	1	0	0	2	0	0	0	2	0	0	0	0	0	0	0	1	1	0	0	8	0	1035.52	Packet:TUM_first_pool_10	Packet:TUM_first_pool_10	3113	3120	yes	yes	2	2.1973e-06	200.1	By matching	By MS/MS	By MS/MS	By MS/MS	By MS/MS	By MS/MS
	EAFNLLLR	YSQFLGKILATGICREAFNLLLRALVAVLR	LATGICREAFNLLLRALVAVLRLPSADVYR	R	E	A	L	R	A	1	1	1	0	0	0	1	0	0	0	3	0	0	1	0	0	0	0	0	0	0	0	8	0	974.555	Packet:TUM_first_pool_10	Packet:TUM_first_pool_10	3236	3243	yes	yes	2	3.9905e-05	183.9	By matching	By matching	By matching	By MS/MS	By matching	By MS/MS
	EAFQLFDR	LSLIKGSLETLYHSREAFQLFDRLYDNHLG	ETLYHSREAFQLFDRLYDNHLGKSDSEDIT	R	E	A	D	R	L	1	1	0	1	0	1	1	0	0	0	1	0	0	2	0	0	0	0	0	0	0	0	8	0	1024.5	Packet:TUM_first_pool_10	Packet:TUM_first_pool_10	494	501	yes	yes	2	1.709e-05	189.7	By MS/MS	By MS/MS	By MS/MS	By MS/MS	By MS/MS	By MS/MS
	EAFRVLDR	SEVLQNRLSSSIQVKEAFRVLDRYESELSL	SSSIQVKEAFRVLDRYESELSLRLAELYVE	K	E	A	D	R	Y	1	2	0	1	0	0	1	0	0	0	1	0	0	1	0	0	0	0	0	1	0	0	8	1	1004.54	Packet:TUM_first_pool_10	Packet:TUM_first_pool_10	2878	2885	yes	yes	2	0.049063	120.49	By matching	By MS/MS	By matching	By matching	By matching	By matching
	EAISALSR	AFNLLMRDLETSLEKEAISALSRAFLAGPR	LETSLEKEAISALSRAFLAGPRLYDPGPER	K	E	A	S	R	A	2	1	0	0	0	0	1	0	0	1	1	0	0	0	0	2	0	0	0	0	0	0	8	0	845.461	Packet:TUM_first_pool_10;Packet:TUM_first_pool_75	Packet:TUM_first_pool_10	4200	4207	yes	no	2	0.021401	95.909	By matching	By matching	By MS/MS	By MS/MS	By matching	By matching
	EAISFLER	APLAVLRTNHFTIPKEAISFLERSSSLVDI	NHFTIPKEAISFLERSSSLVDIRLLLQNEL	K	E	A	E	R	S	1	1	0	0	0	0	2	0	0	1	1	0	0	1	0	1	0	0	0	0	0	0	8	0	963.503	Packet:TUM_first_pool_10	Packet:TUM_first_pool_10	6170	6177	yes	yes	2	0.00056054	155	By matching	By matching	By matching	By MS/MS	By MS/MS	By MS/MS
	EANQDLLR	PQTVYARSHDDIVTREANQDLLRGLSLNYI	HDDIVTREANQDLLRGLSLNYIRLALEGVE	R	E	A	L	R	G	1	1	1	1	0	1	1	0	0	0	2	0	0	0	0	0	0	0	0	0	0	0	8	0	957.488	Packet:TUM_first_pool_10	Packet:TUM_first_pool_10	4463	4470	yes	yes	2	0.01603	101.64	By MS/MS	By MS/MS	By MS/MS	By MS/MS	By MS/MS	By MS/MS
	EAPSIEQR	DRAALLRAWQDCGMREAPSIEQRSVSLLEE	WQDCGMREAPSIEQRSVSLLEERIGLSLAP	R	E	A	Q	R	S	1	1	0	0	0	1	2	0	0	1	0	0	0	0	1	1	0	0	0	0	0	0	8	0	928.461	Packet:TUM_first_pool_10	Packet:TUM_first_pool_10	7758	7765	yes	yes	2	0.0060619	117.4	By matching	By MS/MS	By matching	By MS/MS	By MS/MS	By MS/MS
	EAYDALSR	NLEWLARAPKLVEEKEAYDALSRAPQTVYA	PKLVEEKEAYDALSRAPQTVYARSHDDIVT	K	E	A	S	R	A	2	1	0	1	0	0	1	0	0	0	1	0	0	0	0	1	0	0	1	0	0	0	8	0	923.435	Packet:TUM_first_pool_10	Packet:TUM_first_pool_10	4439	4446	yes	yes	2	0.0014748	143.89	By MS/MS	By MS/MS	By MS/MS	By MS/MS	By MS/MS	By MS/MS
	EDRAALLR	LDTNTLKSPQLTAYREDRAALLRAWQDCGM	PQLTAYREDRAALLRAWQDCGMREAPSIEQ	R	E	D	L	R	A	2	2	0	1	0	0	1	0	0	0	2	0	0	0	0	0	0	0	0	0	0	0	8	1	942.525	Packet:TUM_first_pool_10	Packet:TUM_first_pool_10	7742	7749	no	no	2	0.07448	110.12	By matching	By matching	By MS/MS	By matching	By matching	By matching
	EEASIPKK	PEGPPGKQLGAGTPKEEASIPKKFHADSVC	LGAGTPKEEASIPKKFHADSVCKAVAQLMA	K	E	E	K	K	F	1	0	0	0	0	0	2	0	0	1	0	2	0	0	1	1	0	0	0	0	0	0	8	1	900.492	Packet:TUM_first_pool_10;Packet:TUM_missing_first_2	Packet:TUM_first_pool_10	7211	7218	no	no	2	0.059541	72.789	By matching	By matching	By matching	By MS/MS	By matching
	EFFQSAIK	TALLAWKQKIRDQLKEFFQSAIKIEQYLLE	KIRDQLKEFFQSAIKIEQYLLEKLVNSGIY	K	E	F	I	K	I	1	0	0	0	0	1	1	0	0	1	0	1	0	2	0	1	0	0	0	0	0	0	8	0	968.497	Packet:TUM_first_pool_10	Packet:TUM_first_pool_10	6130	6137	no	no	2	0.007006	113.41	By MS/MS	By MS/MS	By matching	By MS/MS	By matching	By MS/MS
	EHIQALLK	SDFGLSRDLTSQFLKEHIQALLKDGVNCLA	LTSQFLKEHIQALLKDGVNCLAKTCWLAAF	K	E	H	L	K	D	1	0	0	0	0	1	1	0	1	1	2	1	0	0	0	0	0	0	0	0	0	0	8	0	950.555	Packet:TUM_first_pool_10	Packet:TUM_first_pool_10	785	792	yes	yes	2	0.00059498	153.73	By MS/MS	By MS/MS	By MS/MS	By MS/MS	By MS/MS	By MS/MS
	EIDAYIVQAK	ELQNVPRSPSRLSPKEIDAYIVQAKSLMPS	RLSPKEIDAYIVQAKSLMPSIPRDETFNLP	K	E	I	A	K	S	2	0	0	1	0	1	1	0	0	2	0	1	0	0	0	0	0	0	1	1	0	0	10	0	1148.61	Packet:TUM_first_pool_10;Packet:TUM_first_pool_57;Packet:TUM_first_pool_62	Packet:TUM_first_pool_10	6738	6747	yes	no	2	7.9969e-14	212.58	By MS/MS	By MS/MS	By MS/MS	By MS/MS	By MS/MS	By MS/MS
	EIDLFQAR	LGTELFKVLCTTPNKEIDLFQARELIDDIE	LCTTPNKEIDLFQARELIDDIERNGGILNR	K	E	I	A	R	E	1	1	0	1	0	1	1	0	0	1	1	0	0	1	0	0	0	0	0	0	0	0	8	0	990.513	Packet:TUM_first_pool_10	Packet:TUM_first_pool_10	7960	7967	yes	yes	2	8.3246e-07	208.67	By MS/MS	By MS/MS	By MS/MS	By MS/MS	By MS/MS
	EINDLLVK	ALVAVLRLPSADVYREINDLLVKYLQVECD	PSADVYREINDLLVKYLQVECDRLLSDDYD	R	E	I	V	K	Y	0	0	1	1	0	0	1	0	0	1	2	1	0	0	0	0	0	0	0	1	0	0	8	0	942.539	Packet:TUM_first_pool_10	Packet:TUM_first_pool_10	3259	3266	yes	yes	2	0.010612	107.43	By matching	By MS/MS	By MS/MS	By MS/MS	By MS/MS	By matching
	EKAEEIYK	EEPQLTKIILAVMDREKAEEIYKWLTGLNL	ILAVMDREKAEEIYKWLTGLNLRYSFTIEL	R	E	K	Y	K	W	1	0	0	0	0	0	3	0	0	1	0	2	0	0	0	0	0	0	1	0	0	0	8	1	1008.51	Packet:TUM_first_pool_10	Packet:TUM_first_pool_10	3891	3898	yes	yes	2	0.0076392	128.61	By MS/MS	By matching	By MS/MS	By MS/MS	By matching
	ELDLIDYK	LFIVHQRETILNLLRELDLIDYKIGYYEID	TILNLLRELDLIDYKIGYYEIDRFWAYADY	R	E	L	Y	K	I	0	0	0	2	0	0	1	0	0	1	2	1	0	0	0	0	0	0	1	0	0	0	8	0	1007.52	Packet:TUM_first_pool_10	Packet:TUM_first_pool_10	7445	7452	yes	yes	2	0.00045089	159.04	By MS/MS	By matching	By MS/MS	By matching	By MS/MS	By matching
	ELDTNTLK	LTASQSRAVNQAIQRELDTNTLKSPQLTAY	VNQAIQRELDTNTLKSPQLTAYREDRAALL	R	E	L	L	K	S	0	0	1	1	0	0	1	0	0	0	2	1	0	0	0	0	2	0	0	0	0	0	8	0	932.481	Packet:TUM_first_pool_10	Packet:TUM_first_pool_10	7726	7733	yes	yes	2	0.0049421	122.13	By MS/MS	By matching	By matching	By MS/MS	By matching	By matching
	ELGGFTEK	GALASLRLRTCHQNRELGGFTEKSVSQETF	RTCHQNRELGGFTEKSVSQETFRCPFDPNF	R	E	L	E	K	S	0	0	0	0	0	0	2	2	0	0	1	1	0	1	0	0	1	0	0	0	0	0	8	0	879.434	Packet:TUM_first_pool_10	Packet:TUM_first_pool_10	4878	4885	yes	yes	2	0.0047967	122.74	By MS/MS	By MS/MS	By matching	By MS/MS	By MS/MS	By MS/MS
	ELIDDIER	LCTTPNKEIDLFQARELIDDIERNGGILNR	IDLFQARELIDDIERNGGILNRVIIDELIK	R	E	L	E	R	N	0	1	0	2	0	0	2	0	0	2	1	0	0	0	0	0	0	0	0	0	0	0	8	0	1001.5	Packet:TUM_first_pool_10;Packet:TUM_first_pool_25	Packet:TUM_first_pool_10	7968	7975	yes	no	2	2.0591e-05	188.81	By MS/MS	By MS/MS	By MS/MS	By MS/MS	By MS/MS	By MS/MS
	ELLAALQK	FNTFGPRKQEYLENRELLAALQKQFYSVFD	QEYLENRELLAALQKQFYSVFDRLLDWLVD	R	E	L	Q	K	Q	2	0	0	0	0	1	1	0	0	0	3	1	0	0	0	0	0	0	0	0	0	0	8	0	884.533	Packet:TUM_first_pool_10	Packet:TUM_first_pool_10	2249	2256	yes	yes	2	0.0025557	133.47	By MS/MS	By MS/MS	By matching	By MS/MS	By MS/MS	By MS/MS
	ELLELASR	YVEARSRDYEVELLRELLELASRAVTEVLA	YEVELLRELLELASRAVTEVLARSEIAELN	R	E	L	S	R	A	1	1	0	0	0	0	2	0	0	0	3	0	0	0	0	1	0	0	0	0	0	0	8	0	929.518	Packet:TUM_first_pool_10	Packet:TUM_first_pool_10	3121	3128	yes	yes	2	0.002215	136.75	By MS/MS	By MS/MS	By MS/MS	By MS/MS	By MS/MS	By MS/MS
	ELLETERR	LDQEDYKVLHVDSSRELLETERRTGYVLQI	LHVDSSRELLETERRTGYVLQIRLVAWVLH	R	E	L	R	R	T	0	2	0	0	0	0	3	0	0	0	2	0	0	0	0	0	1	0	0	0	0	0	8	1	1044.56	Packet:TUM_first_pool_10	Packet:TUM_first_pool_10	5171	5178	yes	yes	2	4.2819e-05	176.66	By MS/MS	By MS/MS	By MS/MS	By MS/MS	By MS/MS	By MS/MS
	ELQEEVAR	DYSHFHKQQVEAIEKELQEEVARHCCPAGF	QVEAIEKELQEEVARHCCPAGFRLPLGTLS	K	E	L	A	R	H	1	1	0	0	0	1	3	0	0	0	1	0	0	0	0	0	0	0	0	1	0	0	8	0	972.488	Packet:TUM_first_pool_10	Packet:TUM_first_pool_10	5753	5760	yes	yes	2	0.0006137	153.04	By MS/MS	By MS/MS	By MS/MS	By MS/MS	By MS/MS	By MS/MS
	ELSEDEIR	CDFGFAKGAQEIISKELSEDEIRGLSLEHQ	AQEIISKELSEDEIRGLSLEHQKGIFHLTQ	K	E	L	I	R	G	0	1	0	1	0	0	3	0	0	1	1	0	0	0	0	1	0	0	0	0	0	0	8	0	989.467	Packet:TUM_first_pool_10;Packet:TUM_first_pool_25	Packet:TUM_first_pool_10	664	671	yes	no	2	9.5426e-05	172.15	By MS/MS	By MS/MS	By MS/MS	By MS/MS	By MS/MS	By MS/MS
	ELSPEEER	MDCASCRILVIEFGKELSPEEERAFPTPYL	LVIEFGKELSPEEERAFPTPYLRSSSSTGQ	K	E	L	E	R	A	0	1	0	0	0	0	4	0	0	0	1	0	0	0	1	1	0	0	0	0	0	0	8	0	987.451	Packet:TUM_first_pool_10;Packet:TUM_first_pool_46	Packet:TUM_first_pool_10	5681	5688	no	no	2	0.00049727	157.33	By MS/MS	By MS/MS	By MS/MS	By MS/MS	By matching	By MS/MS
	ELTLGQIR	TGLENSKSPEIISGRELTLGQIRSQEEVVS	PEIISGRELTLGQIRSQEEVVSLLRFNSYD	R	E	L	I	R	S	0	1	0	0	0	1	1	1	0	1	2	0	0	0	0	0	1	0	0	0	0	0	8	0	928.534	Packet:TUM_first_pool_10	Packet:TUM_first_pool_10	7283	7290	no	no	2	0.00075365	150.84	By MS/MS	By MS/MS	By MS/MS	By MS/MS	By MS/MS	By MS/MS
	ENFPLCGR	QGQTRLSKGAHLALRENFPLCGRFLVGFTN	GAHLALRENFPLCGRFLVGFTNKHMLVVEA	R	E	N	G	R	F	0	1	1	0	1	0	1	1	0	0	1	0	0	1	1	0	0	0	0	0	0	0	8	0	991.455	Packet:TUM_first_pool_10	Packet:TUM_first_pool_10	1715	1722	yes	yes	2	0.026208	90.777	By matching	By matching	By matching	By matching	By MS/MS
	ENFVIQELK	LVDALQKLEELQLFKENFVIQELKVVNLLQ	ELQLFKENFVIQELKVVNLLQERAVMEIMT	K	E	N	L	K	V	0	0	1	0	0	1	2	0	0	1	1	1	0	1	0	0	0	0	0	1	0	0	9	0	1118.6	Packet:TUM_first_pool_10	Packet:TUM_first_pool_10	4278	4286	yes	yes	2	5.2795e-34	286.87	By MS/MS	By MS/MS	By MS/MS	By MS/MS	By MS/MS	By MS/MS
	ENLIAELEEK	LQDQSQRLGSFNLEKENLIAELEEKDNEEL	FNLEKENLIAELEEKDNEELILRQITEEVE	K	E	N	E	K	D	1	0	1	0	0	0	4	0	0	1	2	1	0	0	0	0	0	0	0	0	0	0	10	0	1186.61	Packet:TUM_first_pool_10	Packet:TUM_first_pool_10	3177	3186	yes	yes	2	1.9348e-36	261.03	By MS/MS	By MS/MS	By MS/MS	By MS/MS	By MS/MS	By matching
	EQELQVVR	AFELVDKQVVAKALKEQELQVVRTALLGLT	VVAKALKEQELQVVRTALLGLTREVEPEGS	K	E	Q	V	R	T	0	1	0	0	0	2	2	0	0	0	1	0	0	0	0	0	0	0	0	2	0	0	8	0	999.535	Packet:TUM_first_pool_10	Packet:TUM_first_pool_10	3009	3016	yes	yes	2	1.2438e-13	191.63	By MS/MS	By MS/MS	By MS/MS	By MS/MS	By MS/MS	By MS/MS
	EQMLLLEK	VETMYFKISGTVNIREQMLLLEKLAGEYGR	SGTVNIREQMLLLEKLAGEYGRVYHIECFR	R	E	Q	E	K	L	0	0	0	0	0	1	2	0	0	0	3	1	1	0	0	0	0	0	0	0	0	0	8	0	1002.54	Packet:TUM_first_pool_10	Packet:TUM_first_pool_10	6844	6851	yes	yes	2	0.0093816	108.74	By MS/MS	By MS/MS	By MS/MS	By MS/MS		By MS/MS
	ESEIVELK	VLLVLPKSKQSEPSKESEIVELKLDFNWVT	KQSEPSKESEIVELKLDFNWVTRKSKGAPA	K	E	S	L	K	L	0	0	0	0	0	0	3	0	0	1	1	1	0	0	0	1	0	0	0	1	0	0	8	0	945.502	Packet:TUM_first_pool_10	Packet:TUM_first_pool_10	258	265	yes	yes	2	0.0083328	109.86	By MS/MS	By MS/MS	By matching	By MS/MS	By MS/MS	By MS/MS
	ETILNLLR	LEEKVDKSLFIVHQRETILNLLRELDLIDY	LFIVHQRETILNLLRELDLIDYKIGYYEID	R	E	T	L	R	E	0	1	1	0	0	0	1	0	0	1	3	0	0	0	0	0	1	0	0	0	0	0	8	0	970.581	Packet:TUM_first_pool_10	Packet:TUM_first_pool_10	7437	7444	yes	yes	2	6.0708e-05	178.6	By MS/MS	By MS/MS	By MS/MS	By MS/MS	By MS/MS	By MS/MS
	ETLLNDIR	ESARMRRATFSGFKKETLLNDIRSYLYFEE	TFSGFKKETLLNDIRSYLYFEEKAGADSLL	K	E	T	I	R	S	0	1	1	1	0	0	1	0	0	1	2	0	0	0	0	0	1	0	0	0	0	0	8	0	972.524	Packet:TUM_first_pool_10	Packet:TUM_first_pool_10	3323	3330	yes	yes	2	0.0055865	119.41	By MS/MS	By MS/MS	By MS/MS	By MS/MS	By MS/MS	By MS/MS
	ETLLQDFR	YSEPQLKYYNNDLLRETLLQDFRGPPASAP	YNNDLLRETLLQDFRGPPASAPRGSEDLLL	R	E	T	F	R	G	0	1	0	1	0	1	1	0	0	0	2	0	0	1	0	0	1	0	0	0	0	0	8	0	1020.52	Packet:TUM_first_pool_10	Packet:TUM_first_pool_10	2782	2789	yes	yes	2	1.3908e-09	224.51	By MS/MS	By MS/MS	By MS/MS	By MS/MS	By MS/MS	By MS/MS
	EVEDLKLR	LEAFTERFGPGVAFREVEDLKLRQAGDDFS	GPGVAFREVEDLKLRQAGDDFSRLLQQLFL	R	E	V	L	R	Q	0	1	0	1	0	0	2	0	0	0	2	1	0	0	0	0	0	0	0	1	0	0	8	1	1000.56	Packet:TUM_first_pool_10	Packet:TUM_first_pool_10	3427	3434	yes	yes	2	0.0029945	163.67	By MS/MS	By matching	By MS/MS	By MS/MS	By MS/MS	By MS/MS
	EVEFDASK	LDLLTMKVGEIHLLREVEFDASKITTPYMT	GEIHLLREVEFDASKITTPYMTKESSPLVL	R	E	V	S	K	I	1	0	0	1	0	0	2	0	0	0	0	1	0	1	0	1	0	0	0	1	0	0	8	0	923.424	Packet:TUM_first_pool_10	Packet:TUM_first_pool_10	5495	5502	yes	yes	2	0.0024165	134.81	By matching	By MS/MS	By MS/MS	By MS/MS	By MS/MS	By matching
	EVSVQYSK	FLNAHHRALLAAVTREVSVQYSKGNIFANL	LLAAVTREVSVQYSKGNIFANLFKIATCLE	R	E	V	S	K	G	0	0	0	0	0	1	1	0	0	0	0	1	0	0	0	2	0	0	1	2	0	0	8	0	938.471	Packet:TUM_first_pool_10	Packet:TUM_first_pool_10	3669	3676	yes	yes	2	0.00049727	157.33	By MS/MS	By MS/MS			By MS/MS	By MS/MS
	EVVLQHVR	VIDGRVRVELSNGEKEVVLQHVRAAVLNAE	ELSNGEKEVVLQHVRAAVLNAERWIYEDVE	K	E	V	V	R	A	0	1	0	0	0	1	1	0	1	0	1	0	0	0	0	0	0	0	0	3	0	0	8	0	978.561	Packet:TUM_first_pool_10	Packet:TUM_first_pool_10	2414	2421	yes	yes	2	3.13e-06	194.25	By MS/MS	By MS/MS	By MS/MS	By MS/MS	By MS/MS	By MS/MS
	EVVQNFAK	PALSIMRNKTHTLCREVVQNFAKLGAFFLE	KTHTLCREVVQNFAKLGAFFLERYDPTNEN	R	E	V	A	K	L	1	0	1	0	0	1	1	0	0	0	0	1	0	1	0	0	0	0	0	2	0	0	8	0	933.492	Packet:TUM_first_pool_10	Packet:TUM_first_pool_10	1323	1330	yes	yes	2	0.0024318	134.66	By MS/MS	By MS/MS	By MS/MS	By MS/MS	By MS/MS	By MS/MS
	EYILSSLR	IQGLVSKLADFGMTREYILSSLRKYQLAVT	ADFGMTREYILSSLRKYQLAVTKIWDLADK	R	E	Y	L	R	K	0	1	0	0	0	0	1	0	0	1	2	0	0	0	0	2	0	0	1	0	0	0	8	0	979.534	Packet:TUM_first_pool_10	Packet:TUM_first_pool_10	2114	2121	yes	yes	2	0.007006	113.41	By matching	By matching	By matching	By MS/MS	By MS/MS	By MS/MS
	EYMDSLEK	VIERLARMYDLLLLKEYMDSLEKSDFVILG	YDLLLLKEYMDSLEKSDFVILGRDSLYAQG	K	E	Y	E	K	S	0	0	0	1	0	0	2	0	0	0	1	1	1	0	0	1	0	0	1	0	0	0	8	0	1013.44	Packet:TUM_first_pool_10	Packet:TUM_first_pool_10	5093	5100	yes	yes	2	0.007006	113.41	By matching	By matching	By matching	By MS/MS	By matching	By matching
	FANSFIPK	SIPDLDRLLYIPLAKFANSFIPKISLHSIN	LYIPLAKFANSFIPKISLHSINRQLDSLTA	K	F	A	P	K	I	1	0	1	0	0	0	0	0	0	1	0	1	0	2	1	1	0	0	0	0	0	0	8	0	922.491	Packet:TUM_first_pool_10	Packet:TUM_first_pool_10	4551	4558	yes	yes	2	0.007243	112.41	By MS/MS	By matching	By MS/MS	By MS/MS	By matching	By matching
	FAVNTINR	VFGGWKMPMKLTSNRFAVNTINRARSPPFE	MKLTSNRFAVNTINRARSPPFECRVLGVEN	R	F	A	N	R	A	1	1	2	0	0	0	0	0	0	1	0	0	0	1	0	0	1	0	0	1	0	0	8	0	933.503	Packet:TUM_first_pool_10	Packet:TUM_first_pool_10	7831	7838	yes	yes	2	2.881e-06	195.81	By MS/MS	By matching	By matching	By MS/MS	By matching	By matching
	FDAQGHLR	LVENNPRAIFLADGKFDAQGHLRTLTDLLL	IFLADGKFDAQGHLRTLTDLLLRHEKPSAL	K	F	D	L	R	T	1	1	0	1	0	1	0	1	1	0	1	0	0	1	0	0	0	0	0	0	0	0	8	0	942.467	Packet:TUM_first_pool_10	Packet:TUM_first_pool_10	49	56	yes	yes	2	0.015958	101.72	By MS/MS	By matching	By matching		By MS/MS	By MS/MS
	FDIIVFGK	QTDLYERRMRSVLDRFDIIVFGKILTDSIQ	MRSVLDRFDIIVFGKILTDSIQRLNILGGL	R	F	D	G	K	I	0	0	0	1	0	0	0	1	0	2	0	1	0	2	0	0	0	0	0	1	0	0	8	0	937.527	Packet:TUM_first_pool_10	Packet:TUM_first_pool_10	6434	6441	yes	yes	2	0.0019927	138.9	By MS/MS	By MS/MS	By MS/MS	By MS/MS	By MS/MS	By MS/MS
	FEITVGPK	CDIILPRQLGLTECRFEITVGPKAVVGTTY	LGLTECRFEITVGPKAVVGTTYKTVLSVPH	R	F	E	P	K	A	0	0	0	0	0	0	1	1	0	1	0	1	0	1	1	0	1	0	0	1	0	0	8	0	889.491	Packet:TUM_first_pool_10	Packet:TUM_first_pool_10	4160	4167	yes	yes	2	0.0026994	132.08	By MS/MS	By MS/MS	By MS/MS	By MS/MS	By MS/MS	By MS/MS
	FFESHVAR	IKEVEGKAQVLEVERFFESHVARLLTHTVY	QVLEVERFFESHVARLLTHTVYKLGVPLPE	R	F	F	A	R	L	1	1	0	0	0	0	1	0	1	0	0	0	0	2	0	1	0	0	0	1	0	0	8	0	991.488	Packet:TUM_first_pool_10	Packet:TUM_first_pool_10	2364	2371	yes	yes	2	0.0061792	116.9	By MS/MS	By matching	By matching	By matching	By matching	By matching
	FGPGVAFR	PDAVAVKLLEAFTERFGPGVAFREVEDLKL	LEAFTERFGPGVAFREVEDLKLRQAGDDFS	R	F	G	F	R	E	1	1	0	0	0	0	0	2	0	0	0	0	0	2	1	0	0	0	0	1	0	0	8	0	849.45	Packet:TUM_first_pool_10	Packet:TUM_first_pool_10	3419	3426	yes	yes	2	0.0030874	129.96	By MS/MS	By MS/MS	By MS/MS	By MS/MS	By MS/MS	By MS/MS
	FGTCTVQK	DHGSEVRDGLREEIRFGTCTVQKVKYTPSP	GLREEIRFGTCTVQKVKYTPSPRILWRQAL	R	F	G	Q	K	V	0	0	0	0	1	1	0	1	0	0	0	1	0	1	0	0	2	0	0	1	0	0	8	0	939.448	Packet:TUM_first_pool_10	Packet:TUM_first_pool_10	5897	5904	yes	yes	2	0.00070643	151.29	By MS/MS	By MS/MS	By MS/MS	By matching	By MS/MS	By matching
	FHADSVCK	LGAGTPKEEASIPKKFHADSVCKAVAQLMA	EASIPKKFHADSVCKAVAQLMARAASDVLC	K	F	H	C	K	A	1	0	0	1	1	0	0	0	1	0	0	1	0	1	0	1	0	0	0	1	0	0	8	0	962.428	Packet:TUM_first_pool_10;Packet:TUM_missing_first_2	Packet:TUM_first_pool_10	7219	7226	no	no	2	0.0031533	129.68	By MS/MS	By MS/MS	By MS/MS	By MS/MS	By MS/MS
	FHLFDIHK	DPPPAKRILQALNIRFHLFDIHKLQALEAT	LQALNIRFHLFDIHKLQALEATCKSEELLA	R	F	H	H	K	L	0	0	0	1	0	0	0	0	2	1	1	1	0	2	0	0	0	0	0	0	0	0	8	0	1055.56	Packet:TUM_first_pool_10	Packet:TUM_first_pool_10	7146	7153	yes	yes	2;3	0.0017663	133.47	By MS/MS	By MS/MS	By MS/MS	By MS/MS	By MS/MS	By MS/MS
	FICEQCGK	GQALGERLKLEELTKFICEQCGKGPALSIM	KLEELTKFICEQCGKGPALSIMRNKTHTLC	K	F	I	G	K	G	0	0	0	0	2	1	1	1	0	1	0	1	0	1	0	0	0	0	0	0	0	0	8	0	1040.44	Packet:TUM_first_pool_10	Packet:TUM_first_pool_10	1299	1306	yes	yes	2	0.0055865	119.41	By matching	By MS/MS	By MS/MS	By matching	By matching	By matching
	FIDIAAAK	TFQLQVRHPNIVQYRFIDIAAAKEINSEEV	PNIVQYRFIDIAAAKEINSEEVKAALTTLF	R	F	I	A	K	E	3	0	0	1	0	0	0	0	0	2	0	1	0	1	0	0	0	0	0	0	0	0	8	0	847.48	Packet:TUM_first_pool_10	Packet:TUM_first_pool_10	3491	3498	yes	yes	2	0.00075365	150.84	By MS/MS	By MS/MS	By MS/MS	By MS/MS	By MS/MS	By MS/MS
	FIETVSLK	LALSSSKHQLETHYRFIETVSLKNAITVPF	QLETHYRFIETVSLKNAITVPFKLIEEMEE	R	F	I	L	K	N	0	0	0	0	0	0	1	0	0	1	1	1	0	1	0	1	1	0	0	1	0	0	8	0	935.533	Packet:TUM_first_pool_10	Packet:TUM_first_pool_10	2178	2185	yes	yes	2	8.008e-05	173.68	By MS/MS	By MS/MS	By MS/MS	By MS/MS		By MS/MS
	FLDEAQSK	LGVQVCRLEASELFKFLDEAQSKRAELILE	EASELFKFLDEAQSKRAELILERVVDRWNE	K	F	L	S	K	R	1	0	0	1	0	1	1	0	0	0	1	1	0	1	0	1	0	0	0	0	0	0	8	0	936.455	Packet:TUM_first_pool_10	Packet:TUM_first_pool_10	1563	1570	yes	yes	2	3.0461e-05	186.3	By MS/MS	By MS/MS	By MS/MS	By MS/MS	By MS/MS	By MS/MS
	FLDINLYK	HWAPEWKETLPVLTRFLDINLYKSLQMYLE	TLPVLTRFLDINLYKSLQMYLERVYSPYNH	R	F	L	Y	K	S	0	0	1	1	0	0	0	0	0	1	2	1	0	1	0	0	0	0	1	0	0	0	8	0	1024.56	Packet:TUM_first_pool_10	Packet:TUM_first_pool_10	116	123	yes	yes	2	0.00059356	153.78	By MS/MS	By MS/MS	By MS/MS	By MS/MS	By MS/MS	By MS/MS
	FLHSYDLK	SKGAPAKIIDGICGRFLHSYDLKHITMLSI	IDGICGRFLHSYDLKHITMLSIKQEIGTLE	R	F	L	L	K	H	0	0	0	1	0	0	0	0	1	0	2	1	0	1	0	1	0	0	1	0	0	0	8	0	1021.52	Packet:TUM_first_pool_10	Packet:TUM_first_pool_10	290	297	yes	yes	2	0.0021708	137.18	By MS/MS	By MS/MS	By MS/MS	By MS/MS	By MS/MS	By MS/MS
	FLLPELEK	NYNYVIRAALSPLGRFLLPELEKTLKLCNS	ALSPLGRFLLPELEKTLKLCNSQKISVQDH	R	F	L	E	K	T	0	0	0	0	0	0	2	0	0	0	3	1	0	1	1	0	0	0	0	0	0	0	8	0	987.564	Packet:TUM_first_pool_10;Packet:TUM_first_pool_16	Packet:TUM_first_pool_10	7638	7645	yes	no	2	0.0030138	130.27		By MS/MS	By MS/MS	By matching	By matching	By MS/MS
	FLLSQLQK	ELFAGIKIEVSQLLKFLLSQLQKFMQVVVS	EVSQLLKFLLSQLQKFMQVVVSRVTLGTQQ	K	F	L	Q	K	F	0	0	0	0	0	2	0	0	0	0	3	1	0	1	0	1	0	0	0	0	0	0	8	0	975.575	Packet:TUM_first_pool_10	Packet:TUM_first_pool_10	3793	3800	yes	yes	2	5.1209e-10	230.85	By MS/MS	By MS/MS	By MS/MS	By MS/MS	By MS/MS	By MS/MS
	FLNEKLEK	LVELVQKTRRSLASRFLNEKLEKLDWELEQ	RRSLASRFLNEKLEKLDWELEQRAGTLQLG	R	F	L	E	K	L	0	0	1	0	0	0	2	0	0	0	2	2	0	1	0	0	0	0	0	0	0	0	8	1	1019.57	Packet:TUM_first_pool_10	Packet:TUM_first_pool_10	7872	7879	yes	yes	2	1.9518e-08	219.25	By MS/MS	By MS/MS	By MS/MS	By MS/MS	By MS/MS	By MS/MS
	FLNWIQER	LQMYLERVYSPYNHRFLNWIQERWEAINIF	YSPYNHRFLNWIQERWEAINIFRFYRPLNI	R	F	L	E	R	W	0	1	1	0	0	1	1	0	0	1	1	0	0	1	0	0	0	1	0	0	0	0	8	0	1104.57	Packet:TUM_first_pool_10	Packet:TUM_first_pool_10	140	147	yes	yes	2	2.0789e-05	188.76	By MS/MS	By MS/MS	By MS/MS	By MS/MS	By MS/MS	By MS/MS
	FLQQALDR	DCPGIKKAALAQLLKFLQQALDRELSSLQG	ALAQLLKFLQQALDRELSSLQGRHSLLLHS	K	F	L	D	R	E	1	1	0	1	0	2	0	0	0	0	2	0	0	1	0	0	0	0	0	0	0	0	8	0	989.529	Packet:TUM_first_pool_10	Packet:TUM_first_pool_10	1924	1931	yes	yes	2	0.0011949	146.58	By MS/MS	By MS/MS	By MS/MS	By MS/MS	By MS/MS	By MS/MS
	FLSPSNLR	FGDLVSRTMLLPLLRFLSPSNLRILTASQS	MLLPLLRFLSPSNLRILTASQSRAVNQAIQ	R	F	L	L	R	I	0	1	1	0	0	0	0	0	0	0	2	0	0	1	1	2	0	0	0	0	0	0	8	0	932.508	Packet:TUM_first_pool_10	Packet:TUM_first_pool_10	7702	7709	yes	yes	2	0.039358	86.794	By MS/MS	By matching	By matching	By matching	By matching	By matching
	FLSQLLER	LEVNSSRLLNPNIAKFLSQLLERGLNISAV	LNPNIAKFLSQLLERGLNISAVRVNSEVQL	K	F	L	E	R	G	0	1	0	0	0	1	1	0	0	0	3	0	0	1	0	1	0	0	0	0	0	0	8	0	1004.57	Packet:TUM_first_pool_10	Packet:TUM_first_pool_10	4065	4072	yes	yes	1;2	1.5343e-06	204.27	By MS/MS	By MS/MS	By MS/MS	By matching	By MS/MS	By MS/MS
	FLVGFTNK	GAHLALRENFPLCGRFLVGFTNKHMLVVEA	NFPLCGRFLVGFTNKHMLVVEAKGEIIGIQ	R	F	L	N	K	H	0	0	1	0	0	0	0	1	0	0	1	1	0	2	0	0	1	0	0	1	0	0	8	0	924.507	Packet:TUM_first_pool_10	Packet:TUM_first_pool_10	1723	1730	yes	yes	2	0.00024088	166.78	By MS/MS	By MS/MS	By MS/MS	By MS/MS	By MS/MS	By MS/MS
	FMQVVVSR	EVSQLLKFLLSQLQKFMQVVVSRVTLGTQQ	LLSQLQKFMQVVVSRVTLGTQQRSLILQFA	K	F	M	S	R	V	0	1	0	0	0	1	0	0	0	0	0	0	1	1	0	1	0	0	0	3	0	0	8	0	964.516	Packet:TUM_first_pool_10	Packet:TUM_first_pool_10	3801	3808	yes	yes	2	0.0025149	133.86	By MS/MS	By MS/MS	By MS/MS	By MS/MS	By MS/MS	By MS/MS
	FNHTAISK	FHLTQIKLFSWIVNRFNHTAISKTAFSNVG	FSWIVNRFNHTAISKTAFSNVGRGLLFLHT	R	F	N	S	K	T	1	0	1	0	0	0	0	0	1	1	0	1	0	1	0	1	1	0	0	0	0	0	8	0	916.477	Packet:TUM_first_pool_10;Packet:TUM_missing_first_2	Packet:TUM_first_pool_10	697	704	no	no	2	0.00061264	153.08		By matching	By MS/MS	By MS/MS	By matching
	FNSLFSLR	LNNYEIRQALPKLDKFNSLFSLRIPLGLDL	ALPKLDKFNSLFSLRIPLGLDLKMDWGLFD	K	F	N	L	R	I	0	1	1	0	0	0	0	0	0	0	2	0	0	2	0	2	0	0	0	0	0	0	8	0	982.524	Packet:TUM_first_pool_10	Packet:TUM_first_pool_10	5985	5992	yes	yes	2	7.0772e-10	229.44	By MS/MS	By MS/MS	By MS/MS	By MS/MS	By MS/MS	By MS/MS
	FNSYDISR	LGQIRSQEEVVSLLRFNSYDISRTQETQEI	EVVSLLRFNSYDISRTQETQEIRNPAAIEE	R	F	N	S	R	T	0	1	1	1	0	0	0	0	0	1	0	0	0	1	0	2	0	0	1	0	0	0	8	0	1000.46	Packet:TUM_first_pool_10	Packet:TUM_first_pool_10	7301	7308	yes	yes	2	0.00034429	162.97	By MS/MS	By MS/MS	By MS/MS	By MS/MS	By MS/MS	By MS/MS
	FQTTYGSR	SSVSDAPRALIAAVRFQTTYGSRVLLVLPK	ALIAAVRFQTTYGSRVLLVLPKSKQSEPSK	R	F	Q	S	R	V	0	1	0	0	0	1	0	1	0	0	0	0	0	1	0	1	2	0	1	0	0	0	8	0	958.451	Packet:TUM_first_pool_10	Packet:TUM_first_pool_10	235	242	yes	yes	2	0.0041876	125.31	By MS/MS	By MS/MS	By MS/MS	By MS/MS	By MS/MS	By MS/MS
	FSAQSQAR	LMGKNFRAEEIYPIKFSAQSQARLRLEVLN	EEIYPIKFSAQSQARLRLEVLNRTVQVALD	K	F	S	A	R	L	2	1	0	0	0	2	0	0	0	0	0	0	0	1	0	2	0	0	0	0	0	0	8	0	893.436	Packet:TUM_first_pool_10	Packet:TUM_first_pool_10	1852	1859	yes	yes	2	0.00022878	167.23	By MS/MS	By MS/MS	By MS/MS	By MS/MS	By matching
	FSIPDLDR	APQGLERVADLILEKFSIPDLDRLLYIPLA	ADLILEKFSIPDLDRLLYIPLAKFANSFIP	K	F	S	D	R	L	0	1	0	2	0	0	0	0	0	1	1	0	0	1	1	1	0	0	0	0	0	0	8	0	961.487	Packet:TUM_first_pool_10	Packet:TUM_first_pool_10	4535	4542	yes	yes	2	0.0048501	122.52	By MS/MS	By MS/MS	By MS/MS	By MS/MS	By MS/MS	By MS/MS
	FSQIVNLK	VTFYEDRHLLPEHIRFSQIVNLKSYSEPQL	LLPEHIRFSQIVNLKSYSEPQLKYYNNDLL	R	F	S	L	K	S	0	0	1	0	0	1	0	0	0	1	1	1	0	1	0	1	0	0	0	1	0	0	8	0	947.544	Packet:TUM_first_pool_10	Packet:TUM_first_pool_10	2758	2765	yes	yes	2	8.008e-05	173.68	By MS/MS	By MS/MS	By matching	By MS/MS	By MS/MS	By MS/MS
	FTDELEQK	SPAAPERKPSLVASKFTDELEQKLVLTASD	PSLVASKFTDELEQKLVLTASDRSVLLITC	K	F	T	Q	K	L	0	0	0	1	0	1	2	0	0	0	1	1	0	1	0	0	1	0	0	0	0	0	8	0	1008.48	Packet:TUM_first_pool_10	Packet:TUM_first_pool_10	8023	8030	no	no	2	1.3244e-06	205.58	By MS/MS	By MS/MS	By MS/MS	By MS/MS	By MS/MS	By MS/MS
	FTQDNLCR	TEETIFRVVECIDHKFTQDNLCRRSNVLGD	VECIDHKFTQDNLCRRSNVLGDKRLSLSPK	K	F	T	C	R	R	0	1	1	1	1	1	0	0	0	0	1	0	0	1	0	0	1	0	0	0	0	0	8	0	1052.47	Packet:TUM_first_pool_10	Packet:TUM_first_pool_10	4335	4342	yes	yes	2	3.0005e-06	195.06	By MS/MS	By MS/MS	By MS/MS	By MS/MS	By MS/MS	By MS/MS
	FVEVLDER	ASSDTMKVMEAEQTKFVEVLDERMSPGSGV	MEAEQTKFVEVLDERMSPGSGVKITGYIVE	K	F	V	E	R	M	0	1	0	1	0	0	2	0	0	0	1	0	0	1	0	0	0	0	0	2	0	0	8	0	1005.51	Packet:TUM_first_pool_10	Packet:TUM_first_pool_10	6530	6537	yes	yes	2	8.1812e-05	173.23	By MS/MS	By matching	By MS/MS	By MS/MS		By MS/MS
	FVGQGGAR	LAQYYFKIKEEDFLKFVGQGGARWQQEQEQ	KEEDFLKFVGQGGARWQQEQEQRYFHDTLL	K	F	V	A	R	W	1	1	0	0	0	1	0	3	0	0	0	0	0	1	0	0	0	0	0	1	0	0	8	0	790.409	Packet:TUM_first_pool_10;Packet:TUM_missing_first_2	Packet:TUM_first_pool_10	353	360	no	no	2	0.003437	128.48	By MS/MS	By MS/MS	By MS/MS	By MS/MS	By MS/MS
	FVLHTDGK	IEVIENRINSFELDRFVLHTDGKLATSPLD	NSFELDRFVLHTDGKLATSPLDRVFQVLNE	R	F	V	G	K	L	0	0	0	1	0	0	0	1	1	0	1	1	0	1	0	0	1	0	0	1	0	0	8	0	915.481	Packet:TUM_first_pool_10	Packet:TUM_first_pool_10	1499	1506	yes	yes	2	0.00024088	166.78	By MS/MS	By MS/MS	By MS/MS	By MS/MS	By MS/MS	By MS/MS
	FVNVISAR	PALSLRDMQKLEMLRFVNVISARTGEIQFS	QKLEMLRFVNVISARTGEIQFSRMPQPSSG	R	F	V	A	R	T	1	1	1	0	0	0	0	0	0	1	0	0	0	1	0	1	0	0	0	2	0	0	8	0	904.513	Packet:TUM_first_pool_10	Packet:TUM_first_pool_10	2590	2597	yes	yes	2	0.0022653	136.27	By MS/MS	By MS/MS	By MS/MS	By MS/MS	By MS/MS	By MS/MS
	FWAYADYK	LDLIDYKIGYYEIDRFWAYADYKLLDASDA	GYYEIDRFWAYADYKLLDASDAKLTPGTTC	R	F	W	Y	K	L	2	0	0	1	0	0	0	0	0	0	0	1	0	1	0	0	0	1	2	0	0	0	8	0	1062.48	Packet:TUM_first_pool_10	Packet:TUM_first_pool_10	7461	7468	yes	yes	2	0.0016932	141.78	By MS/MS	By MS/MS	By MS/MS	By MS/MS	By MS/MS	By MS/MS
	FYRPLNIR	LNWIQERWEAINIFRFYRPLNIRVGCLHDL	EAINIFRFYRPLNIRVGCLHDLKAELTNWI	R	F	Y	I	R	V	0	2	1	0	0	0	0	0	0	1	1	0	0	1	1	0	0	0	1	0	0	0	8	0	1077.61	Packet:TUM_first_pool_10	Packet:TUM_first_pool_10	156	163	yes	yes	2;3	0.0026105	132.94	By MS/MS	By MS/MS	By MS/MS	By MS/MS	By MS/MS	By MS/MS
	FYSYGLEK	VSLLEERIGLSLAPRFYSYGLEKSEQFINL	GLSLAPRFYSYGLEKSEQFINLRYMVNLQV	R	F	Y	E	K	S	0	0	0	0	0	0	1	1	0	0	1	1	0	1	0	1	0	0	2	0	0	0	8	0	1005.48	Packet:TUM_first_pool_10	Packet:TUM_first_pool_10	7782	7789	yes	yes	2	0.0024165	134.81	By MS/MS	By MS/MS	By MS/MS	By MS/MS	By MS/MS	By matching
	GAQEIISK	SPGLPIRLCDFGFAKGAQEIISKELSEDEI	CDFGFAKGAQEIISKELSEDEIRGLSLEHQ	K	G	A	S	K	E	1	0	0	0	0	1	1	1	0	2	0	1	0	0	0	1	0	0	0	0	0	0	8	0	844.465	Packet:TUM_first_pool_10	Packet:TUM_first_pool_10	656	663	yes	yes	2	0.00047705	158.07	By MS/MS	By MS/MS	By MS/MS	By MS/MS	By MS/MS	By MS/MS
	GDAGWGLR	ARPPLLRKEHLLNHRGDAGWGLRGLLEEND	EHLLNHRGDAGWGLRGLLEENDIFRLALEH	R	G	D	L	R	G	1	1	0	1	0	0	0	3	0	0	1	0	0	0	0	0	0	1	0	0	0	0	8	0	830.404	Packet:TUM_first_pool_10	Packet:TUM_first_pool_10	6957	6964	yes	yes	2	0.0049421	122.13	By MS/MS	By matching	By MS/MS	By matching	By matching
	GEFGIVHR	VDVADNRLGLPSYLKGEFGIVHRQLLQATL	GLPSYLKGEFGIVHRQLLQATLRLKDPNII	K	G	E	H	R	Q	0	1	0	0	0	0	1	2	1	1	0	0	0	1	0	0	0	0	0	1	0	0	8	0	913.477	Packet:TUM_first_pool_10	Packet:TUM_first_pool_10	4830	4837	yes	yes	2	0.0043581	124.59	By MS/MS	By MS/MS	By matching	By MS/MS	By MS/MS	By MS/MS
	GEIIGIQK	LVGFTNKHMLVVEAKGEIIGIQKGHDVTFY	MLVVEAKGEIIGIQKGHDVTFYKIQEELEK	K	G	E	Q	K	G	0	0	0	0	0	1	1	2	0	3	0	1	0	0	0	0	0	0	0	0	0	0	8	0	856.502	Packet:TUM_first_pool_10;Packet:TUM_first_pool_47	Packet:TUM_first_pool_10	1739	1746	yes	no	2	0.0014783	143.85	By MS/MS	By MS/MS	By MS/MS	By MS/MS	By MS/MS	By MS/MS
	GGFGTVFR	ILGAVEKDNELLVYKGGFGTVFRRFCQYVV	NELLVYKGGFGTVFRRFCQYVVKNFTLGEY	K	G	G	F	R	R	0	1	0	0	0	0	0	3	0	0	0	0	0	2	0	0	1	0	0	1	0	0	8	0	839.429	Packet:TUM_first_pool_10	Packet:TUM_first_pool_10	4782	4789	yes	yes	2	0.00083845	150.02	By MS/MS	By MS/MS	By MS/MS	By MS/MS	By MS/MS	By MS/MS
	GHDVTFYK	MLVVEAKGEIIGIQKGHDVTFYKIQEELEK	EIIGIQKGHDVTFYKIQEELEKKSINEFWN	K	G	H	Y	K	I	0	0	0	1	0	0	0	1	1	0	0	1	0	1	0	0	1	0	1	1	0	0	8	0	965.461	Packet:TUM_first_pool_10	Packet:TUM_first_pool_10	1747	1754	yes	yes	2	0.00028621	165.11	By MS/MS	By MS/MS	By MS/MS	By MS/MS	By MS/MS	By MS/MS
	GIFHLTQIK	LSEDEIRGLSLEHQKGIFHLTQIKLFSWIV	SLEHQKGIFHLTQIKLFSWIVNRFNHTAIS	K	G	I	I	K	L	0	0	0	0	0	1	0	1	1	2	1	1	0	1	0	0	1	0	0	0	0	0	9	0	1055.61	Packet:TUM_first_pool_10	Packet:TUM_first_pool_10	680	688	yes	yes	2	0.022854	131.03	By MS/MS	By MS/MS	By MS/MS	By MS/MS	By MS/MS	By MS/MS
	GLEEYLEK	ASEWLLRTCLSLSDRGLEEYLEKLVETMYF	CLSLSDRGLEEYLEKLVETMYFKISGTVNI	R	G	L	E	K	L	0	0	0	0	0	0	3	1	0	0	2	1	0	0	0	0	0	0	1	0	0	0	8	0	979.486	Packet:TUM_first_pool_10	Packet:TUM_first_pool_10	6820	6827	yes	yes	2	6.9328e-05	176.41	By MS/MS	By matching	By MS/MS	By MS/MS	By MS/MS	By MS/MS
	GLLFLHTR	NHTAISKTAFSNVGRGLLFLHTRKEGRDSV	AFSNVGRGLLFLHTRKEGRDSVKLEGQISA	R	G	L	T	R	K	0	1	0	0	0	0	0	1	1	0	3	0	0	1	0	0	1	0	0	0	0	0	8	0	955.56	Packet:TUM_first_pool_10	Packet:TUM_first_pool_10	713	720	yes	yes	2	0.0066813	114.78	By MS/MS	By MS/MS		By MS/MS	By MS/MS	By MS/MS
	GLLQGLLR	EGQISAREQEPNKDRGLLQGLLRYGVEPLW	QEPNKDRGLLQGLLRYGVEPLWRVLSIWEE	R	G	L	L	R	Y	0	1	0	0	0	1	0	2	0	0	4	0	0	0	0	0	0	0	0	0	0	0	8	0	868.549	Packet:TUM_first_pool_10	Packet:TUM_first_pool_10	745	752	yes	yes	2	8.3934e-06	191.91	By MS/MS	By MS/MS	By MS/MS	By MS/MS	By MS/MS	By MS/MS
	GLNISAVR	LNPNIAKFLSQLLERGLNISAVRVNSEVQL	LSQLLERGLNISAVRVNSEVQLKLFDTPQA	R	G	L	V	R	V	1	1	1	0	0	0	0	1	0	1	1	0	0	0	0	1	0	0	0	1	0	0	8	0	828.482	Packet:TUM_first_pool_10	Packet:TUM_first_pool_10	4073	4080	yes	yes	2	0.00056054	155	By MS/MS	By MS/MS	By MS/MS	By MS/MS	By MS/MS	By MS/MS
	GLSLNYIR	HDDIVTREANQDLLRGLSLNYIRLALEGVE	ANQDLLRGLSLNYIRLALEGVEKRPSGVPY	R	G	L	I	R	L	0	1	1	0	0	0	0	1	0	1	2	0	0	0	0	1	0	0	1	0	0	0	8	0	934.524	Packet:TUM_first_pool_10	Packet:TUM_first_pool_10	4471	4478	yes	yes	2	8.0405e-05	173.59	By MS/MS	By MS/MS	By MS/MS	By MS/MS	By MS/MS
	GMEGSLER	YVAHVSRIFSIVEQRGMEGSLERSSVSDAP	FSIVEQRGMEGSLERSSVSDAPRALIAAVR	R	G	M	E	R	S	0	1	0	0	0	0	2	2	0	0	1	0	1	0	0	1	0	0	0	0	0	0	8	0	877.396	Packet:TUM_first_pool_10	Packet:TUM_first_pool_10	212	219	yes	yes	2	0.0024165	134.81	By MS/MS	By MS/MS	By MS/MS	By MS/MS	By MS/MS	By MS/MS
	GPALSIMR	KLEELTKFICEQCGKGPALSIMRNKTHTLC	ICEQCGKGPALSIMRNKTHTLCREVVQNFA	K	G	P	M	R	N	1	1	0	0	0	0	0	1	0	1	1	0	1	0	1	1	0	0	0	0	0	0	8	0	843.464	Packet:TUM_first_pool_10	Packet:TUM_first_pool_10	1307	1314	yes	yes	2	0.007669	110.61	By matching	By matching	By MS/MS	By matching		By MS/MS
	GPEGPPGK	IIYEVNKILYPEFNKGPEGPPGKQLGAGTP	LYPEFNKGPEGPPGKQLGAGTPKEEASIPK	K	G	P	G	K	Q	0	0	0	0	0	0	1	3	0	0	0	1	0	0	3	0	0	0	0	0	0	0	8	0	737.371	Packet:TUM_first_pool_10;Packet:TUM_missing_first_2	Packet:TUM_first_pool_10	7195	7202	no	no	2	0.00062462	152.63	By matching	By MS/MS	By MS/MS	By matching	By MS/MS
	GPIQILNR	SPELLARAGQGSGSRGPIQILNRSFGDLVS	GQGSGSRGPIQILNRSFGDLVSRTMLLPLL	R	G	P	N	R	S	0	1	1	0	0	1	0	1	0	2	1	0	0	0	1	0	0	0	0	0	0	0	8	0	909.54	Packet:TUM_first_pool_10	Packet:TUM_first_pool_10	7678	7685	yes	yes	2	8.3934e-06	191.91	By MS/MS	By MS/MS	By MS/MS		By MS/MS	By MS/MS
	GPISAQLK	LEPYISRSSLLMHLRGPISAQLKMLQTPES	SLLMHLRGPISAQLKMLQTPESRATILDII	R	G	P	L	K	M	1	0	0	0	0	1	0	1	0	1	1	1	0	0	1	1	0	0	0	0	0	0	8	0	812.476	Packet:TUM_first_pool_10	Packet:TUM_first_pool_10	6354	6361	yes	yes	2	0.00054661	155.51	By MS/MS	By MS/MS	By MS/MS	By MS/MS	By MS/MS	By MS/MS
	GPPASAPR	YNNDLLRETLLQDFRGPPASAPRGSEDLLL	TLLQDFRGPPASAPRGSEDLLLRILPALGV	R	G	P	P	R	G	2	1	0	0	0	0	0	1	0	0	0	0	0	0	3	1	0	0	0	0	0	0	8	0	751.398	Packet:TUM_first_pool_10;Packet:TUM_missing_first_2	Packet:TUM_first_pool_10	2790	2797	no	no	2	0.03554	87.754	By matching	By matching	By matching	By matching	By MS/MS
	GPPPSWGR	PSGCTSRIVEKNLERGPPPSWGRLLSLGLK	VEKNLERGPPPSWGRLLSLGLKQAISPSDR	R	G	P	G	R	L	0	1	0	0	0	0	0	2	0	0	0	0	0	0	3	1	0	1	0	0	0	0	8	0	852.424	Packet:TUM_first_pool_10;Packet:TUM_first_pool_24	Packet:TUM_first_pool_10	4121	4128	yes	no	2	0.075348	77.741	By MS/MS	By matching	By matching	By matching	By matching	By matching
	GSEDLLLR	TLLQDFRGPPASAPRGSEDLLLRILPALGV	PPASAPRGSEDLLLRILPALGVKEPGGARL	R	G	S	L	R	I	0	1	0	1	0	0	1	1	0	0	3	0	0	0	0	1	0	0	0	0	0	0	8	0	901.487	Packet:TUM_first_pool_10	Packet:TUM_first_pool_10	2798	2805	yes	yes	2	0.0076227	110.81	By MS/MS	By matching	By matching	By matching		By MS/MS
	GSFEEIYK	CGLIIFRDDFLIYDRGSFEEIYKDFSLLYE	DFLIYDRGSFEEIYKDFSLLYEEARDLQLQ	R	G	S	Y	K	D	0	0	0	0	0	0	2	1	0	1	0	1	0	1	0	1	0	0	1	0	0	0	8	0	971.46	Packet:TUM_first_pool_10	Packet:TUM_first_pool_10	1810	1817	yes	yes	2	0.00090267	149.4	By MS/MS	By matching	By matching	By matching	By MS/MS	By matching
	GSLETLYHSR	RQAFIRKSSILSLIKGSLETLYHSREAFQL	LSLIKGSLETLYHSREAFQLFDRLYDNHLG	K	G	S	S	R	E	0	1	0	0	0	0	1	1	1	0	2	0	0	0	0	2	1	0	1	0	0	0	10	0	1161.58	Packet:TUM_first_pool_10	Packet:TUM_first_pool_10	484	493	yes	yes	2	5.2855e-08	177.3	By MS/MS	By MS/MS	By MS/MS	By MS/MS	By MS/MS	By MS/MS
	GSLVDYLR	VLLAEGRSTSQLVLRGSLVDYLRNQIVGLE	TSQLVLRGSLVDYLRNQIVGLERLAYILQI	R	G	S	L	R	N	0	1	0	1	0	0	0	1	0	0	2	0	0	0	0	1	0	0	1	1	0	0	8	0	921.492	Packet:TUM_first_pool_10	Packet:TUM_first_pool_10	6234	6241	yes	yes	2	0.0011169	147.34	By MS/MS	By MS/MS	By MS/MS	By MS/MS	By MS/MS	By MS/MS
	GSVFGGWK	MVNLQVKRINDEIERGSVFGGWKMPMKLTS	INDEIERGSVFGGWKMPMKLTSNRFAVNTI	R	G	S	W	K	M	0	0	0	0	0	0	0	3	0	0	0	1	0	1	0	1	0	1	0	1	0	0	8	0	836.418	Packet:TUM_first_pool_10	Packet:TUM_first_pool_10	7814	7821	yes	yes	2	0.0053304	120.49	By MS/MS	By MS/MS	By MS/MS	By MS/MS	By MS/MS	By MS/MS
	GVASIADR	PPFVVSRNAEEFTLRGVASIADRKASMEVQ	AEEFTLRGVASIADRKASMEVQAVKISFCA	R	G	V	D	R	K	2	1	0	1	0	0	0	1	0	1	0	0	0	0	0	1	0	0	0	1	0	0	8	0	787.419	Packet:TUM_first_pool_10	Packet:TUM_first_pool_10	5855	5862	yes	yes	2	0.00037923	161.68	By matching	By matching	By matching	By matching	By matching	By MS/MS
	GVFDASLK	LDSLTARNDSLPVLRGVFDASLKHWLVTDI	DSLPVLRGVFDASLKHWLVTDIKHCLVTVE	R	G	V	L	K	H	1	0	0	1	0	0	0	1	0	0	1	1	0	1	0	1	0	0	0	1	0	0	8	0	835.444	Packet:TUM_first_pool_10	Packet:TUM_first_pool_10	4583	4590	yes	yes	2	0.0098542	108.24	By MS/MS	By MS/MS	By matching	By matching	By MS/MS	By matching
	GVLLWGWR	IAEPKISQLVDVDEKGVLLWGWRSPVTNIA	LVDVDEKGVLLWGWRSPVTNIARVLFSGSL	K	G	V	W	R	S	0	1	0	0	0	0	0	2	0	0	2	0	0	0	0	0	0	2	0	1	0	0	8	0	985.55	Packet:TUM_first_pool_10	Packet:TUM_first_pool_10	1661	1668	yes	yes	2	0.0025019	133.99	By MS/MS	By MS/MS	By MS/MS	By MS/MS	By MS/MS	By MS/MS
	GYGFVSFK	ASGISGRFESMYVEKGYGFVSFKIVDVIGE	ESMYVEKGYGFVSFKIVDVIGEKLNSNMVG	K	G	Y	F	K	I	0	0	0	0	0	0	0	2	0	0	0	1	0	2	0	1	0	0	1	1	0	0	8	0	903.449	Packet:TUM_first_pool_10;Packet:TUM_first_pool_78	Packet:TUM_first_pool_10	841	848	yes	no	2	0.0016046	142.64	By MS/MS	By MS/MS	By MS/MS	By MS/MS	By MS/MS	By MS/MS
	HDIIGEVK	LTGSTNRIYFYWICRHDIIGEVKSLGTELF	YFYWICRHDIIGEVKSLGTELFKVLCTTPN	R	H	D	V	K	S	0	0	0	1	0	0	1	1	1	2	0	1	0	0	0	0	0	0	0	1	0	0	8	0	909.492	Packet:TUM_first_pool_10	Packet:TUM_first_pool_10	7936	7943	yes	yes	2	0.0010435	148.04	By MS/MS	By MS/MS	By MS/MS	By MS/MS	By MS/MS	By MS/MS
	HELFAGIK	NSFLSSRLPNHLTHRHELFAGIKIEVSQLL	PNHLTHRHELFAGIKIEVSQLLKFLLSQLQ	R	H	E	I	K	I	1	0	0	0	0	0	1	1	1	1	1	1	0	1	0	0	0	0	0	0	0	0	8	0	913.502	Packet:TUM_first_pool_10	Packet:TUM_first_pool_10	3777	3784	yes	yes	2	9.8538e-05	172.03	By MS/MS	By MS/MS	By MS/MS	By MS/MS	By MS/MS	By MS/MS
	HITMLSIK	IDGICGRFLHSYDLKHITMLSIKQEIGTLE	LHSYDLKHITMLSIKQEIGTLERLSQRDMQ	K	H	I	I	K	Q	0	0	0	0	0	0	0	0	1	2	1	1	1	0	0	1	1	0	0	0	0	0	8	0	941.537	Packet:TUM_first_pool_10	Packet:TUM_first_pool_10	298	305	yes	yes	2	0.0030138	130.27	By MS/MS	By MS/MS	By MS/MS	By MS/MS	By MS/MS	By MS/MS
	HLESELAK	LSNAMARSTLNGVLKHLESELAKLYVGDPA	TLNGVLKHLESELAKLYVGDPARNTALLAW	K	H	L	A	K	L	1	0	0	0	0	0	2	0	1	0	2	1	0	0	0	1	0	0	0	0	0	0	8	0	925.487	Packet:TUM_first_pool_10	Packet:TUM_first_pool_10	6098	6105	yes	yes	2	1.1427e-08	170.73	By MS/MS	By MS/MS	By MS/MS	By MS/MS	By MS/MS	By MS/MS
	HLLDGIQR	GTTPKPKLLSVDGIRHLLDGIQRKLLSLGL	LSVDGIRHLLDGIQRKLLSLGLKSQVFNIL	R	H	L	Q	R	K	0	1	0	1	0	1	0	1	1	1	2	0	0	0	0	0	0	0	0	0	0	0	8	0	950.53	Packet:TUM_first_pool_10	Packet:TUM_first_pool_10	3073	3080	yes	yes	2	0.013481	104.37	By MS/MS	By MS/MS	By MS/MS	By MS/MS	By MS/MS	By MS/MS
	HLLPEHIR	LVGVSLRLVTFYEDRHLLPEHIRFSQIVNL	VTFYEDRHLLPEHIRFSQIVNLKSYSEPQL	R	H	L	I	R	F	0	1	0	0	0	0	1	0	2	1	2	0	0	0	1	0	0	0	0	0	0	0	8	0	1013.58	Packet:TUM_first_pool_10	Packet:TUM_first_pool_10	2750	2757	yes	yes	2	0.020856	96.492	By matching			By MS/MS	By MS/MS
	HLQELLER	IEQNRERENVLGSPKHLQELLERDMDLYSY	NVLGSPKHLQELLERDMDLYSYRTSLAVLG	K	H	L	E	R	D	0	1	0	0	0	1	2	0	1	0	3	0	0	0	0	0	0	0	0	0	0	0	8	0	1036.57	Packet:TUM_first_pool_10	Packet:TUM_first_pool_10	2305	2312	yes	yes	2	6.9195e-05	176.44	By MS/MS	By MS/MS	By MS/MS	By MS/MS	By MS/MS	By MS/MS
	HMLVVEAK	NFPLCGRFLVGFTNKHMLVVEAKGEIIGIQ	LVGFTNKHMLVVEAKGEIIGIQKGHDVTFY	K	H	M	A	K	G	1	0	0	0	0	0	1	0	1	0	1	1	1	0	0	0	0	0	0	2	0	0	8	0	925.506	Packet:TUM_first_pool_10;Packet:TUM_missing_first_1	Packet:TUM_first_pool_10	1731	1738	no	no	2	0.0019114	139.68	By MS/MS	By matching	By MS/MS	By MS/MS	By MS/MS	By MS/MS
	HPNIITFK	EILQLLKTLSEDTIRHPNIITFKLLTDVIG	LSEDTIRHPNIITFKLLTDVIGKASGVEVL	R	H	P	F	K	L	0	0	1	0	0	0	0	0	1	2	0	1	0	1	1	0	1	0	0	0	0	0	8	0	968.544	Packet:TUM_first_pool_10	Packet:TUM_first_pool_10	2003	2010	yes	yes	2	0.027813	89.698	By matching	By matching	By MS/MS	By MS/MS	By matching	By MS/MS
	HPYTFVSK	IYEDVERYLQEREQRHPYTFVSKTGALHSR	LQEREQRHPYTFVSKTGALHSRMDESTLLR	R	H	P	S	K	T	0	0	0	0	0	0	0	0	1	0	0	1	0	1	1	1	1	0	1	1	0	0	8	0	977.497	Packet:TUM_first_pool_10	Packet:TUM_first_pool_10	2446	2453	yes	yes	2	0.00070643	151.29	By MS/MS	By MS/MS	By MS/MS	By MS/MS	By MS/MS	By MS/MS
	HSTSMFFR	DSDAPGKVLNKIFVRHSTSMFFRAAVLWEV	LNKIFVRHSTSMFFRAAVLWEVKTIEDEDL	R	H	S	F	R	A	0	1	0	0	0	0	0	0	1	0	0	0	1	2	0	2	1	0	0	0	0	0	8	0	1011.46	Packet:TUM_first_pool_10	Packet:TUM_first_pool_10	5317	5324	yes	yes	2	0.00050054	157.21	By matching	By MS/MS	By matching		By MS/MS	By MS/MS
	HWLVTDIK	DSLPVLRGVFDASLKHWLVTDIKHCLVTVE	VFDASLKHWLVTDIKHCLVTVEKLAWGFEA	K	H	W	I	K	H	0	0	0	1	0	0	0	0	1	1	1	1	0	0	0	0	1	1	0	1	0	0	8	0	1010.55	Packet:TUM_first_pool_10	Packet:TUM_first_pool_10	4591	4598	yes	yes	2	0.0011169	147.34	By MS/MS	By MS/MS	By MS/MS	By MS/MS	By MS/MS	By MS/MS
	IAEETILK	EKERQEKSQLIVLLKIAEETILKIQEIAEP	QLIVLLKIAEETILKIQEIAEPKISQLVDV	K	I	A	L	K	I	1	0	0	0	0	0	2	0	0	2	1	1	0	0	0	0	1	0	0	0	0	0	8	0	915.528	Packet:TUM_first_pool_10	Packet:TUM_first_pool_10	1635	1642	yes	yes	2	6.2755e-05	178.08	By MS/MS	By MS/MS	By MS/MS	By MS/MS	By MS/MS	By MS/MS
	IAEPGAVR	EWEMMCRLPPLPTIRIAEPGAVRLMLQMNA	PPLPTIRIAEPGAVRLMLQMNAKQVLGLSK	R	I	A	V	R	L	2	1	0	0	0	0	1	1	0	1	0	0	0	0	1	0	0	0	0	1	0	0	8	0	811.455	Packet:TUM_first_pool_10	Packet:TUM_first_pool_10	1371	1378	yes	yes	2	0.0042023	125.25	By matching	By MS/MS	By MS/MS	By MS/MS	By MS/MS	By MS/MS
	IALNVAGK	LILQFAKQDVGLDCKIALNVAGKLLEEEEE	DVGLDCKIALNVAGKLLEEEEEKAMLAGSA	K	I	A	G	K	L	2	0	1	0	0	0	0	1	0	1	1	1	0	0	0	0	0	0	0	1	0	0	8	0	784.481	Packet:TUM_first_pool_10	Packet:TUM_first_pool_10	3833	3840	yes	yes	2	0.0055509	119.56	By MS/MS	By MS/MS	By MS/MS	By MS/MS	By MS/MS	By MS/MS
	IANAYIIK	VTEVLARSEIAELNRIANAYIIKALYAVAQ	EIAELNRIANAYIIKALYAVAQRALQDQSQ	R	I	A	I	K	A	2	0	1	0	0	0	0	0	0	3	0	1	0	0	0	0	0	0	1	0	0	0	8	0	904.538	Packet:TUM_first_pool_10	Packet:TUM_first_pool_10	3145	3152	yes	yes	2	3.9915e-05	183.89	By MS/MS	By MS/MS	By MS/MS	By MS/MS	By MS/MS	By MS/MS
	IAPNWDIR	IFGEENRSTFSTNYRIAPNWDIRKSDFFIN	TFSTNYRIAPNWDIRKSDFFINKIGVMSLI	R	I	A	I	R	K	1	1	1	1	0	0	0	0	0	2	0	0	0	0	1	0	0	1	0	0	0	0	8	0	983.519	Packet:TUM_first_pool_10	Packet:TUM_first_pool_10	4957	4964	yes	yes	2	0.016126	101.54	By MS/MS	By MS/MS	By MS/MS	By matching	By matching	By MS/MS
	IAYFTLPK	WLLGLLRISEDVEERIAYFTLPKLASGSFD	SEDVEERIAYFTLPKLASGSFDKTPGSSYP	R	I	A	P	K	L	1	0	0	0	0	0	0	0	0	1	1	1	0	1	1	0	1	0	1	0	0	0	8	0	951.543	Packet:TUM_first_pool_10	Packet:TUM_first_pool_10	5455	5462	yes	yes	2	0.0015557	143.11	By MS/MS	By MS/MS	By MS/MS	By MS/MS	By MS/MS	By MS/MS
	ICQEVLPK	QNPQGVRLIQEIVDKICQEVLPKMSGLGRS	IQEIVDKICQEVLPKMSGLGRSRLVVIVLN	K	I	C	P	K	M	0	0	0	0	1	1	1	0	0	1	1	1	0	0	1	0	0	0	0	1	0	0	8	0	985.527	Packet:TUM_first_pool_10	Packet:TUM_first_pool_10	7067	7074	yes	yes	2	0.00036374	162.25	By MS/MS	By MS/MS	By MS/MS	By MS/MS	By MS/MS	By MS/MS
	IDLLPDGR	TGLLASKLEPFYVERIDLLPDGRVGQDPVL	EPFYVERIDLLPDGRVGQDPVLREHVDLEN	R	I	D	G	R	V	0	1	0	2	0	0	0	1	0	1	2	0	0	0	1	0	0	0	0	0	0	0	8	0	897.492	Packet:TUM_first_pool_10	Packet:TUM_first_pool_10	6659	6666	yes	yes	2	0.048208	84.568	By matching	By matching	By matching	By matching	By MS/MS	By matching
	IEAEEFTR	GIFQSVKIPGSPEIRIEAEEFTRQLTGSTN	PGSPEIRIEAEEFTRQLTGSTNRIYFYWIC	R	I	E	T	R	Q	1	1	0	0	0	0	3	0	0	1	0	0	0	1	0	0	1	0	0	0	0	0	8	0	993.477	Packet:TUM_first_pool_10	Packet:TUM_first_pool_10	7912	7919	yes	yes	2	0.00036374	162.25	By MS/MS	By MS/MS	By MS/MS	By MS/MS	By MS/MS	By MS/MS
	IEQYLLEK	KIRDQLKEFFQSAIKIEQYLLEKLVNSGIY	FFQSAIKIEQYLLEKLVNSGIYKDAPLAVL	K	I	E	E	K	L	0	0	0	0	0	1	2	0	0	1	2	1	0	0	0	0	0	0	1	0	0	0	8	0	1034.56	Packet:TUM_first_pool_10	Packet:TUM_first_pool_10	6138	6145	yes	yes	2	0.00054458	155.58	By MS/MS	By MS/MS	By MS/MS	By MS/MS	By MS/MS	By MS/MS
	IEVSQLLK	PNHLTHRHELFAGIKIEVSQLLKFLLSQLQ	ELFAGIKIEVSQLLKFLLSQLQKFMQVVVS	K	I	E	L	K	F	0	0	0	0	0	1	1	0	0	1	2	1	0	0	0	1	0	0	0	1	0	0	8	0	928.559	Packet:TUM_first_pool_10	Packet:TUM_first_pool_10	3785	3792	yes	yes	2	0.00039716	161.02	By MS/MS	By MS/MS	By MS/MS	By MS/MS	By MS/MS	By MS/MS
	IFNTFGPR	GSALEEKLPANLLYKIFNTFGPRKQEYLEN	PANLLYKIFNTFGPRKQEYLENRELLAALQ	K	I	F	P	R	K	0	1	1	0	0	0	0	1	0	1	0	0	0	2	1	0	1	0	0	0	0	0	8	0	950.497	Packet:TUM_first_pool_10	Packet:TUM_first_pool_10	2233	2240	yes	yes	2	9.8538e-05	172.03	By MS/MS	By MS/MS	By MS/MS	By MS/MS	By MS/MS	By MS/MS
	IFQMNEER	AVLIPFRIIQEWQSRIFQMNEERQEKERQE	IQEWQSRIFQMNEERQEKERQEKSQLIVLL	R	I	F	E	R	Q	0	1	1	0	0	1	2	0	0	1	0	0	1	1	0	0	0	0	0	0	0	0	8	0	1065.49	Packet:TUM_first_pool_10	Packet:TUM_first_pool_10	1611	1618	yes	yes	2	0.00011208	171.53	By MS/MS	By MS/MS	By MS/MS	By MS/MS	By MS/MS	By MS/MS
	IFSIVEQR	VGEQLLKKYVAHVSRIFSIVEQRGMEGSLE	YVAHVSRIFSIVEQRGMEGSLERSSVSDAP	R	I	F	Q	R	G	0	1	0	0	0	1	1	0	0	2	0	0	0	1	0	1	0	0	0	1	0	0	8	0	990.55	Packet:TUM_first_pool_10	Packet:TUM_first_pool_10	204	211	yes	yes	2	1.3115e-09	225.08	By MS/MS	By MS/MS	By MS/MS	By MS/MS	By MS/MS	By MS/MS
	IFYIVEQR	ADIALIKLDMEEEERIFYIVEQRLILSLDL	DMEEEERIFYIVEQRLILSLDLKSPQVHFP	R	I	F	Q	R	L	0	1	0	0	0	1	1	0	0	2	0	0	0	1	0	0	0	0	1	1	0	0	8	0	1066.58	Packet:TUM_first_pool_10	Packet:TUM_first_pool_10	3930	3937	yes	yes	2	3.1735e-06	193.98	By MS/MS	By MS/MS	By MS/MS	By MS/MS	By MS/MS	By MS/MS
	IGETIFFR	LPFFSARVFLYQILRIGETIFFRGAPTPHE	FLYQILRIGETIFFRGAPTPHEKSPFEQFL	R	I	G	F	R	G	0	1	0	0	0	0	1	1	0	2	0	0	0	2	0	0	1	0	0	0	0	0	8	0	981.528	Packet:TUM_first_pool_10	Packet:TUM_first_pool_10	3555	3562	yes	yes	2	0.00024088	166.78	By MS/MS	By MS/MS	By MS/MS	By MS/MS	By MS/MS	By MS/MS
	IGLLLAAK	SEIMQQKCFEPQLLRIGLLLAAKLGLLAPR	FEPQLLRIGLLLAAKLGLLAPRDTDCPGIK	R	I	G	A	K	L	2	0	0	0	0	0	0	1	0	1	3	1	0	0	0	0	0	0	0	0	0	0	8	0	797.537	Packet:TUM_first_pool_10	Packet:TUM_first_pool_10	1892	1899	no	no	2	0.0070838	113.08	By MS/MS	By MS/MS	By MS/MS	By matching	By MS/MS	By MS/MS
	IGLSLAPR	APSIEQRSVSLLEERIGLSLAPRFYSYGLE	VSLLEERIGLSLAPRFYSYGLEKSEQFINL	R	I	G	P	R	F	1	1	0	0	0	0	0	1	0	1	2	0	0	0	1	1	0	0	0	0	0	0	8	0	825.507	Packet:TUM_first_pool_10	Packet:TUM_first_pool_10	7774	7781	yes	yes	2	0.00059498	153.73	By MS/MS	By MS/MS	By MS/MS	By MS/MS	By MS/MS	By MS/MS
	IGYYEIDR	TILNLLRELDLIDYKIGYYEIDRFWAYADY	LDLIDYKIGYYEIDRFWAYADYKLLDASDA	K	I	G	D	R	F	0	1	0	1	0	0	1	1	0	2	0	0	0	0	0	0	0	0	2	0	0	0	8	0	1027.5	Packet:TUM_first_pool_10	Packet:TUM_first_pool_10	7453	7460	yes	yes	2	0.0025475	133.55	By MS/MS	By MS/MS	By MS/MS	By MS/MS	By MS/MS	By MS/MS
	IHTDVQTK	ADSLIGKMLGAVQVKIHTDVQTKLKVENTI	LGAVQVKIHTDVQTKLKVENTIRRAPDSGS	K	I	H	T	K	L	0	0	0	1	0	1	0	0	1	1	0	1	0	0	0	0	2	0	0	1	0	0	8	0	940.498	Packet:TUM_first_pool_10	Packet:TUM_first_pool_10	2058	2065	yes	yes	2	1.3884e-05	190.52	By MS/MS	By MS/MS	By MS/MS	By matching	By MS/MS
	IIDGICGR	DFNWVTRKSKGAPAKIIDGICGRFLHSYDL	SKGAPAKIIDGICGRFLHSYDLKHITMLSI	K	I	I	G	R	F	0	1	0	1	1	0	0	2	0	3	0	0	0	0	0	0	0	0	0	0	0	0	8	0	902.464	Packet:TUM_first_pool_10	Packet:TUM_first_pool_10	282	289	yes	yes	2	0.00025752	166.17	By MS/MS	By MS/MS	By MS/MS	By MS/MS	By MS/MS	By MS/MS
	IIQEWQSR	NIFTYLRVAVLIPFRIIQEWQSRIFQMNEE	AVLIPFRIIQEWQSRIFQMNEERQEKERQE	R	I	I	S	R	I	0	1	0	0	0	2	1	0	0	2	0	0	0	0	0	1	0	1	0	0	0	0	8	0	1058.55	Packet:TUM_first_pool_10	Packet:TUM_first_pool_10	1603	1610	yes	yes	2	1.8358e-05	162.97	By MS/MS	By MS/MS	By MS/MS	By MS/MS	By MS/MS	By MS/MS
	IISSIEQK	LEEIEEKSLSVGLEKIISSIEQKLELQNVP	LSVGLEKIISSIEQKLELQNVPRSPSRLSP	K	I	I	Q	K	L	0	0	0	0	0	1	1	0	0	3	0	1	0	0	0	2	0	0	0	0	0	0	8	0	916.523	Packet:TUM_first_pool_10;Packet:TUM_first_pool_54	Packet:TUM_first_pool_10	6714	6721	yes	no	2	3.0992e-06	194.44	By MS/MS	By MS/MS	By MS/MS	By MS/MS	By MS/MS	By MS/MS
	ILATGICR	QAILAVKLYSQFLGKILATGICREAFNLLL	YSQFLGKILATGICREAFNLLLRALVAVLR	K	I	L	C	R	E	1	1	0	0	1	0	0	1	0	2	1	0	0	0	0	0	1	0	0	0	0	0	8	0	902.501	Packet:TUM_first_pool_10	Packet:TUM_first_pool_10	3228	3235	yes	yes	2	5.854e-05	179.16	By matching	By MS/MS	By MS/MS	By MS/MS	By MS/MS	By MS/MS
	ILNFGQVK	YLYFEEKAGADSLLRILNFGQVKLSGRSFS	GADSLLRILNFGQVKLSGRSFSKSFGRSPS	R	I	L	V	K	L	0	0	1	0	0	1	0	1	0	1	1	1	0	1	0	0	0	0	0	1	0	0	8	0	917.533	Packet:TUM_first_pool_10	Packet:TUM_first_pool_10	3347	3354	yes	yes	2	5.854e-05	179.16	By MS/MS	By MS/MS	By MS/MS	By MS/MS	By MS/MS	By MS/MS
	ILNMIRQK	PELIELRVRDPQLVRILNMIRQKTGSPLAA	RDPQLVRILNMIRQKTGSPLAARTPEEPSP	R	I	L	Q	K	T	0	1	1	0	0	1	0	0	0	2	1	1	1	0	0	0	0	0	0	0	0	0	8	1	1014.6	Packet:TUM_first_pool_10	Packet:TUM_first_pool_10	6901	6908	yes	yes	2	0.0057493	152.63	By MS/MS	By MS/MS	By MS/MS	By MS/MS	By MS/MS	By MS/MS
	ILNPGEYR	AVLDLQRDPKAITAKILNPGEYRVALLDVF	PKAITAKILNPGEYRVALLDVFRLIEEETA	K	I	L	Y	R	V	0	1	1	0	0	0	1	1	0	1	1	0	0	0	1	0	0	0	1	0	0	0	8	0	960.503	Packet:TUM_first_pool_10	Packet:TUM_first_pool_10	5545	5552	yes	yes	2	0.01623	101.43	By MS/MS	By MS/MS	By MS/MS	By MS/MS	By MS/MS	By matching
	ILQALNIR	TLSLADRQDPPPAKRILQALNIRFHLFDIH	DPPPAKRILQALNIRFHLFDIHKLQALEAT	R	I	L	I	R	F	1	1	1	0	0	1	0	0	0	2	2	0	0	0	0	0	0	0	0	0	0	0	8	0	939.587	Packet:TUM_first_pool_10	Packet:TUM_first_pool_10	7138	7145	yes	yes	2	5.854e-05	179.16	By MS/MS	By MS/MS	By MS/MS	By MS/MS	By MS/MS	By MS/MS
	ILSAFSDK	TQSVNLPKGSLFSARILSAFSDKADDILDL	GSLFSARILSAFSDKADDILDLKATSLDFK	R	I	L	D	K	A	1	0	0	1	0	0	0	0	0	1	1	1	0	1	0	2	0	0	0	0	0	0	8	0	879.47	Packet:TUM_first_pool_10	Packet:TUM_first_pool_10	5792	5799	yes	yes	2	5.9192e-05	178.99	By MS/MS	By MS/MS	By MS/MS	By MS/MS	By MS/MS	By MS/MS
	ILSLAAEK	DHIGFYRQQVFSVQKILSLAAEKQLDWNVR	QVFSVQKILSLAAEKQLDWNVRYAGYSFEK	K	I	L	E	K	Q	2	0	0	0	0	0	1	0	0	1	2	1	0	0	0	1	0	0	0	0	0	0	8	0	843.507	Packet:TUM_first_pool_10	Packet:TUM_first_pool_10	1044	1051	yes	yes	2	0.0034078	128.61	By MS/MS	By MS/MS	By MS/MS	By MS/MS	By MS/MS	By MS/MS
	ILSVELPK	EADMQQKEGFTFEYRILSVELPKKILLDVA	GFTFEYRILSVELPKKILLDVAREEQGEAL	R	I	L	P	K	K	0	0	0	0	0	0	1	0	0	1	2	1	0	0	1	1	0	0	0	1	0	0	8	0	897.554	Packet:TUM_first_pool_10	Packet:TUM_first_pool_10	5407	5414	yes	yes	2	2.5564e-05	187.55	By MS/MS	By MS/MS	By MS/MS	By MS/MS	By MS/MS	By MS/MS
	ILTASQSR	MLLPLLRFLSPSNLRILTASQSRAVNQAIQ	LSPSNLRILTASQSRAVNQAIQRELDTNTL	R	I	L	S	R	A	1	1	0	0	0	1	0	0	0	1	1	0	0	0	0	2	1	0	0	0	0	0	8	0	874.487	Packet:TUM_first_pool_10;Packet:TUM_missing_first_1	Packet:TUM_first_pool_10	7710	7717	no	no	2	0.018854	98.629	By MS/MS	By MS/MS	By matching	By MS/MS
	ILTDSIQR	MRSVLDRFDIIVFGKILTDSIQRLNILGGL	DIIVFGKILTDSIQRLNILGGLRQHKEEEA	K	I	L	Q	R	L	0	1	0	1	0	1	0	0	0	2	1	0	0	0	0	1	1	0	0	0	0	0	8	0	944.529	Packet:TUM_first_pool_10	Packet:TUM_first_pool_10	6442	6449	yes	yes	2	0.0004905	157.58	By MS/MS	By MS/MS	By MS/MS	By MS/MS	By MS/MS	By MS/MS
	ILVDALQK	IADEEQKLIMDEALRILVDALQKLEELQLF	IMDEALRILVDALQKLEELQLFKENFVIQE	R	I	L	Q	K	L	1	0	0	1	0	1	0	0	0	1	2	1	0	0	0	0	0	0	0	1	0	0	8	0	898.549	Packet:TUM_first_pool_10	Packet:TUM_first_pool_10	4262	4269	yes	yes	2	0.0040693	125.81	By MS/MS	By matching	By MS/MS	By MS/MS	By MS/MS	By MS/MS
	ILVIEFGK	LSLLASRCMDCASCRILVIEFGKELSPEEE	MDCASCRILVIEFGKELSPEEERAFPTPYL	R	I	L	G	K	E	0	0	0	0	0	0	1	1	0	2	1	1	0	1	0	0	0	0	0	1	0	0	8	0	917.559	Packet:TUM_first_pool_10	Packet:TUM_first_pool_10	5673	5680	yes	yes	2	0.004975	121.99	By MS/MS	By MS/MS	By MS/MS	By matching	By MS/MS	By MS/MS
	ILYPEFNK	EIVEHVKVIIYEVNKILYPEFNKGPEGPPG	IIYEVNKILYPEFNKGPEGPPGKQLGAGTP	K	I	L	N	K	G	0	0	1	0	0	0	1	0	0	1	1	1	0	1	1	0	0	0	1	0	0	0	8	0	1022.54	Packet:TUM_first_pool_10	Packet:TUM_first_pool_10	7187	7194	yes	yes	2	0.0025201	133.81	By MS/MS	By MS/MS	By MS/MS	By MS/MS	By MS/MS	By MS/MS
	IMSVDEQK	QGFIPCRSCDYLFFRIMSVDEQKLASSDTM	CDYLFFRIMSVDEQKLASSDTMKVMEAEQT	R	I	M	Q	K	L	0	0	0	1	0	1	1	0	0	1	0	1	1	0	0	1	0	0	0	1	0	0	8	0	948.459	Packet:TUM_first_pool_10	Packet:TUM_first_pool_10	6506	6513	yes	yes	2	0.00030189	164.53	By matching	By matching	By matching	By MS/MS	By MS/MS	By MS/MS
	INSFELDR	FGIPGLKSIEVIENRINSFELDRFVLHTDG	IEVIENRINSFELDRFVLHTDGKLATSPLD	R	I	N	D	R	F	0	1	1	1	0	0	1	0	0	1	1	0	0	1	0	1	0	0	0	0	0	0	8	0	992.493	Packet:TUM_first_pool_10	Packet:TUM_first_pool_10	1491	1498	yes	yes	2	1.477e-06	204.62	By MS/MS	By MS/MS	By MS/MS		By MS/MS	By MS/MS
	IPGSPEIR	GTLQLGRAGIFQSVKIPGSPEIRIEAEEFT	GIFQSVKIPGSPEIRIEAEEFTRQLTGSTN	K	I	P	I	R	I	0	1	0	0	0	0	1	1	0	2	0	0	0	0	2	1	0	0	0	0	0	0	8	0	867.481	Packet:TUM_first_pool_10;Packet:TUM_first_pool_18	Packet:TUM_first_pool_10	7904	7911	yes	no	2	0.00062903	152.47	By MS/MS	By MS/MS	By MS/MS	By MS/MS	By MS/MS	By MS/MS
	IPHNNFYR	FDALNERVLESSLWRIPHNNFYRAILTTDD	LESSLWRIPHNNFYRAILTTDDRPAFAEFE	R	I	P	Y	R	A	0	1	2	0	0	0	0	0	1	1	0	0	0	1	1	0	0	0	1	0	0	0	8	0	1059.53	Packet:TUM_first_pool_10	Packet:TUM_first_pool_10	4631	4638	yes	yes	2;3	0.0068228	114.19	By MS/MS	By MS/MS	By MS/MS	By MS/MS	By MS/MS	By MS/MS
	IPLGLDLK	ALPKLDKFNSLFSLRIPLGLDLKMDWGLFD	NSLFSLRIPLGLDLKMDWGLFDKIYQVLDF	R	I	P	L	K	M	0	0	0	1	0	0	0	1	0	1	3	1	0	0	1	0	0	0	0	0	0	0	8	0	867.543	Packet:TUM_first_pool_10	Packet:TUM_first_pool_10	5993	6000	yes	yes	2	0.00062462	152.63	By MS/MS	By MS/MS	By MS/MS	By MS/MS	By MS/MS	By MS/MS
	IQAIAWAR	PQVHFPKLESIDGARIQAIAWARNDITAVT	ESIDGARIQAIAWARNDITAVTKGMSEALK	R	I	Q	A	R	N	3	1	0	0	0	1	0	0	0	2	0	0	0	0	0	0	0	1	0	0	0	0	8	0	927.529	Packet:TUM_first_pool_10	Packet:TUM_first_pool_10	3962	3969	yes	yes	2	0.001776	140.98	By matching	By MS/MS	By matching	By MS/MS	By MS/MS	By MS/MS
	IQEIAEPK	QLIVLLKIAEETILKIQEIAEPKISQLVDV	AEETILKIQEIAEPKISQLVDVDEKGVLLW	K	I	Q	P	K	I	1	0	0	0	0	1	2	0	0	2	0	1	0	0	1	0	0	0	0	0	0	0	8	0	926.507	Packet:TUM_first_pool_10	Packet:TUM_first_pool_10	1643	1650	yes	yes	2	0.001174	146.79	By MS/MS	By MS/MS	By MS/MS	By MS/MS	By MS/MS	By MS/MS
	IQLSDYTK	LLISADRSSQTVYQRIQLSDYTKDHYLEFE	SQTVYQRIQLSDYTKDHYLEFEKNLAAFLG	R	I	Q	T	K	D	0	0	0	1	0	1	0	0	0	1	1	1	0	0	0	1	1	0	1	0	0	0	8	0	966.502	Packet:TUM_first_pool_10	Packet:TUM_first_pool_10	6611	6618	yes	yes	2	0.0017203	141.52	By MS/MS	By MS/MS	By MS/MS	By MS/MS	By MS/MS	By MS/MS
	IQQIPNVR	EHVDLENKLSSFIVKIQQIPNVRLLEEIEE	LSSFIVKIQQIPNVRLLEEIEEKSLSVGLE	K	I	Q	V	R	L	0	1	1	0	0	2	0	0	0	2	0	0	0	0	1	0	0	0	0	1	0	0	8	0	966.561	Packet:TUM_first_pool_10	Packet:TUM_first_pool_10	6690	6697	yes	yes	2	0.01372	104.11	By matching	By MS/MS	By MS/MS	By MS/MS	By matching	By MS/MS
	ISDFGLSR	GVEPLWRVLSIWEERISDFGLSRDLTSQFL	LSIWEERISDFGLSRDLTSQFLKEHIQALL	R	I	S	S	R	D	0	1	0	1	0	0	0	1	0	1	1	0	0	1	0	2	0	0	0	0	0	0	8	0	893.461	Packet:TUM_first_pool_10	Packet:TUM_first_pool_10	769	776	yes	yes	2	0.00039716	161.02	By MS/MS	By MS/MS	By MS/MS	By MS/MS	By MS/MS	By MS/MS
	ISEDVEER	LTAQDKKAWLLGLLRISEDVEERIAYFTLP	WLLGLLRISEDVEERIAYFTLPKLASGSFD	R	I	S	E	R	I	0	1	0	1	0	0	3	0	0	1	0	0	0	0	0	1	0	0	0	1	0	0	8	0	975.451	Packet:TUM_first_pool_10	Packet:TUM_first_pool_10	5447	5454	yes	yes	2	3.1386e-06	194.2	By MS/MS	By MS/MS	By MS/MS	By MS/MS	By MS/MS	By MS/MS
	ISFCADDK	SIADRKASMEVQAVKISFCADDKLDHGSEV	MEVQAVKISFCADDKLDHGSEVRDGLREEI	K	I	S	D	K	L	1	0	0	2	1	0	0	0	0	1	0	1	0	1	0	1	0	0	0	0	0	0	8	0	954.412	Packet:TUM_first_pool_10;Packet:TUM_first_pool_57	Packet:TUM_first_pool_10	5873	5880	yes	no	2	0.00094561	148.99	By MS/MS	By MS/MS	By MS/MS	By MS/MS	By MS/MS	By MS/MS
	ISGTVNIR	LEEYLEKLVETMYFKISGTVNIREQMLLLE	VETMYFKISGTVNIREQMLLLEKLAGEYGR	K	I	S	I	R	E	0	1	1	0	0	0	0	1	0	2	0	0	0	0	0	1	1	0	0	1	0	0	8	0	858.492	Packet:TUM_first_pool_10	Packet:TUM_first_pool_10	6836	6843	yes	yes	2	0.0006137	153.04	By MS/MS	By MS/MS	By MS/MS	By MS/MS	By MS/MS	By MS/MS
	ISIGSLFR	VIELLEKWQFYLEERISIGSLFRDVVELLI	QFYLEERISIGSLFRDVVELLIKDLAGNEQ	R	I	S	F	R	D	0	1	0	0	0	0	0	1	0	2	1	0	0	1	0	2	0	0	0	0	0	0	8	0	891.518	Packet:TUM_first_pool_10;Packet:TUM_first_pool_16	Packet:TUM_first_pool_10	5228	5235	yes	no	2	2.6387e-05	187.34	By MS/MS	By MS/MS	By MS/MS	By MS/MS	By MS/MS	By MS/MS
	ISQLVDVDEK	AEETILKIQEIAEPKISQLVDVDEKGVLLW	IAEPKISQLVDVDEKGVLLWGWRSPVTNIA	K	I	S	E	K	G	0	0	0	2	0	1	1	0	0	1	1	1	0	0	0	1	0	0	0	2	0	0	10	0	1144.6	Packet:TUM_first_pool_10	Packet:TUM_first_pool_10	1651	1660	yes	yes	2	2.5596e-36	256.24	By MS/MS	By MS/MS	By MS/MS	By MS/MS	By MS/MS	By MS/MS
	ISSPVISK	KYTPSPRILWRQALKISSPVISKQLAAFAP	LWRQALKISSPVISKQLAAFAPRDSEAWLL	K	I	S	S	K	Q	0	0	0	0	0	0	0	0	0	2	0	1	0	0	1	3	0	0	0	1	0	0	8	0	829.491	Packet:TUM_first_pool_10;Packet:TUM_first_pool_40;Packet:TUM_first_pool_37	Packet:TUM_first_pool_10	5921	5928	yes	no	2	0.023776	93.374	By matching	By matching	By matching	By matching	By matching	By MS/MS
	ITGLLASK	LAAFLGKVEYIDRPRITGLLASKLEPFYVE	EYIDRPRITGLLASKLEPFYVERIDLLPDG	R	I	T	S	K	L	1	0	0	0	0	0	0	1	0	1	2	1	0	0	0	1	1	0	0	0	0	0	8	0	801.496	Packet:TUM_first_pool_10	Packet:TUM_first_pool_10	6643	6650	yes	yes	2	0.018377	99.139	By matching	By MS/MS	By matching	By MS/MS	By MS/MS	By matching
	ITGYIVER	VEVLDERMSPGSGVKITGYIVERLKDDEIL	SPGSGVKITGYIVERLKDDEILKMLELVAQ	K	I	T	E	R	L	0	1	0	0	0	0	1	1	0	2	0	0	0	0	0	0	1	0	1	1	0	0	8	0	949.523	Packet:TUM_first_pool_10	Packet:TUM_first_pool_10	6546	6553	yes	yes	2	0.0011218	147.29	By MS/MS	By MS/MS	By MS/MS	By MS/MS	By MS/MS	By MS/MS
	ITYSQIIK	CASSYQRVSYPLLIRITYSQIIKLYDLPVD	SYPLLIRITYSQIIKLYDLPVDERNLSEQL	R	I	T	I	K	L	0	0	0	0	0	1	0	0	0	3	0	1	0	0	0	1	1	0	1	0	0	0	8	0	964.559	Packet:TUM_first_pool_10	Packet:TUM_first_pool_10	2966	2973	yes	yes	2	1.5714e-06	204.03	By MS/MS	By MS/MS	By MS/MS	By MS/MS	By MS/MS	By MS/MS
	IVAELQDK	IEDEDLKVNYEEFARIVAELQDKIVFLQGH	NYEEFARIVAELQDKIVFLQGHKYTGYFPV	R	I	V	D	K	I	1	0	0	1	0	1	1	0	0	1	1	1	0	0	0	0	0	0	0	1	0	0	8	0	914.507	Packet:TUM_first_pool_10	Packet:TUM_first_pool_10	5349	5356	yes	yes	2	0.00040774	160.63	By MS/MS	By MS/MS	By MS/MS	By MS/MS	By MS/MS	By MS/MS
	IVDVIGEK	ESMYVEKGYGFVSFKIVDVIGEKLNSNMVG	YGFVSFKIVDVIGEKLNSNMVGKIPDWFLN	K	I	V	E	K	L	0	0	0	1	0	0	1	1	0	2	0	1	0	0	0	0	0	0	0	2	0	0	8	0	871.501	Packet:TUM_first_pool_10	Packet:TUM_first_pool_10	849	856	yes	yes	2	0.01377	104.06	By MS/MS	By MS/MS	By MS/MS	By MS/MS	By matching	By MS/MS
	IVFLQGHK	NYEEFARIVAELQDKIVFLQGHKYTGYFPV	VAELQDKIVFLQGHKYTGYFPVIFRNLNCC	K	I	V	H	K	Y	0	0	0	0	0	1	0	1	1	1	1	1	0	1	0	0	0	0	0	1	0	0	8	0	940.549	Packet:TUM_first_pool_10	Packet:TUM_first_pool_10	5357	5364	yes	yes	2	0.0026085	132.96	By MS/MS	By MS/MS	By MS/MS	By MS/MS	By MS/MS	By MS/MS
	IVLLAEGR	LKQFEERKEKAAGEKIVLLAEGRSTSQLVL	EKAAGEKIVLLAEGRSTSQLVLRGSLVDYL	K	I	V	G	R	S	1	1	0	0	0	0	1	1	0	1	2	0	0	0	0	0	0	0	0	1	0	0	8	0	869.533	Packet:TUM_first_pool_10	Packet:TUM_first_pool_10	6218	6225	yes	yes	2	0.0066813	114.78	By MS/MS	By MS/MS	By MS/MS	By MS/MS	By MS/MS	By MS/MS
	IWYLLDGK	LPALGVKEPGGARLRIWYLLDGKQLEEEFL	PGGARLRIWYLLDGKQLEEEFLKLGVAGQW	R	I	W	G	K	Q	0	0	0	1	0	0	0	1	0	1	2	1	0	0	0	0	0	1	1	0	0	0	8	0	1006.55	Packet:TUM_first_pool_10	Packet:TUM_first_pool_10	2822	2829	yes	yes	2	0.00082336	150.17	By MS/MS	By matching	By MS/MS	By MS/MS	By matching	By MS/MS
	IYQVLDFR	PLGLDLKMDWGLFDKIYQVLDFRTNLEDVG	DWGLFDKIYQVLDFRTNLEDVGRVYEVLGP	K	I	Y	F	R	T	0	1	0	1	0	1	0	0	0	1	1	0	0	1	0	0	0	0	1	1	0	0	8	0	1052.57	Packet:TUM_first_pool_10	Packet:TUM_first_pool_10	6009	6016	yes	yes	2	7.0602e-05	176.09	By MS/MS	By MS/MS	By MS/MS	By MS/MS	By MS/MS	By MS/MS
	KDIPVLPK	PLLQPGRYYLDSLDRKDIPVLPKDLEEKVD	YLDSLDRKDIPVLPKDLEEKVDKSLFIVHQ	R	K	D	P	K	D	0	0	0	1	0	0	0	0	0	1	1	2	0	0	2	0	0	0	0	1	0	0	8	1	908.569	Packet:TUM_first_pool_10	Packet:TUM_first_pool_10	7413	7420	yes	yes	2	0.0084046	104.44	By MS/MS	By MS/MS	By MS/MS	By MS/MS	By MS/MS	By MS/MS
	KDKMSSFK	RLRNIERLNVEGTERKDKMSSFKRQDTLPE	NVEGTERKDKMSSFKRQDTLPEAGRLSDGS	R	K	D	F	K	R	0	0	0	1	0	0	0	0	0	0	0	3	1	1	0	2	0	0	0	0	0	0	8	2	969.495	Packet:TUM_first_pool_10;Packet:TUM_missing_first_2	Packet:TUM_first_pool_10	1450	1457	no	no	2	0.00010715	163.15	By MS/MS	By MS/MS	By MS/MS	By MS/MS	By MS/MS
	KDLEESIR	LLQATLRLKDPNIIRKDLEESIRAGALASL	KDPNIIRKDLEESIRAGALASLRLRTCHQN	R	K	D	I	R	A	0	1	0	1	0	0	2	0	0	1	1	1	0	0	0	1	0	0	0	0	0	0	8	1	988.519	Packet:TUM_first_pool_10	Packet:TUM_first_pool_10	4854	4861	yes	yes	2	3.1372e-21	272.01	By MS/MS	By MS/MS	By MS/MS	By MS/MS	By MS/MS	By MS/MS
	KEDELILK	TNTNRLEGENDLLKRKEDELILKKMWGVLQ	ENDLLKRKEDELILKKMWGVLQKVQNPQGV	R	K	E	L	K	K	0	0	0	1	0	0	2	0	0	1	2	2	0	0	0	0	0	0	0	0	0	0	8	1	986.565	Packet:TUM_first_pool_10	Packet:TUM_first_pool_10	7035	7042	yes	yes	2	1.3714e-06	200.16	By MS/MS	By MS/MS	By MS/MS	By MS/MS	By MS/MS	By MS/MS
	KEHLLNHR	VLDMLIRLARPPLLRKEHLLNHRGDAGWGL	ARPPLLRKEHLLNHRGDAGWGLRGLLEEND	R	K	E	H	R	G	0	1	1	0	0	0	1	0	2	0	2	1	0	0	0	0	0	0	0	0	0	0	8	1	1045.58	Packet:TUM_first_pool_10;Packet:TUM_missing_first_2	Packet:TUM_first_pool_10	6949	6956	no	no	2	0.0035002	119.41	By MS/MS	By MS/MS	By MS/MS	By MS/MS	By MS/MS
	KILLDVAR	GFTFEYRILSVELPKKILLDVAREEQGEAL	LSVELPKKILLDVAREEQGEALKVLTAQDK	K	K	I	A	R	E	1	1	0	1	0	0	0	0	0	1	2	1	0	0	0	0	0	0	0	1	0	0	8	1	926.591	Packet:TUM_first_pool_10	Packet:TUM_first_pool_10	5415	5422	yes	yes	2	0.00025546	160.63	By MS/MS	By MS/MS	By MS/MS	By MS/MS	By MS/MS	By MS/MS
	KIVTTDLR	PSGVSNRAGFLDNFRKIVTTDLRAESARMR	GFLDNFRKIVTTDLRAESARMRRATFSGFK	R	K	I	L	R	A	0	1	0	1	0	0	0	0	0	1	1	1	0	0	0	0	2	0	0	1	0	0	8	1	944.565	Packet:TUM_first_pool_10	Packet:TUM_first_pool_10	3299	3306	yes	yes	2	0.0036593	118.33	By matching	By MS/MS	By MS/MS	By MS/MS	By MS/MS	By MS/MS
	KLDPAYQVDR	VDVSLYKDLYSALIKKLDPAYQVDRLFCVG	SALIKKLDPAYQVDRLFCVGFTKLLYGFLI	K	K	L	D	R	L	1	1	0	2	0	1	0	0	0	0	1	1	0	0	1	0	0	0	1	1	0	0	10	1	1203.62	Packet:TUM_first_pool_10	Packet:TUM_first_pool_10	976	985	yes	yes	2	5.728e-05	154.84	By MS/MS	By MS/MS	By MS/MS	By MS/MS	By MS/MS	By MS/MS
	KLVNRDLK	CWLAAFRVAFDFAARKLVNRDLKGASGISG	AFDFAARKLVNRDLKGASGISGRFESMYVE	R	K	L	L	K	G	0	1	1	1	0	0	0	0	0	0	2	2	0	0	0	0	0	0	0	1	0	0	8	2	984.608	Packet:TUM_first_pool_10;Packet:TUM_missing_first_1	Packet:TUM_first_pool_10	817	824	no	no	2	0.00029855	148.99	By MS/MS	By MS/MS	By MS/MS	By MS/MS	By MS/MS
	KMWGVLQK	ENDLLKRKEDELILKKMWGVLQKVQNPQGV	EDELILKKMWGVLQKVQNPQGVRLIQEIVD	K	K	M	Q	K	V	0	0	0	0	0	1	0	1	0	0	1	2	1	0	0	0	0	1	0	1	0	0	8	1	988.553	Packet:TUM_first_pool_10	Packet:TUM_first_pool_10	7043	7050	no	no	2	4.9538e-05	173.93	By MS/MS	By MS/MS	By MS/MS	By MS/MS	By MS/MS	By MS/MS
	KPPFVVSR	SVDWQIRILELLTDRKPPFVVSRNAEEFTL	LELLTDRKPPFVVSRNAEEFTLRGVASIAD	R	K	P	S	R	N	0	1	0	0	0	0	0	0	0	0	0	1	0	1	2	1	0	0	0	2	0	0	8	0	928.549	Packet:TUM_first_pool_10	Packet:TUM_first_pool_10	5839	5846	yes	yes	2	0.01377	104.06	By MS/MS	By matching	By MS/MS	By MS/MS	By matching	By MS/MS
	KQEYLENR	PANLLYKIFNTFGPRKQEYLENRELLAALQ	FNTFGPRKQEYLENRELLAALQKQFYSVFD	R	K	Q	N	R	E	0	1	1	0	0	1	2	0	0	0	1	1	0	0	0	0	0	0	1	0	0	0	8	1	1078.54	Packet:TUM_first_pool_10	Packet:TUM_first_pool_10	2241	2248	no	no	2	3.2458e-05	180.87	By MS/MS	By MS/MS	By MS/MS	By MS/MS	By MS/MS
	KSLPASLK	GAFFLERYDPTNENKKSLPASLKLEWEMMC	DPTNENKKSLPASLKLEWEMMCRLPPLPTI	K	K	S	L	K	L	1	0	0	0	0	0	0	0	0	0	2	2	0	0	1	2	0	0	0	0	0	0	8	1	842.523	Packet:TUM_first_pool_10	Packet:TUM_first_pool_10	1347	1354	yes	yes	2	0.015032	93.143	By matching	By matching	By MS/MS	By MS/MS	By MS/MS
	KVSDILLR	EITELRRTLQMEKIKKVSDILLREVPEMEK	LQMEKIKKVSDILLREVPEMEKRDLEAEIH	K	K	V	L	R	E	0	1	0	1	0	0	0	0	0	1	2	1	0	0	0	1	0	0	0	1	0	0	8	1	942.586	Packet:TUM_first_pool_10	Packet:TUM_first_pool_10	599	606	yes	yes	2	1.9568e-06	194.29	By MS/MS	By MS/MS	By MS/MS	By MS/MS	By MS/MS	By MS/MS
	KYDEDLGR	VNLLQERAVMEIMTKKYDEDLGRALLSDMV	VMEIMTKKYDEDLGRALLSDMVRGTEETIF	K	K	Y	G	R	A	0	1	0	2	0	0	1	1	0	0	1	1	0	0	0	0	0	0	1	0	0	0	8	1	994.472	Packet:TUM_first_pool_10	Packet:TUM_first_pool_10	4303	4310	yes	yes	2	3.1848e-14	235.12	By MS/MS	By MS/MS	By MS/MS	By MS/MS	By MS/MS	By MS/MS
	KYVAHVSR	HTQIVFRTVGEQLLKKYVAHVSRIFSIVEQ	VGEQLLKKYVAHVSRIFSIVEQRGMEGSLE	K	K	Y	S	R	I	1	1	0	0	0	0	0	0	1	0	0	1	0	0	0	1	0	0	1	2	0	0	8	1	958.535	Packet:TUM_first_pool_10;Packet:TUM_missing_first_2	Packet:TUM_first_pool_10	196	203	no	no	2	0.0054462	109.48	By MS/MS	By MS/MS	By MS/MS	By matching	By MS/MS
	LADILSPR	VSQETFRCPFDPNFKLADILSPRDGVLFLK	PFDPNFKLADILSPRDGVLFLKYAQTQLDK	K	L	A	P	R	D	1	1	0	1	0	0	0	0	0	1	2	0	0	0	1	1	0	0	0	0	0	0	8	0	883.513	Packet:TUM_first_pool_10	Packet:TUM_first_pool_10	4902	4909	yes	yes	2	0.0014748	143.89	By MS/MS	By MS/MS	By MS/MS	By MS/MS	By MS/MS	By MS/MS
	LADSLIGK	DILGGIRLLNIWQERLADSLIGKMLGAVQV	LNIWQERLADSLIGKMLGAVQVKIHTDVQT	R	L	A	G	K	M	1	0	0	1	0	0	0	1	0	1	2	1	0	0	0	1	0	0	0	0	0	0	8	0	815.475	Packet:TUM_first_pool_10	Packet:TUM_first_pool_10	2042	2049	yes	yes	2	6.0708e-05	178.6	By MS/MS	By MS/MS	By MS/MS	By MS/MS	By MS/MS	By MS/MS
	LAELYVER	AFRVLDRYESELSLRLAELYVERIAIPDAS	ESELSLRLAELYVERIAIPDASKLDIHGAV	R	L	A	E	R	I	1	1	0	0	0	0	2	0	0	0	2	0	0	0	0	0	0	0	1	1	0	0	8	0	991.534	Packet:TUM_first_pool_10	Packet:TUM_first_pool_10	2894	2901	yes	yes	2	0.00079909	150.4	By MS/MS	By MS/MS	By MS/MS	By MS/MS	By MS/MS	By MS/MS
	LAENVKIK	LQQLFLKAQGGGALRLAENVKIKVSQQILE	QGGGALRLAENVKIKVSQQILEKTTFQLQV	R	L	A	I	K	V	1	0	1	0	0	0	1	0	0	1	1	2	0	0	0	0	0	0	0	1	0	0	8	1	913.56	Packet:TUM_first_pool_10	Packet:TUM_first_pool_10	3459	3466	yes	yes	2	0.0056488	153.04	By MS/MS	By MS/MS	By MS/MS	By MS/MS	By MS/MS	By MS/MS
	LALAFYGR	GEIQFSRMPQPSSGRLALAFYGRCCFFACQ	PQPSSGRLALAFYGRCCFFACQKNATGLIL	R	L	A	G	R	C	2	1	0	0	0	0	0	1	0	0	2	0	0	1	0	0	0	0	1	0	0	0	8	0	909.507	Packet:TUM_first_pool_10;Packet:TUM_first_pool_77	Packet:TUM_first_pool_10	2614	2621	yes	no	2	0.0012335	146.21	By MS/MS	By MS/MS	By MS/MS	By MS/MS	By MS/MS	By MS/MS
	LALEGVEK	ANQDLLRGLSLNYIRLALEGVEKRPSGVPY	LSLNYIRLALEGVEKRPSGVPYRVLCCETP	R	L	A	E	K	R	1	0	0	0	0	0	2	1	0	0	2	1	0	0	0	0	0	0	0	1	0	0	8	0	857.486	Packet:TUM_first_pool_10;Packet:TUM_first_pool_34	Packet:TUM_first_pool_10	4479	4486	yes	no	2	0.01851	98.997	By matching	By matching	By matching	By MS/MS	By matching	By MS/MS
	LALEHLLR	GWGLRGLLEENDIFRLALEHLLRFSEEGLV	EENDIFRLALEHLLRFSEEGLVNARLQTLP	R	L	A	L	R	F	1	1	0	0	0	0	1	0	1	0	4	0	0	0	0	0	0	0	0	0	0	0	8	0	963.587	Packet:TUM_first_pool_10	Packet:TUM_first_pool_10	6975	6982	yes	yes	2	0.00050054	157.21	By MS/MS	By MS/MS	By MS/MS	By MS/MS	By MS/MS	By MS/MS
	LARPPLLR	DLGLPEKTVLDMLIRLARPPLLRKEHLLNH	VLDMLIRLARPPLLRKEHLLNHRGDAGWGL	R	L	A	L	R	K	1	2	0	0	0	0	0	0	0	0	3	0	0	0	2	0	0	0	0	0	0	0	8	0	934.608	Packet:TUM_first_pool_10	Packet:TUM_first_pool_10	6941	6948	yes	yes	2	0.0078881	110.34	By MS/MS	By MS/MS	By matching	By MS/MS	By MS/MS	By MS/MS
	LASFFLSR	EEEYTVRLEPVSSQKLASFFLSRLEAEEER	EPVSSQKLASFFLSRLEAEEERRLQQIQDA	K	L	A	S	R	L	1	1	0	0	0	0	0	0	0	0	2	0	0	2	0	2	0	0	0	0	0	0	8	0	939.518	Packet:TUM_first_pool_10	Packet:TUM_first_pool_10	889	896	yes	yes	2	6.8776e-05	155	By MS/MS	By MS/MS	By MS/MS	By MS/MS	By MS/MS	By MS/MS
	LAWGFEAK	WLVTDIKHCLVTVEKLAWGFEAKDFDALNE	CLVTVEKLAWGFEAKDFDALNERVLESSLW	K	L	A	A	K	D	2	0	0	0	0	0	1	1	0	0	1	1	0	1	0	0	0	1	0	0	0	0	8	0	920.476	Packet:TUM_first_pool_10	Packet:TUM_first_pool_10	4607	4614	yes	yes	2	0.023943	93.195	By MS/MS	By MS/MS	By MS/MS	By MS/MS	By MS/MS	By matching
	LAYILQIR	SLVDYLRNQIVGLERLAYILQIRRPSALPP	QIVGLERLAYILQIRRPSALPPKHFNAPSH	R	L	A	I	R	R	1	1	0	0	0	1	0	0	0	2	2	0	0	0	0	0	0	0	1	0	0	0	8	0	988.607	Packet:TUM_first_pool_10	Packet:TUM_first_pool_10	6250	6257	yes	yes	2	0.0005405	155.73	By MS/MS	By matching	By matching	By matching	By MS/MS	By MS/MS
	LCDFGFAK	QAILAAQRSPGLPIRLCDFGFAKGAQEIIS	SPGLPIRLCDFGFAKGAQEIISKELSEDEI	R	L	C	A	K	G	1	0	0	1	1	0	0	1	0	0	1	1	0	2	0	0	0	0	0	0	0	0	8	0	956.443	Packet:TUM_first_pool_10	Packet:TUM_first_pool_10	648	655	yes	yes	2	0.0015557	143.11	By MS/MS	By MS/MS	By matching	By MS/MS	By MS/MS	By MS/MS
	LDDNEALIEK	YLLPDERWAFNWDTKLDDNEALIEKYAFSF	NWDTKLDDNEALIEKYAFSFELRLFYTMDI	K	L	D	E	K	Y	1	0	1	2	0	0	2	0	0	1	2	1	0	0	0	0	0	0	0	0	0	0	10	0	1158.58	Packet:TUM_first_pool_10	Packet:TUM_first_pool_10	3735	3744	yes	yes	2	1.0968e-12	217.66	By MS/MS	By MS/MS	By MS/MS	By MS/MS	By MS/MS	By MS/MS
	LDDYSLER	YQLAVTKIWDLADKKLDDYSLERMWYSFDH	WDLADKKLDDYSLERMWYSFDHKLTPEELE	K	L	D	E	R	M	0	1	0	2	0	0	1	0	0	0	2	0	0	0	0	1	0	0	1	0	0	0	8	0	1009.47	Packet:TUM_first_pool_10	Packet:TUM_first_pool_10	2138	2145	yes	yes	2	6.9328e-05	176.41	By MS/MS	By MS/MS	By MS/MS	By MS/MS	By MS/MS	By MS/MS
	LDELSAENR	PSALLKAANVFPFRRLDELSAENRAWPNVF	VFPFRRLDELSAENRAWPNVFQRSHWAPEW	R	L	D	N	R	A	1	1	1	1	0	0	2	0	0	0	2	0	0	0	0	1	0	0	0	0	0	0	9	0	1045.5	Packet:TUM_first_pool_10	Packet:TUM_first_pool_10	83	91	yes	yes	2	4.9331e-10	195.32	By MS/MS	By matching	By matching	By MS/MS	By MS/MS	By MS/MS
	LDFNWVTR	KQSEPSKESEIVELKLDFNWVTRKSKGAPA	SEIVELKLDFNWVTRKSKGAPAKIIDGICG	K	L	D	T	R	K	0	1	1	1	0	0	0	0	0	0	1	0	0	1	0	0	1	1	0	1	0	0	8	0	1049.53	Packet:TUM_first_pool_10	Packet:TUM_first_pool_10	266	273	yes	yes	2	0.00045537	158.87	By MS/MS	By MS/MS	By matching	By MS/MS	By MS/MS	By MS/MS
	LDHGSEVR	MEVQAVKISFCADDKLDHGSEVRDGLREEI	SFCADDKLDHGSEVRDGLREEIRFGTCTVQ	K	L	D	V	R	D	0	1	0	1	0	0	1	1	1	0	1	0	0	0	0	1	0	0	0	1	0	0	8	0	911.446	Packet:TUM_first_pool_10;Packet:TUM_missing_first_2	Packet:TUM_first_pool_10	5881	5888	no	no	2	0.0061839	116.88	By MS/MS	By MS/MS	By MS/MS	By MS/MS	By MS/MS
	LDIHGAVK	AELYVERIAIPDASKLDIHGAVKMIPEELE	AIPDASKLDIHGAVKMIPEELEKAVNILPN	K	L	D	V	K	M	1	0	0	1	0	0	0	1	1	1	1	1	0	0	0	0	0	0	0	1	0	0	8	0	851.486	Packet:TUM_first_pool_10	Packet:TUM_first_pool_10	2910	2917	yes	yes	2	0.013481	104.37	By MS/MS	By MS/MS	By MS/MS	By MS/MS	By MS/MS	By MS/MS
	LDLGAQGK	TILDIIKLPDTQLLKLDLGAQGKLTFSEAI	PDTQLLKLDLGAQGKLTFSEAIRETRLQEV	K	L	D	G	K	L	1	0	0	1	0	1	0	2	0	0	2	1	0	0	0	0	0	0	0	0	0	0	8	0	800.439	Packet:TUM_first_pool_10	Packet:TUM_first_pool_10	6386	6393	no	no	2	0.0021708	137.18	By matching	By MS/MS	By MS/MS	By MS/MS	By MS/MS	By MS/MS
	LDMEEEER	YSFTIELRADIALIKLDMEEEERIFYIVEQ	ADIALIKLDMEEEERIFYIVEQRLILSLDL	K	L	D	E	R	I	0	1	0	1	0	0	4	0	0	0	1	0	1	0	0	0	0	0	0	0	0	0	8	0	1049.43	Packet:TUM_first_pool_10	Packet:TUM_first_pool_10	3922	3929	yes	yes	2	0.00087646	149.65	By MS/MS	By MS/MS	By MS/MS	By MS/MS	By MS/MS	By MS/MS
	LDQAVLDLQR	SSPLVLRLNSPESFKLDQAVLDLQRDPKAI	PESFKLDQAVLDLQRDPKAITAKILNPGEY	K	L	D	Q	R	D	1	1	0	2	0	2	0	0	0	0	3	0	0	0	0	0	0	0	0	1	0	0	10	0	1169.64	Packet:TUM_first_pool_10	Packet:TUM_first_pool_10	5527	5536	yes	yes	2	1.285e-27	250.92	By MS/MS	By MS/MS	By MS/MS	By MS/MS	By MS/MS	By MS/MS
	LDTWSSLK	TQEGCGKTGVQDNPRLDTWSSLKSDFTIDL	GVQDNPRLDTWSSLKSDFTIDLKVEILNPP	R	L	D	L	K	S	0	0	0	1	0	0	0	0	0	0	2	1	0	0	0	2	1	1	0	0	0	0	8	0	948.492	Packet:TUM_first_pool_10	Packet:TUM_first_pool_10	2509	2516	yes	yes	2	0.00021054	167.9	By MS/MS	By MS/MS	By MS/MS	By MS/MS	By MS/MS	By MS/MS
	LDWELEQR	RRSLASRFLNEKLEKLDWELEQRAGTLQLG	LNEKLEKLDWELEQRAGTLQLGRAGIFQSV	K	L	D	Q	R	A	0	1	0	1	0	1	2	0	0	0	2	0	0	0	0	0	0	1	0	0	0	0	8	0	1087.53	Packet:TUM_first_pool_10	Packet:TUM_first_pool_10	7880	7887	yes	yes	2	8.008e-05	173.68	By MS/MS	By MS/MS	By MS/MS	By MS/MS	By MS/MS	By MS/MS
	LEASELFK	QFDTLQKSLGVQVCRLEASELFKFLDEAQS	LGVQVCRLEASELFKFLDEAQSKRAELILE	R	L	E	F	K	F	1	0	0	0	0	0	2	0	0	0	2	1	0	1	0	1	0	0	0	0	0	0	8	0	935.496	Packet:TUM_first_pool_10	Packet:TUM_first_pool_10	1555	1562	yes	yes	2	3.129e-05	186.09	By MS/MS	By MS/MS	By MS/MS	By MS/MS	By MS/MS	By MS/MS
	LEELQLFK	IMDEALRILVDALQKLEELQLFKENFVIQE	LVDALQKLEELQLFKENFVIQELKVVNLLQ	K	L	E	F	K	E	0	0	0	0	0	1	2	0	0	0	3	1	0	1	0	0	0	0	0	0	0	0	8	0	1018.57	Packet:TUM_first_pool_10	Packet:TUM_first_pool_10	4270	4277	yes	yes	2	2.881e-06	195.81	By MS/MS	By MS/MS	By MS/MS	By MS/MS	By MS/MS	By MS/MS
	LEGQISAR	LLFLHTRKEGRDSVKLEGQISAREQEPNKD	EGRDSVKLEGQISAREQEPNKDRGLLQGLL	K	L	E	A	R	E	1	1	0	0	0	1	1	1	0	1	1	0	0	0	0	1	0	0	0	0	0	0	8	0	872.472	Packet:TUM_first_pool_10	Packet:TUM_first_pool_10	729	736	yes	yes	2	1.5343e-06	204.27	By MS/MS	By MS/MS	By MS/MS	By MS/MS	By MS/MS	By MS/MS
	LESIDGAR	ILSLDLKSPQVHFPKLESIDGARIQAIAWA	PQVHFPKLESIDGARIQAIAWARNDITAVT	K	L	E	A	R	I	1	1	0	1	0	0	1	1	0	1	1	0	0	0	0	1	0	0	0	0	0	0	8	0	859.44	Packet:TUM_first_pool_10	Packet:TUM_first_pool_10	3954	3961	yes	yes	2	0.0053378	120.46	By MS/MS	By MS/MS	By MS/MS	By MS/MS	By matching	By MS/MS
	LFCVGFTK	SALIKKLDPAYQVDRLFCVGFTKLLYGFLI	PAYQVDRLFCVGFTKLLYGFLIKEQPIFST	R	L	F	T	K	L	0	0	0	0	1	0	0	1	0	0	1	1	0	2	0	0	1	0	0	1	0	0	8	0	970.495	Packet:TUM_first_pool_10	Packet:TUM_first_pool_10	986	993	yes	yes	2	0.00059498	153.73	By MS/MS	By MS/MS	By MS/MS	By MS/MS	By MS/MS	By MS/MS
	LFSWIVNR	SLEHQKGIFHLTQIKLFSWIVNRFNHTAIS	FHLTQIKLFSWIVNRFNHTAISKTAFSNVG	K	L	F	N	R	F	0	1	1	0	0	0	0	0	0	1	1	0	0	1	0	1	0	1	0	1	0	0	8	0	1033.57	Packet:TUM_first_pool_10	Packet:TUM_first_pool_10	689	696	yes	yes	2	1.2121e-09	225.8	By MS/MS	By MS/MS	By MS/MS	By MS/MS	By matching	By MS/MS
	LFYTMDIR	NEALIEKYAFSFELRLFYTMDIRVNSFLSS	AFSFELRLFYTMDIRVNSFLSSRLPNHLTH	R	L	F	I	R	V	0	1	0	1	0	0	0	0	0	1	1	0	1	1	0	0	1	0	1	0	0	0	8	0	1057.53	Packet:TUM_first_pool_10	Packet:TUM_first_pool_10	3753	3760	yes	yes	2	6.8342e-05	176.66	By MS/MS	By MS/MS	By MS/MS	By MS/MS	By MS/MS	By MS/MS
	LGAFFLER	KTHTLCREVVQNFAKLGAFFLERYDPTNEN	VVQNFAKLGAFFLERYDPTNENKKSLPASL	K	L	G	E	R	Y	1	1	0	0	0	0	1	1	0	0	2	0	0	2	0	0	0	0	0	0	0	0	8	0	951.518	Packet:TUM_first_pool_10	Packet:TUM_first_pool_10	1331	1338	yes	yes	2	0.0019114	139.68	By MS/MS	By MS/MS	By MS/MS	By MS/MS	By MS/MS	By MS/MS
	LGVTGNIK	DMCLSSSKLAAEEAKLGVTGNIKNADNDWF	LAAEEAKLGVTGNIKNADNDWFRMTLSLAD	K	L	G	I	K	N	0	0	1	0	0	0	0	2	0	1	1	1	0	0	0	0	1	0	0	1	0	0	8	0	800.476	Packet:TUM_first_pool_10	Packet:TUM_first_pool_10	7106	7113	yes	yes	2	0.00019563	168.45	By MS/MS	By MS/MS	By MS/MS	By MS/MS	By MS/MS	By MS/MS
	LIDVLENR	SNVLGDKRLSLSPKKLIDVLENRLQVEELL	LSLSPKKLIDVLENRLQVEELLKLTQGTSQ	K	L	I	N	R	L	0	1	1	1	0	0	1	0	0	1	2	0	0	0	0	0	0	0	0	1	0	0	8	0	970.545	Packet:TUM_first_pool_10	Packet:TUM_first_pool_10	4359	4366	yes	yes	2	0.00022842	167.24	By MS/MS	By MS/MS	By MS/MS	By MS/MS	By MS/MS	By MS/MS
	LIEEETAR	LNPGEYRVALLDVFRLIEEETARAQYDELA	ALLDVFRLIEEETARAQYDELARQLTLQSM	R	L	I	A	R	A	1	1	0	0	0	0	3	0	0	1	1	0	0	0	0	0	1	0	0	0	0	0	8	0	959.492	Packet:TUM_first_pool_10	Packet:TUM_first_pool_10	5561	5568	yes	yes	2	6.9328e-05	176.41	By MS/MS	By MS/MS	By MS/MS	By MS/MS	By MS/MS	By MS/MS
	LIEEMEEK	IETVSLKNAITVPFKLIEEMEEKGTLEHKL	AITVPFKLIEEMEEKGTLEHKLKMESIYLQ	K	L	I	E	K	G	0	0	0	0	0	0	4	0	0	1	1	1	1	0	0	0	0	0	0	0	0	0	8	0	1019.48	Packet:TUM_first_pool_10	Packet:TUM_first_pool_10	2194	2201	yes	yes	2	1.2439e-09	225.57	By MS/MS	By MS/MS	By MS/MS	By MS/MS	By MS/MS	By MS/MS
	LIEQNRER	QPQLLVKQSCYMEARLIEQNRERENVLGSP	SCYMEARLIEQNRERENVLGSPKHLQELLE	R	L	I	E	R	E	0	2	1	0	0	1	2	0	0	1	1	0	0	0	0	0	0	0	0	0	0	0	8	1	1056.57	Packet:TUM_first_pool_10;Packet:TUM_missing_first_2	Packet:TUM_first_pool_10	2289	2296	no	no	2;3	0.042983	70.525	By MS/MS	By matching	By MS/MS		By matching
	LIMDEALR	LCELFIRVIADEEQKLIMDEALRILVDALQ	IADEEQKLIMDEALRILVDALQKLEELQLF	K	L	I	L	R	I	1	1	0	1	0	0	1	0	0	1	2	0	1	0	0	0	0	0	0	0	0	0	8	0	959.511	Packet:TUM_first_pool_10	Packet:TUM_first_pool_10	4254	4261	yes	yes	2	0.00039468	161.11	By matching	By MS/MS	By MS/MS	By MS/MS	By MS/MS	By MS/MS
	LIQEIVDK	MWGVLQKVQNPQGVRLIQEIVDKICQEVLP	QNPQGVRLIQEIVDKICQEVLPKMSGLGRS	R	L	I	D	K	I	0	0	0	1	0	1	1	0	0	2	1	1	0	0	0	0	0	0	0	1	0	0	8	0	956.554	Packet:TUM_first_pool_10	Packet:TUM_first_pool_10	7059	7066	yes	yes	2	0.004266	124.98	By MS/MS	By matching	By matching	By matching	By matching
	LITVALHR	PLFGLGRTPNCSQYRLITVALHRRFGIILE	PNCSQYRLITVALHRRFGIILEKITISHVG	R	L	I	H	R	R	1	1	0	0	0	0	0	0	1	1	2	0	0	0	0	0	1	0	0	1	0	0	8	0	921.576	Packet:TUM_first_pool_10	Packet:TUM_first_pool_10	5053	5060	yes	yes	2	0.0025201	133.81	By MS/MS	By MS/MS	By MS/MS	By MS/MS	By MS/MS	By MS/MS
	LKDDEILK	SPGSGVKITGYIVERLKDDEILKMLELVAQ	TGYIVERLKDDEILKMLELVAQKLPSPAPA	R	L	K	L	K	M	0	0	0	2	0	0	1	0	0	1	2	2	0	0	0	0	0	0	0	0	0	0	8	1	972.549	Packet:TUM_first_pool_10	Packet:TUM_first_pool_10	6554	6561	yes	yes	2	0.036522	126.24	By matching	By MS/MS	By MS/MS	By MS/MS	By MS/MS	By MS/MS
	LKDPNIIR	EFGIVHRQLLQATLRLKDPNIIRKDLEESI	LLQATLRLKDPNIIRKDLEESIRAGALASL	R	L	K	I	R	K	0	1	1	1	0	0	0	0	0	2	1	1	0	0	1	0	0	0	0	0	0	0	8	1	967.581	Packet:TUM_first_pool_10	Packet:TUM_first_pool_10	4846	4853	yes	yes	2	0.037456	125.81	By matching	By matching	By MS/MS	By MS/MS	By MS/MS	By MS/MS
	LKLEELTK	AWASLKRVGQALGERLKLEELTKFICEQCG	GQALGERLKLEELTKFICEQCGKGPALSIM	R	L	K	T	K	F	0	0	0	0	0	0	2	0	0	0	3	2	0	0	0	0	1	0	0	0	0	0	8	1	972.586	Packet:TUM_first_pool_10	Packet:TUM_first_pool_10	1291	1298	yes	yes	2	0.00049203	180.45	By MS/MS	By MS/MS	By MS/MS	By MS/MS	By MS/MS	By MS/MS
	LKVENTIR	LGAVQVKIHTDVQTKLKVENTIRRAPDSGS	HTDVQTKLKVENTIRRAPDSGSKRGLLRLP	K	L	K	I	R	R	0	1	1	0	0	0	1	0	0	1	1	1	0	0	0	0	1	0	0	1	0	0	8	1	971.576	Packet:TUM_first_pool_10	Packet:TUM_first_pool_10	2066	2073	yes	yes	2	0.00012017	190.73	By MS/MS	By MS/MS	By MS/MS	By MS/MS	By MS/MS	By MS/MS
	LLAQTTLR	VSLFLFRDAFLEEFRLLAQTTLRQAGQSVF	AFLEEFRLLAQTTLRQAGQSVFRAILGAVE	R	L	L	L	R	Q	1	1	0	0	0	1	0	0	0	0	3	0	0	0	0	0	2	0	0	0	0	0	8	0	914.555	Packet:TUM_first_pool_10	Packet:TUM_first_pool_10	4750	4757	yes	yes	2	0.00094561	148.99	By MS/MS	By MS/MS	By MS/MS	By MS/MS	By MS/MS	By MS/MS
	LLASFFDR	GPNAEPRGSLSDFLKLLASFFDRDPLLQPG	SLSDFLKLLASFFDRDPLLQPGRYYLDSLD	K	L	L	D	R	D	1	1	0	1	0	0	0	0	0	0	2	0	0	2	0	1	0	0	0	0	0	0	8	0	967.513	Packet:TUM_first_pool_10	Packet:TUM_first_pool_10	7389	7396	yes	yes	2	2.3623e-06	199.07	By MS/MS	By MS/MS	By MS/MS	By MS/MS	By MS/MS	By MS/MS
	LLCELFIR	APVVLSRNPVYTTGRLLCELFIRVIADEEQ	PVYTTGRLLCELFIRVIADEEQKLIMDEAL	R	L	L	I	R	V	0	1	0	0	1	0	1	0	0	1	3	0	0	1	0	0	0	0	0	0	0	0	8	0	1062.59	Packet:TUM_first_pool_10	Packet:TUM_first_pool_10	4238	4245	yes	yes	2	0.00059498	153.73	By MS/MS	By MS/MS	By MS/MS	By MS/MS	By MS/MS	By MS/MS
	LLCSWQLR	VLFSGSLRLGTVPLRLLCSWQLRQGQTRLS	LGTVPLRLLCSWQLRQGQTRLSKGAHLALR	R	L	L	L	R	Q	0	1	0	0	1	1	0	0	0	0	3	0	0	0	0	1	0	1	0	0	0	0	8	0	1074.56	Packet:TUM_first_pool_10	Packet:TUM_first_pool_10	1692	1699	yes	yes	2	6.9328e-05	176.41	By MS/MS	By MS/MS	By MS/MS	By MS/MS	By MS/MS	By MS/MS
	LLDASDAK	GYYEIDRFWAYADYKLLDASDAKLTPGTTC	WAYADYKLLDASDAKLTPGTTCRFGGWFAI	K	L	L	A	K	L	2	0	0	2	0	0	0	0	0	0	2	1	0	0	0	1	0	0	0	0	0	0	8	0	831.434	Packet:TUM_first_pool_10	Packet:TUM_first_pool_10	7469	7476	yes	yes	2	0.00050054	157.21		By MS/MS	By matching	By MS/MS	By matching	By MS/MS
	LLDFLNVK	VFNEILRYQDFDWLRLLDFLNVKNLGGNPF	QDFDWLRLLDFLNVKNLGGNPFRSNSPENT	R	L	L	V	K	N	0	0	1	1	0	0	0	0	0	0	3	1	0	1	0	0	0	0	0	1	0	0	8	0	960.564	Packet:TUM_first_pool_10	Packet:TUM_first_pool_10	1179	1186	yes	yes	2	2.6387e-05	187.34	By MS/MS	By MS/MS	By MS/MS	By MS/MS	By MS/MS	By MS/MS
	LLDQEDYK	EATLIKRRLDTDLARLLDQEDYKVLHVDSS	LDTDLARLLDQEDYKVLHVDSSRELLETER	R	L	L	Y	K	V	0	0	0	2	0	1	1	0	0	0	2	1	0	0	0	0	0	0	1	0	0	0	8	0	1022.49	Packet:TUM_first_pool_10	Packet:TUM_first_pool_10	5155	5162	yes	yes	2	0.0017203	141.52	By MS/MS	By MS/MS	By MS/MS	By MS/MS	By MS/MS	By MS/MS
	LLDWLVDR	LLAALQKQFYSVFDRLLDWLVDRRQPQLLV	FYSVFDRLLDWLVDRRQPQLLVKQSCYMEA	R	L	L	D	R	R	0	1	0	2	0	0	0	0	0	0	3	0	0	0	0	0	0	1	0	1	0	0	8	0	1028.57	Packet:TUM_first_pool_10	Packet:TUM_first_pool_10	2265	2272	yes	yes	2	0.0066549	114.89	By MS/MS	By MS/MS	By matching	By MS/MS	By MS/MS	By MS/MS
	LLEEEEEK	DVGLDCKIALNVAGKLLEEEEEKAMLAGSA	ALNVAGKLLEEEEEKAMLAGSARIPFVYSL	K	L	L	E	K	A	0	0	0	0	0	0	5	0	0	0	2	1	0	0	0	0	0	0	0	0	0	0	8	0	1017.49	Packet:TUM_first_pool_10;Packet:TUM_first_pool_32	Packet:TUM_first_pool_10	3841	3848	yes	no	2	3.2097e-14	242.52	By MS/MS	By MS/MS	By MS/MS	By MS/MS	By MS/MS	By MS/MS
	LLEEIEEK	LSSFIVKIQQIPNVRLLEEIEEKSLSVGLE	QQIPNVRLLEEIEEKSLSVGLEKIISSIEQ	R	L	L	E	K	S	0	0	0	0	0	0	4	0	0	1	2	1	0	0	0	0	0	0	0	0	0	0	8	0	1001.53	Packet:TUM_first_pool_10	Packet:TUM_first_pool_10	6698	6705	yes	yes	2	3.9912e-07	211.39	By MS/MS	By MS/MS	By MS/MS	By MS/MS	By MS/MS	By MS/MS
	LLEHSFIK	LEQELHKVEEAILEKLLEHSFIKIDYSHFH	EEAILEKLLEHSFIKIDYSHFHKQQVEAIE	K	L	L	I	K	I	0	0	0	0	0	0	1	0	1	1	2	1	0	1	0	1	0	0	0	0	0	0	8	0	985.56	Packet:TUM_first_pool_10	Packet:TUM_first_pool_10	5729	5736	yes	yes	2	0.0010141	148.33	By MS/MS	By MS/MS	By MS/MS	By MS/MS	By MS/MS	By MS/MS
	LLEVNSSR	VVLPFPKQTLTVLIKLLEVNSSRLLNPNIA	TLTVLIKLLEVNSSRLLNPNIAKFLSQLLE	K	L	L	S	R	L	0	1	1	0	0	0	1	0	0	0	2	0	0	0	0	2	0	0	0	1	0	0	8	0	916.498	Packet:TUM_first_pool_10;Packet:TUM_missing_first_1	Packet:TUM_first_pool_10	4049	4056	no	no	2	0.0020291	138.54	By MS/MS	By MS/MS	By MS/MS	By MS/MS	By MS/MS	By MS/MS
	LLGDVSCR	QVLGLSKRLMKEALRLLGDVSCRLQEMDEE	LMKEALRLLGDVSCRLQEMDEERFQYILNP	R	L	L	C	R	L	0	1	0	1	1	0	0	1	0	0	2	0	0	0	0	1	0	0	0	1	0	0	8	0	918.459	Packet:TUM_first_pool_10	Packet:TUM_first_pool_10	1402	1409	yes	yes	2	0.00045089	159.04	By MS/MS	By MS/MS	By MS/MS	By MS/MS	By MS/MS	By MS/MS
	LLLPDDFK	LTHTVYKLGVPLPERLLLPDDFKDCQVIDG	GVPLPERLLLPDDFKDCQVIDGRVRVELSN	R	L	L	F	K	D	0	0	0	2	0	0	0	0	0	0	3	1	0	1	1	0	0	0	0	0	0	0	8	0	959.533	Packet:TUM_first_pool_10;Packet:TUM_first_pool_98	Packet:TUM_first_pool_10	2388	2395	yes	no	2	0.019014	98.458	By MS/MS	By MS/MS	By MS/MS	By MS/MS	By MS/MS	By MS/MS
	LLLQNELK	AISFLERSSSLVDIRLLLQNELKDATIQEL	SSLVDIRLLLQNELKDATIQELKALKQFEE	R	L	L	L	K	D	0	0	1	0	0	1	1	0	0	0	4	1	0	0	0	0	0	0	0	0	0	0	8	0	969.586	Packet:TUM_first_pool_10	Packet:TUM_first_pool_10	6186	6193	yes	yes	2	5.8327e-05	179.21	By MS/MS	By MS/MS	By MS/MS	By MS/MS	By MS/MS	By MS/MS
	LLNIWQER	ASGVEVLRDILGGIRLLNIWQERLADSLIG	DILGGIRLLNIWQERLADSLIGKMLGAVQV	R	L	L	E	R	L	0	1	1	0	0	1	1	0	0	1	2	0	0	0	0	0	0	1	0	0	0	0	8	0	1070.59	Packet:TUM_first_pool_10	Packet:TUM_first_pool_10	2034	2041	yes	yes	2	0.00014778	170.22	By matching	By matching	By matching	By MS/MS	By matching	By MS/MS
	LLNPNIAK	TLTVLIKLLEVNSSRLLNPNIAKFLSQLLE	LEVNSSRLLNPNIAKFLSQLLERGLNISAV	R	L	L	A	K	F	1	0	2	0	0	0	0	0	0	1	2	1	0	0	1	0	0	0	0	0	0	0	8	0	881.533	Packet:TUM_first_pool_10	Packet:TUM_first_pool_10	4057	4064	yes	yes	2	0.0025557	133.47	By MS/MS	By matching	By MS/MS	By MS/MS	By MS/MS	By MS/MS
	LLNTAITR	LVCPVTRLLYVTPEKLLNTAITRCPSAMGI	LYVTPEKLLNTAITRCPSAMGIKVGPNAEP	K	L	L	T	R	C	1	1	1	0	0	0	0	0	0	1	2	0	0	0	0	0	2	0	0	0	0	0	8	0	900.539	Packet:TUM_first_pool_10	Packet:TUM_first_pool_10	7357	7364	yes	yes	2	7.1308e-05	175.91	By MS/MS	By matching	By matching	By matching	By MS/MS	By matching
	LLPLYFPR	VGFEAQKVPASLKEKLLPLYFPRRDSDAPG	PASLKEKLLPLYFPRRDSDAPGKVLNKIFV	K	L	L	P	R	R	0	1	0	0	0	0	0	0	0	0	3	0	0	1	2	0	0	0	1	0	0	0	8	0	1017.6	Packet:TUM_first_pool_10	Packet:TUM_first_pool_10	5293	5300	yes	yes	2	0.0004316	159.75	By MS/MS	By MS/MS	By matching	By MS/MS	By MS/MS	By matching
	LLQPLVPR	VPPCKVEEIICGLIKLLQPLVPRQLLSVVK	IICGLIKLLQPLVPRQLLSVVKCFTCSTCR	K	L	L	P	R	Q	0	1	0	0	0	1	0	0	0	0	3	0	0	0	2	0	0	0	0	1	0	0	8	0	934.596	Packet:TUM_first_pool_10	Packet:TUM_first_pool_10	536	543	yes	yes	2	0.0068228	114.19	By MS/MS	By MS/MS	By MS/MS	By MS/MS	By MS/MS	By MS/MS
	LLQQLFLK	VEDLKLRQAGDDFSRLLQQLFLKAQGGGAL	AGDDFSRLLQQLFLKAQGGGALRLAENVKI	R	L	L	L	K	A	0	0	0	0	0	2	0	0	0	0	4	1	0	1	0	0	0	0	0	0	0	0	8	0	1001.63	Packet:TUM_first_pool_10	Packet:TUM_first_pool_10	3443	3450	yes	yes	2	7.9066e-05	173.93	By MS/MS	By MS/MS	By MS/MS	By MS/MS	By MS/MS	By MS/MS
	LLSDDYDR	INDLLVKYLQVECDRLLSDDYDRRPSGVSN	LQVECDRLLSDDYDRRPSGVSNRAGFLDNF	R	L	L	D	R	R	0	1	0	3	0	0	0	0	0	0	2	0	0	0	0	1	0	0	1	0	0	0	8	0	995.456	Packet:TUM_first_pool_10	Packet:TUM_first_pool_10	3275	3282	yes	yes	2	0.0020955	137.9	By MS/MS	By MS/MS	By MS/MS	By MS/MS	By MS/MS	By MS/MS
	LLSLGLK	SVDGIRHLLDGIQRKLLSLGLKSQVFNILR	LLDGIQRKLLSLGLKSQVFNILRAALTGAK	K	L	L	L	K	S	0	0	0	0	0	0	0	1	0	0	4	1	0	0	0	1	0	0	0	0	0	0	7	0	742.495	Packet:TUM_first_pool_10	Packet:TUM_first_pool_10	3082	3088	yes	no	2	0.073218	132.96	By matching	By matching	By matching	By matching	By matching	By MS/MS
	LLSVDGIR	PTLSEKKEGTTPKPKLLSVDGIRHLLDGIQ	GTTPKPKLLSVDGIRHLLDGIQRKLLSLGL	K	L	L	I	R	H	0	1	0	1	0	0	0	1	0	1	2	0	0	0	0	1	0	0	0	1	0	0	8	0	871.513	Packet:TUM_first_pool_10	Packet:TUM_first_pool_10	3065	3072	yes	yes	2	0.0010435	148.04	By MS/MS	By MS/MS	By MS/MS	By MS/MS	By MS/MS	By MS/MS
	LLTDVIGK	LSEDTIRHPNIITFKLLTDVIGKASGVEVL	PNIITFKLLTDVIGKASGVEVLRDILGGIR	K	L	L	G	K	A	0	0	0	1	0	0	0	1	0	1	2	1	0	0	0	0	1	0	0	1	0	0	8	0	857.522	Packet:TUM_first_pool_10;Packet:TUM_first_pool_25	Packet:TUM_first_pool_10	2011	2018	yes	no	2	0.013481	104.37	By matching	By MS/MS	By MS/MS	By matching	By matching	By matching
	LLTEMDAR	LSSLQGRHSLLLHSKLLTEMDARLLLHDKD	SLLLHSKLLTEMDARLLLHDKDRQAVSKNL	K	L	L	A	R	L	1	1	0	1	0	0	1	0	0	0	2	0	1	0	0	0	1	0	0	0	0	0	8	0	947.475	Packet:TUM_first_pool_10;Packet:TUM_first_pool_58	Packet:TUM_first_pool_10	1948	1955	yes	no	2	3.1127e-05	186.13	By MS/MS	By MS/MS	By MS/MS	By MS/MS	By MS/MS	By MS/MS
	LLTHTVYK	QVLEVERFFESHVARLLTHTVYKLGVPLPE	FESHVARLLTHTVYKLGVPLPERLLLPDDF	R	L	L	Y	K	L	0	0	0	0	0	0	0	0	1	0	2	1	0	0	0	0	2	0	1	1	0	0	8	0	973.56	Packet:TUM_first_pool_10	Packet:TUM_first_pool_10	2372	2379	yes	yes	2	0.0013238	145.34	By MS/MS	By MS/MS	By MS/MS	By MS/MS	By matching	By MS/MS
	LLVELVQK	SPPFECRVLGVENLRLLVELVQKTRRSLAS	LGVENLRLLVELVQKTRRSLASRFLNEKLE	R	L	L	Q	K	T	0	0	0	0	0	1	1	0	0	0	3	1	0	0	0	0	0	0	0	2	0	0	8	0	940.596	Packet:TUM_first_pool_10	Packet:TUM_first_pool_10	7856	7863	yes	yes	2	6.8342e-05	176.66	By MS/MS	By MS/MS	By MS/MS	By MS/MS	By MS/MS	By MS/MS
	LLYIPLAK	ADLILEKFSIPDLDRLLYIPLAKFANSFIP	SIPDLDRLLYIPLAKFANSFIPKISLHSIN	R	L	L	A	K	F	1	0	0	0	0	0	0	0	0	1	3	1	0	0	1	0	0	0	1	0	0	0	8	0	929.595	Packet:TUM_first_pool_10	Packet:TUM_first_pool_10	4543	4550	yes	yes	2	0.0050026	121.87	By MS/MS	By MS/MS	By MS/MS	By matching	By MS/MS	By matching
	LLYVTPEK	FGDYLSRQLVCPVTRLLYVTPEKLLNTAIT	LVCPVTRLLYVTPEKLLNTAITRCPSAMGI	R	L	L	E	K	L	0	0	0	0	0	0	1	0	0	0	2	1	0	0	1	0	1	0	1	1	0	0	8	0	961.548	Packet:TUM_first_pool_10	Packet:TUM_first_pool_10	7349	7356	yes	yes	2	0.0052989	120.62	By MS/MS	By MS/MS	By MS/MS	By MS/MS	By MS/MS	By MS/MS
	LMLQMNAK	PPLPTIRIAEPGAVRLMLQMNAKQVLGLSK	AEPGAVRLMLQMNAKQVLGLSKRLMKEALR	R	L	M	A	K	Q	1	0	1	0	0	1	0	0	0	0	2	1	2	0	0	0	0	0	0	0	0	0	8	0	947.493	Packet:TUM_first_pool_10	Packet:TUM_first_pool_10	1379	1386	yes	yes	2	7.1837e-05	143.02	By MS/MS	By MS/MS	By MS/MS	By MS/MS	By MS/MS	By MS/MS
	LNILGGLR	DIIVFGKILTDSIQRLNILGGLRQHKEEEA	LTDSIQRLNILGGLRQHKEEEAKENIVQER	R	L	N	L	R	Q	0	1	1	0	0	0	0	2	0	1	3	0	0	0	0	0	0	0	0	0	0	0	8	0	854.534	Packet:TUM_first_pool_10	Packet:TUM_first_pool_10	6450	6457	yes	yes	2	8.0405e-05	173.59	By MS/MS	By MS/MS	By MS/MS	By MS/MS	By MS/MS	By MS/MS
	LNLSIWHR	WDPTVGKCLIGIIIKLNLSIWHRVFDWIAY	LIGIIIKLNLSIWHRVFDWIAYKSSLSADL	K	L	N	H	R	V	0	1	1	0	0	0	0	0	1	1	2	0	0	0	0	1	0	1	0	0	0	0	8	0	1037.58	Packet:TUM_first_pool_10	Packet:TUM_first_pool_10	7590	7597	yes	yes	2	0.0013431	145.16	By MS/MS	By MS/MS	By MS/MS	By MS/MS	By MS/MS	By MS/MS
	LNSNMVGK	YGFVSFKIVDVIGEKLNSNMVGKIPDWFLN	VDVIGEKLNSNMVGKIPDWFLNRWEEEYTV	K	L	N	G	K	I	0	0	2	0	0	0	0	1	0	0	1	1	1	0	0	1	0	0	0	1	0	0	8	0	861.438	Packet:TUM_first_pool_10	Packet:TUM_first_pool_10	857	864	yes	yes	2	0.0040693	125.81	By MS/MS	By MS/MS	By MS/MS
	LNSPESFK	TTPYMTKESSPLVLRLNSPESFKLDQAVLD	SSPLVLRLNSPESFKLDQAVLDLQRDPKAI	R	L	N	F	K	L	0	0	1	0	0	0	1	0	0	0	1	1	0	1	1	2	0	0	0	0	0	0	8	0	920.46	Packet:TUM_first_pool_10	Packet:TUM_first_pool_10	5519	5526	yes	yes	2	0.00049727	157.33	By MS/MS	By MS/MS	By MS/MS	By MS/MS	By MS/MS	By MS/MS
	LNVEGTER	LVEFSHKERLRNIERLNVEGTERKDKMSSF	RLRNIERLNVEGTERKDKMSSFKRQDTLPE	R	L	N	E	R	K	0	1	1	0	0	0	2	1	0	0	1	0	0	0	0	0	1	0	0	1	0	0	8	0	916.461	Packet:TUM_first_pool_10	Packet:TUM_first_pool_10	1442	1449	yes	yes	2	5.1805e-05	180.87	By MS/MS	By MS/MS	By MS/MS	By MS/MS	By MS/MS	By MS/MS
	LPANLLYK	MESIYLQKGSALEEKLPANLLYKIFNTFGP	GSALEEKLPANLLYKIFNTFGPRKQEYLEN	K	L	P	Y	K	I	1	0	1	0	0	0	0	0	0	0	3	1	0	0	1	0	0	0	1	0	0	0	8	0	930.554	Packet:TUM_first_pool_10	Packet:TUM_first_pool_10	2225	2232	yes	yes	2	0.00036878	162.07	By MS/MS	By MS/MS	By MS/MS	By MS/MS	By MS/MS	By MS/MS
	LPDTQLLK	LQTPESRATILDIIKLPDTQLLKLDLGAQG	TILDIIKLPDTQLLKLDLGAQGKLTFSEAI	K	L	P	L	K	L	0	0	0	1	0	1	0	0	0	0	3	1	0	0	1	0	1	0	0	0	0	0	8	0	926.544	Packet:TUM_first_pool_10	Packet:TUM_first_pool_10	6378	6385	yes	yes	2	5.9192e-05	178.99	By MS/MS	By MS/MS	By MS/MS	By MS/MS	By MS/MS	By MS/MS
	LPEEPITR	LLEAAIREEIVELMRLPEEPITRSSLVIQW	EIVELMRLPEEPITRSSLVIQWRILQLQEK	R	L	P	T	R	S	0	1	0	0	0	0	2	0	0	1	1	0	0	0	2	0	1	0	0	0	0	0	8	0	953.518	Packet:TUM_first_pool_10	Packet:TUM_first_pool_10	435	442	yes	yes	2	0.00029672	164.72	By MS/MS	By MS/MS	By MS/MS	By MS/MS	By MS/MS	By MS/MS
	LPLGTLSK	LQEEVARHCCPAGFRLPLGTLSKTQSVNLP	CCPAGFRLPLGTLSKTQSVNLPKGSLFSAR	R	L	P	S	K	T	0	0	0	0	0	0	0	1	0	0	3	1	0	0	1	1	1	0	0	0	0	0	8	0	827.512	Packet:TUM_first_pool_10	Packet:TUM_first_pool_10	5769	5776	yes	yes	2	0.0013238	145.34	By MS/MS	By MS/MS	By MS/MS	By MS/MS	By MS/MS	By MS/MS
	LPPYIILR	SVDGEDAKISELGARLPPYIILRYLMDNLF	ISELGARLPPYIILRYLMDNLFKVLVQHCP	R	L	P	L	R	Y	0	1	0	0	0	0	0	0	0	2	2	0	0	0	2	0	0	0	1	0	0	0	8	0	983.617	Packet:TUM_first_pool_10	Packet:TUM_first_pool_10	2669	2676	yes	yes	2	0.0026105	132.94	By MS/MS	By MS/MS	By MS/MS	By MS/MS	By MS/MS	By MS/MS
	LPSADVYR	EAFNLLLRALVAVLRLPSADVYREINDLLV	ALVAVLRLPSADVYREINDLLVKYLQVECD	R	L	P	Y	R	E	1	1	0	1	0	0	0	0	0	0	1	0	0	0	1	1	0	0	1	1	0	0	8	0	919.476	Packet:TUM_first_pool_10	Packet:TUM_first_pool_10	3251	3258	yes	yes	2	0.0025422	133.6	By matching	By MS/MS	By MS/MS	By MS/MS	By MS/MS	By MS/MS
	LPSPAPAR	KDDEILKMLELVAQKLPSPAPARALLAQAR	LELVAQKLPSPAPARALLAQARAATAQYLS	K	L	P	A	R	A	2	1	0	0	0	0	0	0	0	0	1	0	0	0	3	1	0	0	0	0	0	0	8	0	807.46	Packet:TUM_first_pool_10	Packet:TUM_first_pool_10	6570	6577	yes	yes	2	0.0073839	111.82	By MS/MS	By matching	By MS/MS	By MS/MS	By MS/MS	By MS/MS
	LPTLSEKK	EFNDFDKLQDTNRLKLPTLSEKKEGTTPKP	QDTNRLKLPTLSEKKEGTTPKPKLLSVDGI	K	L	P	K	K	E	0	0	0	0	0	0	1	0	0	0	2	2	0	0	1	1	1	0	0	0	0	0	8	1	914.544	Packet:TUM_first_pool_10	Packet:TUM_first_pool_10	3049	3056	yes	yes	2	5.9789e-05	172.15	By MS/MS	By MS/MS	By MS/MS	By MS/MS	By MS/MS	By MS/MS
	LQALEATCK	LQALNIRFHLFDIHKLQALEATCKSEELLA	LFDIHKLQALEATCKSEELLAERQEIVEHV	K	L	Q	C	K	S	2	0	0	0	1	1	1	0	0	0	2	1	0	0	0	0	1	0	0	0	0	0	9	0	1032.53	Packet:TUM_first_pool_10	Packet:TUM_first_pool_10	7154	7162	yes	yes	2	8.3085e-13	213.85		By MS/MS	By MS/MS		By MS/MS	By MS/MS
	LQEEIVNSVK	HAKNGHRCNNVLYIRLQEEIVNSVKYLLED	VLYIRLQEEIVNSVKYLLEDEPRRDELEFE	R	L	Q	V	K	Y	0	0	1	0	0	1	2	0	0	1	1	1	0	0	0	1	0	0	0	2	0	0	10	0	1157.63	Packet:TUM_first_pool_10	Packet:TUM_first_pool_10	3603	3612	yes	yes	2	6.1526e-19	214.71	By MS/MS	By matching	By MS/MS	By MS/MS	By MS/MS	By MS/MS
	LQEMDEER	LMKEALRLLGDVSCRLQEMDEERFQYILNP	LGDVSCRLQEMDEERFQYILNPRVLVEFSH	R	L	Q	E	R	F	0	1	0	1	0	1	3	0	0	0	1	0	1	0	0	0	0	0	0	0	0	0	8	0	1048.45	Packet:TUM_first_pool_10	Packet:TUM_first_pool_10	1410	1417	yes	yes	2	1.4124e-09	224.36	By MS/MS	By MS/MS	By MS/MS	By MS/MS	By MS/MS	By MS/MS
	LQEYLSGR	IPEELEKAVNILPNRLQEYLSGRRLLQQAA	VNILPNRLQEYLSGRRLLQQAARSCASSYQ	R	L	Q	G	R	R	0	1	0	0	0	1	1	1	0	0	2	0	0	0	0	1	0	0	1	0	0	0	8	0	964.498	Packet:TUM_first_pool_10	Packet:TUM_first_pool_10	2934	2941	yes	yes	2	0.00061243	153.08	By MS/MS	By MS/MS	By MS/MS	By MS/MS	By MS/MS	By MS/MS
	LQQIQDAR	ASFFLSRLEAEEERRLQQIQDAREGLIAGE	EAEEERRLQQIQDAREGLIAGEKSPDSFSM	R	L	Q	A	R	E	1	1	0	1	0	3	0	0	0	1	1	0	0	0	0	0	0	0	0	0	0	0	8	0	970.52	Packet:TUM_first_pool_10	Packet:TUM_first_pool_10	905	912	yes	yes	2	0.00049727	157.33	By MS/MS	By MS/MS	By MS/MS	By MS/MS	By MS/MS	By MS/MS
	LQTLPVSR	EHLLRFSEEGLVNARLQTLPVSRLILPNKQ	EGLVNARLQTLPVSRLILPNKQKLLAGNAK	R	L	Q	S	R	L	0	1	0	0	0	1	0	0	0	0	2	0	0	0	1	1	1	0	0	1	0	0	8	0	912.539	Packet:TUM_first_pool_10	Packet:TUM_first_pool_10	6993	7000	yes	yes	2	0.071255	78.77	By matching	By matching	By MS/MS	By matching	By matching
	LQVEELLK	LSLSPKKLIDVLENRLQVEELLKLTQGTSQ	IDVLENRLQVEELLKLTQGTSQKLTQLNLD	R	L	Q	L	K	L	0	0	0	0	0	1	2	0	0	0	3	1	0	0	0	0	0	0	0	1	0	0	8	0	970.57	Packet:TUM_first_pool_10	Packet:TUM_first_pool_10	4367	4374	yes	yes	2	5.3456e-05	180.45	By MS/MS	By MS/MS	By MS/MS	By MS/MS	By MS/MS	By MS/MS
	LRLEVLNR	EEIYPIKFSAQSQARLRLEVLNRTVQVALD	SAQSQARLRLEVLNRTVQVALDKDSEIMQQ	R	L	R	N	R	T	0	2	1	0	0	0	1	0	0	0	3	0	0	0	0	0	0	0	0	1	0	0	8	1	1011.62	Packet:TUM_first_pool_10	Packet:TUM_first_pool_10	1860	1867	yes	yes	2	2.3134e-14	193.86	By MS/MS	By MS/MS	By matching	By MS/MS	By MS/MS	By MS/MS
	LSETYSNR	AFAEFEKSIDDLEEKLSETYSNRVTNSLGQ	IDDLEEKLSETYSNRVTNSLGQRVLGFGTK	K	L	S	N	R	V	0	1	1	0	0	0	1	0	0	0	1	0	0	0	0	2	1	0	1	0	0	0	8	0	968.456	Packet:TUM_first_pool_10	Packet:TUM_first_pool_10	4663	4670	yes	yes	2	1.7804e-09	221.7	By MS/MS	By MS/MS	By MS/MS	By MS/MS	By MS/MS	By MS/MS
	LSLDYFEK	EVLPQARVSPFFVPKLSLDYFEKAFLESVK	SPFFVPKLSLDYFEKAFLESVKKTAGSVIL	K	L	S	E	K	A	0	0	0	1	0	0	1	0	0	0	2	1	0	1	0	1	0	0	1	0	0	0	8	0	1013.51	Packet:TUM_first_pool_10;Packet:TUM_first_pool_102	Packet:TUM_first_pool_10	1107	1114	yes	no	2	0.00094561	148.99	By matching	By matching	By matching	By MS/MS	By MS/MS	By MS/MS
	LSSSIQVK	SLGPTERVSEVLQNRLSSSIQVKEAFRVLD	SEVLQNRLSSSIQVKEAFRVLDRYESELSL	R	L	S	V	K	E	0	0	0	0	0	1	0	0	0	1	1	1	0	0	0	3	0	0	0	1	0	0	8	0	860.497	Packet:TUM_first_pool_10	Packet:TUM_first_pool_10	2870	2877	yes	yes	2	0.0061792	116.9	By MS/MS	By MS/MS	By MS/MS	By MS/MS	By MS/MS	By MS/MS
	LSVTNLEDLK	NEELILRQITEEVERLSVTNLEDLKQAILA	EEVERLSVTNLEDLKQAILAVKLYSQFLGK	R	L	S	L	K	Q	0	0	1	1	0	0	1	0	0	0	3	1	0	0	0	1	1	0	0	1	0	0	10	0	1130.62	Packet:TUM_first_pool_10	Packet:TUM_first_pool_10	3203	3212	yes	yes	2	9.8035e-20	231.38	By MS/MS	By MS/MS	By MS/MS	By MS/MS	By MS/MS	By MS/MS
	LTFSEAIR	PDTQLLKLDLGAQGKLTFSEAIRETRLQEV	DLGAQGKLTFSEAIRETRLQEVRVVFAVLG	K	L	T	I	R	E	1	1	0	0	0	0	1	0	0	1	1	0	0	1	0	1	1	0	0	0	0	0	8	0	935.508	Packet:TUM_first_pool_10	Packet:TUM_first_pool_10	6394	6401	yes	yes	2	0.0024165	134.81	By MS/MS	By matching	By MS/MS	By MS/MS	By MS/MS	By MS/MS
	LTPEELER	DDYSLERMWYSFDHKLTPEELERHLALSSS	WYSFDHKLTPEELERHLALSSSKHQLETHY	K	L	T	E	R	H	0	1	0	0	0	0	3	0	0	0	2	0	0	0	1	0	1	0	0	0	0	0	8	0	985.508	Packet:TUM_first_pool_10	Packet:TUM_first_pool_10	2154	2161	yes	yes	2	0.061633	81.191	By matching	By matching	By matching	By matching	By MS/MS	By matching
	LTQLNLDR	QVEELLKLTQGTSQKLTQLNLDRNQITNNQ	TQGTSQKLTQLNLDRNQITNNQRSLSCASS	K	L	T	D	R	N	0	1	1	1	0	1	0	0	0	0	3	0	0	0	0	0	1	0	0	0	0	0	8	0	971.54	Packet:TUM_first_pool_10	Packet:TUM_first_pool_10	4383	4390	yes	yes	2	4.9135e-05	181.55	By MS/MS	By MS/MS	By MS/MS	By MS/MS	By MS/MS	By MS/MS
	LVAWVLHR	LLETERRTGYVLQIRLVAWVLHRQKFPLLT	GYVLQIRLVAWVLHRQKFPLLTTRLYLNVL	R	L	V	H	R	Q	1	1	0	0	0	0	0	0	1	0	2	0	0	0	0	0	0	1	0	2	0	0	8	0	992.592	Packet:TUM_first_pool_10	Packet:TUM_first_pool_10	5187	5194	yes	yes	2	0.0030874	129.96	By MS/MS	By MS/MS	By MS/MS	By MS/MS	By MS/MS	By MS/MS
	LVDEEPQLTK	PFVYSLRIPTEHLLRLVDEEPQLTKIILAV	EHLLRLVDEEPQLTKIILAVMDREKAEEIY	R	L	V	T	K	I	0	0	0	1	0	1	2	0	0	0	2	1	0	0	1	0	1	0	0	1	0	0	10	0	1170.61	Packet:TUM_first_pool_10	Packet:TUM_first_pool_10	3873	3882	yes	yes	2	8.6053e-09	190.62	By MS/MS	By MS/MS	By MS/MS	By MS/MS	By MS/MS	By MS/MS
	LVDIICDK	EMEKRDLEAEIHPLKLVDIICDKQAILAAQ	AEIHPLKLVDIICDKQAILAAQRSPGLPIR	K	L	V	D	K	Q	0	0	0	2	1	0	0	0	0	2	1	1	0	0	0	0	0	0	0	1	0	0	8	0	974.511	Packet:TUM_first_pool_10	Packet:TUM_first_pool_10	625	632	yes	yes	2	0.0070429	113.26	By MS/MS	By MS/MS	By MS/MS	By MS/MS	By MS/MS	By MS/MS
	LVETMYFK	CLSLSDRGLEEYLEKLVETMYFKISGTVNI	LEEYLEKLVETMYFKISGTVNIREQMLLLE	K	L	V	F	K	I	0	0	0	0	0	0	1	0	0	0	1	1	1	1	0	0	1	0	1	1	0	0	8	0	1029.52	Packet:TUM_first_pool_10	Packet:TUM_first_pool_10	6828	6835	yes	yes	2	6.2755e-05	178.08	By MS/MS	By MS/MS	By MS/MS	By MS/MS	By MS/MS	By MS/MS
	LVLTASDR	PSLVASKFTDELEQKLVLTASDRSVLLITC	TDELEQKLVLTASDRSVLLITCKKPEPTID	K	L	V	D	R	S	1	1	0	1	0	0	0	0	0	0	2	0	0	0	0	1	1	0	0	1	0	0	8	0	873.492	Packet:TUM_first_pool_10	Packet:TUM_first_pool_10	8031	8038	yes	yes	2	0.0013238	145.34	By MS/MS	By MS/MS	By MS/MS	By MS/MS	By MS/MS	By MS/MS
	LVNSGIYK	FFQSAIKIEQYLLEKLVNSGIYKDAPLAVL	EQYLLEKLVNSGIYKDAPLAVLRTNHFTIP	K	L	V	Y	K	D	0	0	1	0	0	0	0	1	0	1	1	1	0	0	0	1	0	0	1	1	0	0	8	0	892.502	Packet:TUM_first_pool_10	Packet:TUM_first_pool_10	6146	6153	yes	yes	2	0.0015035	143.61	By MS/MS	By MS/MS	By MS/MS	By MS/MS	By MS/MS	By MS/MS
	LVSVLQNK	FLESVKKTAGSVILRLVSVLQNKISQLEMA	AGSVILRLVSVLQNKISQLEMARLVYCYPV	R	L	V	N	K	I	0	0	1	0	0	1	0	0	0	0	2	1	0	0	0	1	0	0	0	2	0	0	8	0	899.544	Packet:TUM_first_pool_10	Packet:TUM_first_pool_10	1131	1138	yes	yes	2	3.2881e-14	242.21	By MS/MS	By MS/MS	By MS/MS	By MS/MS	By MS/MS	By MS/MS
	LVTDLLQR	MFENVTRDVAELFYRLVTDLLQRNRPALSL	VAELFYRLVTDLLQRNRPALSLRDMQKLEM	R	L	V	Q	R	N	0	1	0	1	0	1	0	0	0	0	3	0	0	0	0	0	1	0	0	1	0	0	8	0	956.565	Packet:TUM_first_pool_10	Packet:TUM_first_pool_10	2565	2572	yes	yes	2	0.00044662	159.2	By MS/MS	By MS/MS	By MS/MS	By MS/MS	By MS/MS	By MS/MS
	LVTFYEDR	KLALFAAKLVGVSLRLVTFYEDRHLLPEHI	LVGVSLRLVTFYEDRHLLPEHIRFSQIVNL	R	L	V	D	R	H	0	1	0	1	0	0	1	0	0	0	1	0	0	1	0	0	1	0	1	1	0	0	8	0	1041.51	Packet:TUM_first_pool_10	Packet:TUM_first_pool_10	2742	2749	yes	yes	2	0.00022842	167.24	By MS/MS	By MS/MS	By MS/MS	By MS/MS	By MS/MS	By MS/MS
	LVVIVLNK	CQEVLPKMSGLGRSRLVVIVLNKDMCLSSS	SGLGRSRLVVIVLNKDMCLSSSKLAAEEAK	R	L	V	N	K	D	0	0	1	0	0	0	0	0	0	1	2	1	0	0	0	0	0	0	0	3	0	0	8	0	896.606	Packet:TUM_first_pool_10	Packet:TUM_first_pool_10	7083	7090	yes	yes	2	0.0030874	129.96	By matching	By MS/MS	By MS/MS	By MS/MS	By MS/MS	By MS/MS
	LVVLPFPK	LLQNILRAGGSFDLRLVVLPFPKQTLTVLI	GGSFDLRLVVLPFPKQTLTVLIKLLEVNSS	R	L	V	P	K	Q	0	0	0	0	0	0	0	0	0	0	2	1	0	1	2	0	0	0	0	2	0	0	8	0	911.584	Packet:TUM_first_pool_10	Packet:TUM_first_pool_10	4033	4040	yes	yes	2	0.00059645	153.67	By MS/MS	By MS/MS	By MS/MS	By MS/MS	By MS/MS	By MS/MS
	LVYCYPVR	VSVLQNKISQLEMARLVYCYPVRVTESEIK	SQLEMARLVYCYPVRVTESEIKRAVFNEIL	R	L	V	V	R	V	0	1	0	0	1	0	0	0	0	0	1	0	0	0	1	0	0	0	2	2	0	0	8	0	1068.54	Packet:TUM_first_pool_10	Packet:TUM_first_pool_10	1147	1154	yes	yes	2	0.0025019	133.99	By MS/MS	By MS/MS	By MS/MS	By MS/MS	By MS/MS	By MS/MS
	LWDPTVGK	GTLFWRHLLHSVNQRLWDPTVGKCLIGIII	LHSVNQRLWDPTVGKCLIGIIIKLNLSIWH	R	L	W	G	K	C	0	0	0	1	0	0	0	1	0	0	1	1	0	0	1	0	1	1	0	1	0	0	8	0	914.486	Packet:TUM_first_pool_10	Packet:TUM_first_pool_10	7574	7581	yes	yes	2	0.0059352	117.93	By MS/MS	By MS/MS	By MS/MS	By MS/MS	By MS/MS	By matching
	LYDLPVDER	SYPLLIRITYSQIIKLYDLPVDERNLSEQL	YSQIIKLYDLPVDERNLSEQLQQAKYAFEL	K	L	Y	E	R	N	0	1	0	2	0	0	1	0	0	0	2	0	0	0	1	0	0	0	1	1	0	0	9	0	1118.56	Packet:TUM_first_pool_10	Packet:TUM_first_pool_10	2974	2982	yes	yes	2	0.0067293	146.79	By MS/MS	By MS/MS	By MS/MS	By MS/MS	By MS/MS	By MS/MS
	LYDPGPER	EAISALSRAFLAGPRLYDPGPERAPVVLSR	AFLAGPRLYDPGPERAPVVLSRNPVYTTGR	R	L	Y	E	R	A	0	1	0	1	0	0	1	1	0	0	1	0	0	0	2	0	0	0	1	0	0	0	8	0	945.456	Packet:TUM_first_pool_10	Packet:TUM_first_pool_10	4215	4222	yes	yes	2	0.010175	107.9	By matching	By matching	By MS/MS	By MS/MS	By matching	By MS/MS
	LYLLPDER	GDKVGKDSDLTCLQKLYLLPDERWAFNWDT	DLTCLQKLYLLPDERWAFNWDTKLDDNEAL	K	L	Y	E	R	W	0	1	0	1	0	0	1	0	0	0	3	0	0	0	1	0	0	0	1	0	0	0	8	0	1017.55	Packet:TUM_first_pool_10	Packet:TUM_first_pool_10	3719	3726	yes	yes	2	0.016367	101.28	By MS/MS	By MS/MS	By matching	By MS/MS	By MS/MS	By MS/MS
	LYLNVLNR	AWVLHRQKFPLLTTRLYLNVLNRAVIELLE	FPLLTTRLYLNVLNRAVIELLEKWQFYLEE	R	L	Y	N	R	A	0	1	2	0	0	0	0	0	0	0	3	0	0	0	0	0	0	0	1	1	0	0	8	0	1003.58	Packet:TUM_first_pool_10	Packet:TUM_first_pool_10	5204	5211	yes	yes	2	5.0684e-05	181.15	By MS/MS	By MS/MS	By MS/MS	By MS/MS	By MS/MS	By MS/MS
	LYVGDPAR	TLNGVLKHLESELAKLYVGDPARNTALLAW	LESELAKLYVGDPARNTALLAWKQKIRDQL	K	L	Y	A	R	N	1	1	0	1	0	0	0	1	0	0	1	0	0	0	1	0	0	0	1	1	0	0	8	0	889.466	Packet:TUM_first_pool_10	Packet:TUM_first_pool_10	6106	6113	yes	yes	2	0.045648	85.212	By matching	By matching	By matching	By matching	By MS/MS	By matching
	MADSEIPR	LEPFLLRSPLSLIARMADSEIPRFLSQVLG	PLSLIARMADSEIPRFLSQVLGRLSNAMAR	R	M	A	P	R	F	1	1	0	1	0	0	1	0	0	1	0	0	1	0	1	1	0	0	0	0	0	0	8	0	917.428	Packet:TUM_first_pool_10	Packet:TUM_first_pool_10	6067	6074	yes	yes	2	0.0047967	122.74	By MS/MS	By MS/MS	By MS/MS	By MS/MS	By MS/MS	By MS/MS
	MDESTLLR	HPYTFVSKTGALHSRMDESTLLRLFLDLAC	TGALHSRMDESTLLRLFLDLACRRGGPLVA	R	M	D	L	R	L	0	1	0	1	0	0	1	0	0	0	2	0	1	0	0	1	1	0	0	0	0	0	8	0	963.47	Packet:TUM_first_pool_10	Packet:TUM_first_pool_10	2461	2468	yes	yes	2	4.052e-05	183.74	By MS/MS	By MS/MS	By MS/MS	By MS/MS	By MS/MS	By MS/MS
	MDWGLFDK	NSLFSLRIPLGLDLKMDWGLFDKIYQVLDF	PLGLDLKMDWGLFDKIYQVLDFRTNLEDVG	K	M	D	D	K	I	0	0	0	2	0	0	0	1	0	0	1	1	1	1	0	0	0	1	0	0	0	0	8	0	1010.45	Packet:TUM_first_pool_10	Packet:TUM_first_pool_10	6001	6008	yes	yes	2	7.6762e-05	174.52	By MS/MS	By MS/MS	By MS/MS	By MS/MS	By MS/MS	By MS/MS
	MEEETEVR	ATSPLDRVFQVLNEKMEEETEVRVLTSDVE	FQVLNEKMEEETEVRVLTSDVEKAQFDTLQ	K	M	E	V	R	V	0	1	0	0	0	0	4	0	0	0	0	0	1	0	0	0	1	0	0	1	0	0	8	0	1021.44	Packet:TUM_first_pool_10	Packet:TUM_first_pool_10	1523	1530	yes	yes	2	2.394e-06	198.87	By MS/MS	By MS/MS	By MS/MS	By MS/MS	By MS/MS	By MS/MS
	MELVQVLK	FEWLRTSIESWIEEKMELVQVLKTDWDAGF	ESWIEEKMELVQVLKTDWDAGFKAAGAKEQ	K	M	E	L	K	T	0	0	0	0	0	1	1	0	0	0	2	1	1	0	0	0	0	0	0	2	0	0	8	0	958.552	Packet:TUM_first_pool_10;Packet:TUM_first_pool_21	Packet:TUM_first_pool_10	395	402	yes	no	2	6.0708e-05	178.6	By MS/MS	By MS/MS	By MS/MS	By MS/MS	By MS/MS	By MS/MS
	MESIYLQK	IEEMEEKGTLEHKLKMESIYLQKGSALEEK	TLEHKLKMESIYLQKGSALEEKLPANLLYK	K	M	E	Q	K	G	0	0	0	0	0	1	1	0	0	1	1	1	1	0	0	1	0	0	1	0	0	0	8	0	1010.51	Packet:TUM_first_pool_10	Packet:TUM_first_pool_10	2210	2217	yes	yes	2	1.4027e-09	224.43	By MS/MS	By MS/MS	By MS/MS	By MS/MS	By MS/MS
	MLELVAQK	TGYIVERLKDDEILKMLELVAQKLPSPAPA	KDDEILKMLELVAQKLPSPAPARALLAQAR	K	M	L	Q	K	L	1	0	0	0	0	1	1	0	0	0	2	1	1	0	0	0	0	0	0	1	0	0	8	0	930.521	Packet:TUM_first_pool_10	Packet:TUM_first_pool_10	6562	6569	yes	yes	2	2.8148e-09	214.25	By MS/MS	By MS/MS	By MS/MS	By MS/MS	By MS/MS	By MS/MS
	MLFNSVLR	ATGLILRTPEQVTVRMLFNSVLRSVDGEDA	PEQVTVRMLFNSVLRSVDGEDAKISELGAR	R	M	L	L	R	S	0	1	1	0	0	0	0	0	0	0	2	0	1	1	0	1	0	0	0	1	0	0	8	0	978.532	Packet:TUM_first_pool_10	Packet:TUM_first_pool_10	2646	2653	yes	yes	2	5.1582e-05	180.93	By MS/MS	By MS/MS	By MS/MS	By MS/MS	By MS/MS	By MS/MS
	MLGAVQVK	LNIWQERLADSLIGKMLGAVQVKIHTDVQT	ADSLIGKMLGAVQVKIHTDVQTKLKVENTI	K	M	L	V	K	I	1	0	0	0	0	1	0	1	0	0	1	1	1	0	0	0	0	0	0	2	0	0	8	0	844.484	Packet:TUM_first_pool_10	Packet:TUM_first_pool_10	2050	2057	yes	yes	2	0.0068613	114.02	By MS/MS	By MS/MS	By MS/MS	By MS/MS	By MS/MS	By MS/MS
	MLQTPESR	SLLMHLRGPISAQLKMLQTPESRATILDII	PISAQLKMLQTPESRATILDIIKLPDTQLL	K	M	L	S	R	A	0	1	0	0	0	1	1	0	0	0	1	0	1	0	1	1	1	0	0	0	0	0	8	0	960.47	Packet:TUM_first_pool_10;Packet:TUM_first_pool_104	Packet:TUM_first_pool_10	6362	6369	yes	no	2	0.0036792	127.46	By MS/MS	By MS/MS	By MS/MS	By MS/MS	By MS/MS	By MS/MS
	MSGLGRSR	IQEIVDKICQEVLPKMSGLGRSRLVVIVLN	CQEVLPKMSGLGRSRLVVIVLNKDMCLSSS	K	M	S	S	R	L	0	2	0	0	0	0	0	2	0	0	1	0	1	0	0	2	0	0	0	0	0	0	8	1	862.444	Packet:TUM_first_pool_10;Packet:TUM_first_pool_21	Packet:TUM_first_pool_10	7075	7082	no	no	2	0.052867	118.74	By matching	By MS/MS	By matching	By MS/MS	By matching
	MVALSTSR	PLDSPSRLVSPAYVRMVALSTSRTAAQVLI	VSPAYVRMVALSTSRTAAQVLIRLGATSVT	R	M	V	S	R	T	1	1	0	0	0	0	0	0	0	0	1	0	1	0	0	2	1	0	0	1	0	0	8	0	863.453	Packet:TUM_first_pool_10	Packet:TUM_first_pool_10	1227	1234	yes	yes	2	0.0040693	125.81	By MS/MS	By MS/MS	By MS/MS	By MS/MS	By MS/MS	By MS/MS
	MYDLLLLK	TISHVGREVIERLARMYDLLLLKEYMDSLE	VIERLARMYDLLLLKEYMDSLEKSDFVILG	R	M	Y	L	K	E	0	0	0	1	0	0	0	0	0	0	4	1	1	0	0	0	0	0	1	0	0	0	8	0	1007.57	Packet:TUM_first_pool_10;Packet:TUM_first_pool_90	Packet:TUM_first_pool_10	5085	5092	yes	no	2	0.0019114	139.68	By MS/MS	By MS/MS	By MS/MS	By MS/MS	By MS/MS	By MS/MS
	NADNDWFR	LAAEEAKLGVTGNIKNADNDWFRMTLSLAD	GVTGNIKNADNDWFRMTLSLADRQDPPPAK	K	N	A	F	R	M	1	1	2	2	0	0	0	0	0	0	0	0	0	1	0	0	0	1	0	0	0	0	8	0	1036.44	Packet:TUM_first_pool_10	Packet:TUM_first_pool_10	7114	7121	yes	yes	2	0.00033937	163.15	By MS/MS	By MS/MS	By MS/MS	By MS/MS	By matching	By MS/MS
	NAEEFTLR	LELLTDRKPPFVVSRNAEEFTLRGVASIAD	PPFVVSRNAEEFTLRGVASIADRKASMEVQ	R	N	A	L	R	G	1	1	1	0	0	0	2	0	0	0	1	0	0	1	0	0	1	0	0	0	0	0	8	0	978.477	Packet:TUM_first_pool_10	Packet:TUM_first_pool_10	5847	5854	yes	yes	2	7.0772e-10	229.44	By MS/MS	By MS/MS	By MS/MS	By matching	By MS/MS	By MS/MS
	NATGLILR	ALAFYGRCCFFACQKNATGLILRTPEQVTV	CFFACQKNATGLILRTPEQVTVRMLFNSVL	K	N	A	L	R	T	1	1	1	0	0	0	0	1	0	1	2	0	0	0	0	0	1	0	0	0	0	0	8	0	856.513	Packet:TUM_first_pool_10	Packet:TUM_first_pool_10	2630	2637	yes	yes	2	3.341e-05	185.55	By MS/MS	By MS/MS	By MS/MS	By MS/MS	By MS/MS	By MS/MS
	NDITAVTK	ESIDGARIQAIAWARNDITAVTKGMSEALK	QAIAWARNDITAVTKGMSEALKTYPDDTYR	R	N	D	T	K	G	1	0	1	1	0	0	0	0	0	1	0	1	0	0	0	0	2	0	0	1	0	0	8	0	860.46	Packet:TUM_first_pool_10	Packet:TUM_first_pool_10	3970	3977	yes	yes	2	0.0046516	123.35	By MS/MS	By MS/MS	By MS/MS	By MS/MS	By MS/MS	By MS/MS
	NEEEVNNLVK	NLEDVGRVYEVLGPKNEEEVNNLVKAAGAA	VLGPKNEEEVNNLVKAAGAAEGKVLEPFLL	K	N	E	V	K	A	0	0	3	0	0	0	3	0	0	0	1	1	0	0	0	0	0	0	0	2	0	0	10	0	1186.58	Packet:TUM_first_pool_10	Packet:TUM_first_pool_10	6033	6042	yes	yes	2	8.4358e-46	276.75	By MS/MS	By MS/MS	By MS/MS	By MS/MS	By MS/MS	By MS/MS
	NGKNVELK	FDWIAYKSSLSADLRNGKNVELKNNYNYVI	SLSADLRNGKNVELKNNYNYVIRAALSPLG	R	N	G	L	K	N	0	0	2	0	0	0	1	1	0	0	1	2	0	0	0	0	0	0	0	1	0	0	8	1	900.503	Packet:TUM_first_pool_10	Packet:TUM_first_pool_10	7614	7621	yes	yes	2	0.0080674	149.65	By MS/MS	By MS/MS	By MS/MS	By MS/MS	By MS/MS	By MS/MS
	NLAAFLGK	QLSDYTKDHYLEFEKNLAAFLGKVEYIDRP	HYLEFEKNLAAFLGKVEYIDRPRITGLLAS	K	N	L	G	K	V	2	0	1	0	0	0	0	1	0	0	2	1	0	1	0	0	0	0	0	0	0	0	8	0	832.481	Packet:TUM_first_pool_10	Packet:TUM_first_pool_10	6627	6634	yes	yes	2	0.0052989	120.62	By MS/MS	By matching	By MS/MS	By MS/MS	By MS/MS	By matching
	NLGGNPFR	QDFDWLRLLDFLNVKNLGGNPFRSNSPENT	LDFLNVKNLGGNPFRSNSPENTRQLSVLEV	K	N	L	F	R	S	0	1	2	0	0	0	0	2	0	0	1	0	0	1	1	0	0	0	0	0	0	0	8	0	873.446	Packet:TUM_first_pool_10;Packet:TUM_missing_first_2	Packet:TUM_first_pool_10	1187	1194	no	no	2	0.026208	90.777	By matching	By matching	By matching	By MS/MS	By matching	By matching
	NQAILDLK	GDYFFGKYLCVDCGRNQAILDLKVTGLENS	LCVDCGRNQAILDLKVTGLENSKSPEIISG	R	N	Q	L	K	V	1	0	1	1	0	1	0	0	0	1	2	1	0	0	0	0	0	0	0	0	0	0	8	0	913.523	Packet:TUM_first_pool_10	Packet:TUM_first_pool_10	7259	7266	yes	yes	2	0.01377	104.06	By MS/MS	By MS/MS	By MS/MS	By MS/MS	By MS/MS	By MS/MS
	NQIVGLER	TSQLVLRGSLVDYLRNQIVGLERLAYILQI	SLVDYLRNQIVGLERLAYILQIRRPSALPP	R	N	Q	E	R	L	0	1	1	0	0	1	1	1	0	1	1	0	0	0	0	0	0	0	0	1	0	0	8	0	927.514	Packet:TUM_first_pool_10	Packet:TUM_first_pool_10	6242	6249	yes	yes	2	3.2854e-06	193.28	By MS/MS	By MS/MS	By MS/MS	By MS/MS	By MS/MS	By MS/MS
	QAILAAQR	AEIHPLKLVDIICDKQAILAAQRSPGLPIR	VDIICDKQAILAAQRSPGLPIRLCDFGFAK	K	Q	A	Q	R	S	3	1	0	0	0	2	0	0	0	1	1	0	0	0	0	0	0	0	0	0	0	0	8	0	869.508	Packet:TUM_first_pool_10	Packet:TUM_first_pool_10	633	640	yes	yes	2	0.003437	128.48	By MS/MS	By matching	By MS/MS	By MS/MS	By MS/MS	By matching
	QAVSKNLK	LTEMDARLLLHDKDRQAVSKNLKDHSVNSF	LLHDKDRQAVSKNLKDHSVNSFKAQTGPLR	R	Q	A	L	K	D	1	0	1	0	0	1	0	0	0	0	1	2	0	0	0	1	0	0	0	1	0	0	8	1	886.524	Packet:TUM_first_pool_10;Packet:TUM_missing_first_2	Packet:TUM_first_pool_10	1964	1971	no	no	2	0.0018007	168.45	By matching	By MS/MS	By MS/MS	By matching	By MS/MS
	QEIGTLER	LHSYDLKHITMLSIKQEIGTLERLSQRDMQ	ITMLSIKQEIGTLERLSQRDMQRALGTSLE	K	Q	E	E	R	L	0	1	0	0	0	1	2	1	0	1	1	0	0	0	0	0	1	0	0	0	0	0	8	0	944.493	Packet:TUM_first_pool_10	Packet:TUM_first_pool_10	306	313	no	no	2	0.011007	107.01	By matching	By MS/MS	By MS/MS	By MS/MS	By MS/MS	By matching
	QKFPLLTTR	GYVLQIRLVAWVLHRQKFPLLTTRLYLNVL	AWVLHRQKFPLLTTRLYLNVLNRAVIELLE	R	Q	K	T	R	L	0	1	0	0	0	1	0	0	0	0	2	1	0	1	1	0	2	0	0	0	0	0	9	1	1102.65	Packet:TUM_first_pool_10	Packet:TUM_first_pool_10	5195	5203	yes	yes	3	0.070437	66.299	By MS/MS	By matching	By MS/MS	By MS/MS
	QKIRDQLK	YVGDPARNTALLAWKQKIRDQLKEFFQSAI	TALLAWKQKIRDQLKEFFQSAIKIEQYLLE	K	Q	K	L	K	E	0	1	0	1	0	2	0	0	0	1	1	2	0	0	0	0	0	0	0	0	0	0	8	2	1027.61	Packet:TUM_first_pool_10;Packet:TUM_missing_first_2	Packet:TUM_first_pool_10	6122	6129	no	no	2	3.3393e-09	182.68	By MS/MS	By MS/MS	By MS/MS	By MS/MS	By MS/MS
	QLEEEFLK	PGGARLRIWYLLDGKQLEEEFLKLGVAGQW	WYLLDGKQLEEEFLKLGVAGQWRVQVLPEV	K	Q	L	L	K	L	0	0	0	0	0	1	3	0	0	0	2	1	0	1	0	0	0	0	0	0	0	0	8	0	1034.53	Packet:TUM_first_pool_10	Packet:TUM_first_pool_10	2830	2837	yes	yes	2	6.9195e-05	176.44	By MS/MS	By MS/MS	By MS/MS	By MS/MS	By MS/MS	By MS/MS
	QLLQATLR	GLPSYLKGEFGIVHRQLLQATLRLKDPNII	EFGIVHRQLLQATLRLKDPNIIRKDLEESI	R	Q	L	L	R	L	1	1	0	0	0	2	0	0	0	0	3	0	0	0	0	0	1	0	0	0	0	0	8	0	941.566	Packet:TUM_first_pool_10	Packet:TUM_first_pool_10	4838	4845	yes	yes	2	0.0023173	135.77	By MS/MS	By MS/MS	By MS/MS	By MS/MS	By MS/MS	By MS/MS
	QLNNYEIR	TAAVPYRSDLIPTIKQLNNYEIRQALPKLD	DLIPTIKQLNNYEIRQALPKLDKFNSLFSL	K	Q	L	I	R	Q	0	1	2	0	0	1	1	0	0	1	1	0	0	0	0	0	0	0	1	0	0	0	8	0	1048.53	Packet:TUM_first_pool_10	Packet:TUM_first_pool_10	5969	5976	yes	yes	2	0.00011606	171.38	By MS/MS	By MS/MS	By MS/MS	By MS/MS	By MS/MS	By MS/MS
	QLSVLEVR	LGGNPFRSNSPENTRQLSVLEVRAPLDSPS	NSPENTRQLSVLEVRAPLDSPSRLVSPAYV	R	Q	L	V	R	A	0	1	0	0	0	1	1	0	0	0	2	0	0	0	0	1	0	0	0	2	0	0	8	0	942.55	Packet:TUM_first_pool_10;Packet:TUM_first_pool_79	Packet:TUM_first_pool_10	1203	1210	yes	no	2	0.0023148	135.79	By MS/MS	By matching	By MS/MS	By matching	By matching	By MS/MS
	QQELLTVK	APTPHEKSPFEQFLKQQELLTVKYHAKNGH	PFEQFLKQQELLTVKYHAKNGHRCNNVLYI	K	Q	Q	V	K	Y	0	0	0	0	0	2	1	0	0	0	2	1	0	0	0	0	1	0	0	1	0	0	8	0	957.549	Packet:TUM_first_pool_10	Packet:TUM_first_pool_10	3579	3586	yes	yes	2	0.022906	94.302	By matching	By matching	By MS/MS	By matching	By matching	By matching
	QQVFSVQK	TVEERINPDHIGFYRQQVFSVQKILSLAAE	DHIGFYRQQVFSVQKILSLAAEKQLDWNVR	R	Q	Q	Q	K	I	0	0	0	0	0	3	0	0	0	0	0	1	0	1	0	1	0	0	0	2	0	0	8	0	962.519	Packet:TUM_first_pool_10	Packet:TUM_first_pool_10	1036	1043	yes	yes	2	0.020856	96.492	By MS/MS	By MS/MS	By matching	By matching	By MS/MS	By matching
	QTLTVLIK	GGSFDLRLVVLPFPKQTLTVLIKLLEVNSS	VVLPFPKQTLTVLIKLLEVNSSRLLNPNIA	K	Q	T	I	K	L	0	0	0	0	0	1	0	0	0	1	2	1	0	0	0	0	2	0	0	1	0	0	8	0	914.58	Packet:TUM_first_pool_10	Packet:TUM_first_pool_10	4041	4048	yes	yes	2	0.0091289	109.01	By MS/MS	By matching	By matching	By MS/MS	By MS/MS	By MS/MS
	QVFQFAVK	EPTIDEKRLEPAIQKQVFQFAVKSVGICTI	LEPAIQKQVFQFAVKSVGICTIKSLVENNP	K	Q	V	V	K	S	1	0	0	0	0	2	0	0	0	0	0	1	0	2	0	0	0	0	0	2	0	0	8	0	965.533	Packet:TUM_first_pool_10	Packet:TUM_first_pool_10	17	24	yes	yes	2	0.006696	114.72	By MS/MS	By MS/MS	By MS/MS	By MS/MS	By MS/MS	By MS/MS
	RAELILER	EASELFKFLDEAQSKRAELILERVVDRWNE	LDEAQSKRAELILERVVDRWNEKYNIFTYL	K	R	A	E	R	V	1	2	0	0	0	0	2	0	0	1	2	0	0	0	0	0	0	0	0	0	0	0	8	1	998.587	Packet:TUM_first_pool_10	Packet:TUM_first_pool_10	1571	1578	yes	yes	2	1.8543e-06	195.32	By MS/MS	By MS/MS	By MS/MS	By MS/MS	By MS/MS	By MS/MS
	RFCQYVVK	NELLVYKGGFGTVFRRFCQYVVKNFTLGEY	GFGTVFRRFCQYVVKNFTLGEYKDGALVQP	R	R	F	V	K	N	0	1	0	0	1	1	0	0	0	0	0	1	0	1	0	0	0	0	1	2	0	0	8	1	1098.56	Packet:TUM_first_pool_10	Packet:TUM_first_pool_10	4790	4797	yes	yes	2	0.0020975	128.86	By MS/MS	By MS/MS	By MS/MS	By MS/MS	By MS/MS	By MS/MS
	RFGIILEK	PNCSQYRLITVALHRRFGIILEKITISHVG	ITVALHRRFGIILEKITISHVGREVIERLA	R	R	F	E	K	I	0	1	0	0	0	0	1	1	0	2	1	1	0	1	0	0	0	0	0	0	0	0	8	1	974.591	Packet:TUM_first_pool_10	Packet:TUM_first_pool_10	5061	5068	yes	yes	2	0.0017473	131.22	By MS/MS	By MS/MS	By MS/MS	By MS/MS	By MS/MS	By MS/MS
	RGGPLVAK	DESTLLRLFLDLACRRGGPLVAKEVDTEEK	FLDLACRRGGPLVAKEVDTEEKRCTQEGCG	R	R	G	A	K	E	1	1	0	0	0	0	0	2	0	0	1	1	0	0	1	0	0	0	0	1	0	0	8	1	796.492	Packet:TUM_first_pool_10;Packet:TUM_missing_first_1	Packet:TUM_first_pool_10	2477	2484	no	no	2	0.062217	71.715	By MS/MS	By matching	By matching		By matching
	RINDEIER	EQFINLRYMVNLQVKRINDEIERGSVFGGW	MVNLQVKRINDEIERGSVFGGWKMPMKLTS	K	R	I	E	R	G	0	2	1	1	0	0	2	0	0	2	0	0	0	0	0	0	0	0	0	0	0	0	8	1	1043.54	Packet:TUM_first_pool_10	Packet:TUM_first_pool_10	7806	7813	yes	yes	2	1.3066e-09	219.51	By MS/MS	By MS/MS	By MS/MS	By MS/MS	By MS/MS	By MS/MS
	RKSIFVQK	DFTIDLKVEILNPPRRKSIFVQKVQQDDLV	EILNPPRRKSIFVQKVQQDDLVRTMFENVT	R	R	K	Q	K	V	0	1	0	0	0	1	0	0	0	1	0	2	0	1	0	1	0	0	0	1	0	0	8	2	1004.61	Packet:TUM_first_pool_10;Packet:TUM_missing_first_2	Packet:TUM_first_pool_10	2533	2540	no	no	2	0.0051767	101.25	By MS/MS	By MS/MS	By MS/MS	By matching	By MS/MS
	RLDELSAENR	KPSALLKAANVFPFRRLDELSAENRAWPNV	VFPFRRLDELSAENRAWPNVFQRSHWAPEW	R	R	L	N	R	A	1	2	1	1	0	0	2	0	0	0	2	0	0	0	0	1	0	0	0	0	0	0	10	1	1201.61	Packet:TUM_first_pool_10	Packet:TUM_first_pool_10	82	91	yes	yes	2	3.2287e-20	232.88	By MS/MS	By MS/MS	By MS/MS	By MS/MS	By MS/MS	By MS/MS
	RLDTDLAR	ALTALLKSEATLIKRRLDTDLARLLDQEDY	EATLIKRRLDTDLARLLDQEDYKVLHVDSS	R	R	L	A	R	L	1	2	0	2	0	0	0	0	0	0	2	0	0	0	0	0	1	0	0	0	0	0	8	1	958.52	Packet:TUM_first_pool_10	Packet:TUM_first_pool_10	5147	5154	yes	yes	2	2.5006e-07	211.39	By MS/MS	By MS/MS	By MS/MS	By MS/MS	By MS/MS	By MS/MS
	RLEAELQR	LTLQSMRRMEKINPKRLEAELQRRPTLQAV	MEKINPKRLEAELQRRPTLQAVRSGSPSAL	K	R	L	Q	R	R	1	2	0	0	0	1	2	0	0	0	2	0	0	0	0	0	0	0	0	0	0	0	8	1	1013.56	Packet:TUM_first_pool_10	Packet:TUM_first_pool_10	5593	5600	yes	yes	2	8.521e-07	205.36	By MS/MS	By MS/MS	By MS/MS	By MS/MS	By MS/MS	By MS/MS
	RLLISADR	LAQARAATAQYLSPRRLLISADRSSQTVYQ	AQYLSPRRLLISADRSSQTVYQRIQLSDYT	R	R	L	D	R	S	1	2	0	1	0	0	0	0	0	1	2	0	0	0	0	1	0	0	0	0	0	0	8	1	942.561	Packet:TUM_first_pool_10	Packet:TUM_first_pool_10	6595	6602	yes	yes	2	0.00014334	167.23	By MS/MS	By MS/MS	By MS/MS	By matching	By MS/MS	By MS/MS
	RLLQQAAR	VNILPNRLQEYLSGRRLLQQAARSCASSYQ	QEYLSGRRLLQQAARSCASSYQRVSYPLLI	R	R	L	A	R	S	2	2	0	0	0	2	0	0	0	0	2	0	0	0	0	0	0	0	0	0	0	0	8	1	954.572	Packet:TUM_first_pool_10	Packet:TUM_first_pool_10	2942	2949	yes	yes	2	4.3578e-06	192.28	By MS/MS	By MS/MS	By MS/MS	By MS/MS	By MS/MS
	RMEKINPK	QYDELARQLTLQSMRRMEKINPKRLEAELQ	LTLQSMRRMEKINPKRLEAELQRRPTLQAV	R	R	M	P	K	R	0	1	1	0	0	0	1	0	0	1	0	2	1	0	1	0	0	0	0	0	0	0	8	2	1014.56	Packet:TUM_first_pool_10;Packet:TUM_missing_first_2	Packet:TUM_first_pool_10	5585	5592	no	no	2	0.0024985	110.31	By MS/MS	By MS/MS	By MS/MS	By matching	By matching
	RPWFVGDK	HDGVCQRLRTDLFPKRPWFVGDKAPPSAVA	RTDLFPKRPWFVGDKAPPSAVARSILGTTP	K	R	P	D	K	A	0	1	0	1	0	0	0	1	0	0	0	1	0	1	1	0	0	1	0	1	0	0	8	0	1003.52	Packet:TUM_first_pool_10	Packet:TUM_first_pool_10	5633	5640	yes	yes	2	0.0013431	145.16	By MS/MS	By MS/MS	By MS/MS	By MS/MS	By MS/MS	By MS/MS
	RQDTLPEAGR	NVEGTERKDKMSSFKRQDTLPEAGRLSDGS	MSSFKRQDTLPEAGRLSDGSAYRFGIPGLK	K	R	Q	G	R	L	1	2	0	1	0	1	1	1	0	0	1	0	0	0	1	0	1	0	0	0	0	0	10	1	1141.58	Packet:TUM_first_pool_10	Packet:TUM_first_pool_10	1458	1467	yes	yes	2	2.3829e-19	222.28	By MS/MS	By MS/MS	By MS/MS	By MS/MS	By MS/MS	By MS/MS
	RQPQLLVK	FYSVFDRLLDWLVDRRQPQLLVKQSCYMEA	LDWLVDRRQPQLLVKQSCYMEARLIEQNRE	R	R	Q	V	K	Q	0	1	0	0	0	2	0	0	0	0	2	1	0	0	1	0	0	0	0	1	0	0	8	1	980.613	Packet:TUM_first_pool_10	Packet:TUM_first_pool_10	2273	2280	yes	yes	2	0.0027679	124.34	By MS/MS	By MS/MS	By MS/MS	By MS/MS	By MS/MS	By MS/MS
	SASAEELR	LLQEEEKALEAELERSASAEELRAVLLCDG	LEAELERSASAEELRAVLLCDGKYYSHVDY	R	S	A	L	R	A	2	1	0	0	0	0	2	0	0	0	1	0	0	0	0	2	0	0	0	0	0	0	8	0	861.419	Packet:TUM_first_pool_10;Packet:TUM_missing_first_2	Packet:TUM_first_pool_10	7533	7540	no	no	2	0.0057436	118.74	By matching		By MS/MS	By MS/MS	By MS/MS
	SCASSYQR	QEYLSGRRLLQQAARSCASSYQRVSYPLLI	LLQQAARSCASSYQRVSYPLLIRITYSQII	R	S	C	Q	R	V	1	1	0	0	1	1	0	0	0	0	0	0	0	0	0	3	0	0	1	0	0	0	8	0	957.397	Packet:TUM_first_pool_10;Packet:TUM_missing_first_2	Packet:TUM_first_pool_10	2950	2957	no	no	2	0.00056054	155	By MS/MS	By MS/MS	By MS/MS	By MS/MS	By MS/MS
	SCDYLFFR	PAGATARLQGFIPCRSCDYLFFRIMSVDEQ	QGFIPCRSCDYLFFRIMSVDEQKLASSDTM	R	S	C	F	R	I	0	1	0	1	1	0	0	0	0	0	1	0	0	2	0	1	0	0	1	0	0	0	8	0	1106.49	Packet:TUM_first_pool_10	Packet:TUM_first_pool_10	6498	6505	yes	yes	2	0.000152	170.06	By MS/MS	By MS/MS	By matching	By MS/MS	By MS/MS	By MS/MS
	SDFTIDLK	GVQDNPRLDTWSSLKSDFTIDLKVEILNPP	DTWSSLKSDFTIDLKVEILNPPRRKSIFVQ	K	S	D	L	K	V	0	0	0	2	0	0	0	0	0	1	1	1	0	1	0	1	1	0	0	0	0	0	8	0	937.476	Packet:TUM_first_pool_10;Packet:TUM_first_pool_68	Packet:TUM_first_pool_10	2517	2524	yes	no	2	5.7939e-07	210.26	By matching	By MS/MS	By MS/MS	By matching	By matching	By MS/MS
	SDFVILGR	YDLLLLKEYMDSLEKSDFVILGRDSLYAQG	YMDSLEKSDFVILGRDSLYAQGRLSGLSFK	K	S	D	G	R	D	0	1	0	1	0	0	0	1	0	1	1	0	0	1	0	1	0	0	0	1	0	0	8	0	905.497	Packet:TUM_first_pool_10	Packet:TUM_first_pool_10	5101	5108	yes	yes	2	0.026208	90.777	By matching	By matching	By MS/MS	By MS/MS	By matching	By matching
	SEIAELNR	LLELASRAVTEVLARSEIAELNRIANAYII	VTEVLARSEIAELNRIANAYIIKALYAVAQ	R	S	E	N	R	I	1	1	1	0	0	0	2	0	0	1	1	0	0	0	0	1	0	0	0	0	0	0	8	0	930.477	Packet:TUM_first_pool_10	Packet:TUM_first_pool_10	3137	3144	yes	yes	2	0.00044662	159.2	By MS/MS	By MS/MS	By MS/MS	By MS/MS	By MS/MS	By matching
	SEQFINLR	GLSLAPRFYSYGLEKSEQFINLRYMVNLQV	YSYGLEKSEQFINLRYMVNLQVKRINDEIE	K	S	E	L	R	Y	0	1	1	0	0	1	1	0	0	1	1	0	0	1	0	1	0	0	0	0	0	0	8	0	1005.52	Packet:TUM_first_pool_10	Packet:TUM_first_pool_10	7790	7797	yes	yes	2	4.2417e-05	183.26	By MS/MS	By MS/MS	By MS/MS	By MS/MS	By MS/MS	By MS/MS
	SFGDLVSR	GQGSGSRGPIQILNRSFGDLVSRTMLLPLL	PIQILNRSFGDLVSRTMLLPLLRFLSPSNL	R	S	F	S	R	T	0	1	0	1	0	0	0	1	0	0	1	0	0	1	0	2	0	0	0	1	0	0	8	0	879.445	Packet:TUM_first_pool_10	Packet:TUM_first_pool_10	7686	7693	yes	yes	2	0.016397	101.25	By matching	By MS/MS	By MS/MS	By MS/MS	By MS/MS	By MS/MS
	SGEPELIELR	LPAPIEKVQEYPTLKSGEPELIELRVRDPQ	YPTLKSGEPELIELRVRDPQLVRILNMIRQ	K	S	G	L	R	V	0	1	0	0	0	0	3	1	0	1	2	0	0	0	1	1	0	0	0	0	0	0	10	0	1141.6	Packet:TUM_first_pool_10	Packet:TUM_first_pool_10	6883	6892	yes	yes	2	0.00046596	149.72	By MS/MS	By matching	By MS/MS	By MS/MS	By MS/MS	By MS/MS
	SGLTFLPK	PSGVPYRVLCCETPRSGLTFLPKVFLYSLG	LCCETPRSGLTFLPKVFLYSLGRVAPQGLE	R	S	G	P	K	V	0	0	0	0	0	0	0	1	0	0	2	1	0	1	1	1	1	0	0	0	0	0	8	0	861.496	Packet:TUM_first_pool_10	Packet:TUM_first_pool_10	4503	4510	yes	yes	2	0.0010435	148.04	By MS/MS	By MS/MS	By matching	By MS/MS	By matching	By MS/MS
	SGSPSALR	LEAELQRRPTLQAVRSGSPSALRLHDGVCQ	PTLQAVRSGSPSALRLHDGVCQRLRTDLFP	R	S	G	L	R	L	1	1	0	0	0	0	0	1	0	0	1	0	0	0	1	3	0	0	0	0	0	0	8	0	773.403	Packet:TUM_first_pool_10;Packet:TUM_missing_first_2	Packet:TUM_first_pool_10	5609	5616	no	no	2	0.023943	93.195	By matching	By matching	By matching	By MS/MS	By matching
	SHDDIVTR	AYDALSRAPQTVYARSHDDIVTREANQDLL	PQTVYARSHDDIVTREANQDLLRGLSLNYI	R	S	H	T	R	E	0	1	0	2	0	0	0	0	1	1	0	0	0	0	0	1	1	0	0	1	0	0	8	0	941.457	Packet:TUM_first_pool_10;Packet:TUM_missing_first_1	Packet:TUM_first_pool_10	4455	4462	no	no	2	0.00094561	148.99	By MS/MS	By MS/MS	By MS/MS	By MS/MS	By MS/MS
	SHTQIVFR	GCLHDLKAELTNWIKSHTQIVFRTVGEQLL	ELTNWIKSHTQIVFRTVGEQLLKKYVAHVS	K	S	H	F	R	T	0	1	0	0	0	1	0	0	1	1	0	0	0	1	0	1	1	0	0	1	0	0	8	0	986.53	Packet:TUM_first_pool_10	Packet:TUM_first_pool_10	180	187	yes	yes	2	4.8125e-05	181.81	By MS/MS	By MS/MS	By MS/MS	By MS/MS	By MS/MS	By MS/MS
	SIDDLEEK	ILTTDDRPAFAEFEKSIDDLEEKLSETYSN	AFAEFEKSIDDLEEKLSETYSNRVTNSLGQ	K	S	I	E	K	L	0	0	0	2	0	0	2	0	0	1	1	1	0	0	0	1	0	0	0	0	0	0	8	0	947.445	Packet:TUM_first_pool_10	Packet:TUM_first_pool_10	4655	4662	yes	yes	2	0.00031674	163.99	By MS/MS	By MS/MS	By MS/MS	By MS/MS	By MS/MS	By MS/MS
	SIEVIENR	LSDGSAYRFGIPGLKSIEVIENRINSFELD	FGIPGLKSIEVIENRINSFELDRFVLHTDG	K	S	I	N	R	I	0	1	1	0	0	0	2	0	0	2	0	0	0	0	0	1	0	0	0	1	0	0	8	0	958.508	Packet:TUM_first_pool_10	Packet:TUM_first_pool_10	1483	1490	yes	yes	2	3.129e-05	186.09	By MS/MS	By MS/MS	By MS/MS	By MS/MS	By MS/MS	By MS/MS
	SINEFWNK	HDVTFYKIQEELEKKSINEFWNKWSLEALN	QEELEKKSINEFWNKWSLEALNRVVNDELY	K	S	I	N	K	W	0	0	2	0	0	0	1	0	0	1	0	1	0	1	0	1	0	1	0	0	0	0	8	0	1036.5	Packet:TUM_first_pool_10	Packet:TUM_first_pool_10	1763	1770	yes	yes	2	0.00020066	168.27	By MS/MS	By MS/MS	By MS/MS	By matching	By MS/MS	By MS/MS
	SIRQAFIRK	LQLQEKKAETVTQDRSIRQAFIRKSSILSL	TVTQDRSIRQAFIRKSSILSLIKGSLETLY	R	S	I	R	K	S	1	2	0	0	0	1	0	0	0	2	0	1	0	1	0	1	0	0	0	0	0	0	9	2	1117.67	Packet:TUM_first_pool_10	Packet:TUM_first_pool_10	467	475	yes	yes	3	0.012175	106.68	By MS/MS	By MS/MS	By MS/MS	By MS/MS	By MS/MS	By MS/MS
	SLFIVHQR	DIPVLPKDLEEKVDKSLFIVHQRETILNLL	LEEKVDKSLFIVHQRETILNLLRELDLIDY	K	S	L	Q	R	E	0	1	0	0	0	1	0	0	1	1	1	0	0	1	0	1	0	0	0	1	0	0	8	0	998.566	Packet:TUM_first_pool_10	Packet:TUM_first_pool_10	7429	7436	yes	yes	2	0.0030688	130.04	By MS/MS	By MS/MS	By matching	By MS/MS	By MS/MS	By matching
	SLGTELFK	YFYWICRHDIIGEVKSLGTELFKVLCTTPN	DIIGEVKSLGTELFKVLCTTPNKEIDLFQA	K	S	L	F	K	V	0	0	0	0	0	0	1	1	0	0	2	1	0	1	0	1	1	0	0	0	0	0	8	0	893.486	Packet:TUM_first_pool_10	Packet:TUM_first_pool_10	7944	7951	yes	yes	2	0.007006	113.41	By matching	By MS/MS	By MS/MS	By MS/MS	By MS/MS	By MS/MS
	SLGVQVCR	LTSDVEKAQFDTLQKSLGVQVCRLEASELF	QFDTLQKSLGVQVCRLEASELFKFLDEAQS	K	S	L	C	R	L	0	1	0	0	1	1	0	1	0	0	1	0	0	0	0	1	0	0	0	2	0	0	8	0	917.475	Packet:TUM_first_pool_10	Packet:TUM_first_pool_10	1547	1554	yes	yes	2	0.0011169	147.34	By MS/MS	By MS/MS	By MS/MS	By MS/MS	By MS/MS	By MS/MS
	SLILQFAK	MQVVVSRVTLGTQQRSLILQFAKQDVGLDC	TLGTQQRSLILQFAKQDVGLDCKIALNVAG	R	S	L	A	K	Q	1	0	0	0	0	1	0	0	0	1	2	1	0	1	0	1	0	0	0	0	0	0	8	0	918.554	Packet:TUM_first_pool_10	Packet:TUM_first_pool_10	3817	3824	yes	yes	2	0.0025923	133.12	By MS/MS	By MS/MS	By matching	By MS/MS	By MS/MS	By MS/MS
	SLMGKNFR	LLYEEARDLQLQILRSLMGKNFRAEEIYPI	LQLQILRSLMGKNFRAEEIYPIKFSAQSQA	R	S	L	F	R	A	0	1	1	0	0	0	0	1	0	0	1	1	1	1	0	1	0	0	0	0	0	0	8	1	951.496	Packet:TUM_first_pool_10	Packet:TUM_first_pool_10	1836	1843	yes	yes	2	0.048774	120.62	By matching	By matching	By matching	By MS/MS	By matching	By matching
	SLQMYLER	TLPVLTRFLDINLYKSLQMYLERVYSPYNH	LDINLYKSLQMYLERVYSPYNHRFLNWIQE	K	S	L	E	R	V	0	1	0	0	0	1	1	0	0	0	2	0	1	0	0	1	0	0	1	0	0	0	8	0	1038.52	Packet:TUM_first_pool_10	Packet:TUM_first_pool_10	124	131	yes	yes	2	0.004532	123.86	By matching	By matching	By matching	By MS/MS	By matching	By matching
	SLQYLNLR	APDSGSKRGLLRLPRSLQYLNLRLIQGLVS	GLLRLPRSLQYLNLRLIQGLVSKLADFGMT	R	S	L	L	R	L	0	1	1	0	0	1	0	0	0	0	3	0	0	0	0	1	0	0	1	0	0	0	8	0	1005.56	Packet:TUM_first_pool_10	Packet:TUM_first_pool_10	2090	2097	yes	yes	2	4.5842e-05	182.39	By matching	By matching	By MS/MS	By MS/MS	By MS/MS	By MS/MS
	SLSCASSR	TQLNLDRNQITNNQRSLSCASSRDAPSELL	QITNNQRSLSCASSRDAPSELLRLSEQQVD	R	S	L	S	R	D	1	1	0	0	1	0	0	0	0	0	1	0	0	0	0	4	0	0	0	0	0	0	8	0	866.392	Packet:TUM_first_pool_10	Packet:TUM_first_pool_10	4399	4406	no	no	2	0.03577	87.696	By matching	By matching	By MS/MS	By matching	By MS/MS
	SLSLLASR	PPSAVARSILGTTPRSLSLLASRCMDCASC	ILGTTPRSLSLLASRCMDCASCRILVIEFG	R	S	L	S	R	C	1	1	0	0	0	0	0	0	0	0	3	0	0	0	0	3	0	0	0	0	0	0	8	0	845.497	Packet:TUM_first_pool_10;Packet:TUM_first_pool_36	Packet:TUM_first_pool_10	5657	5664	yes	no	2	0.0037835	127.02	By matching	By matching	By MS/MS	By matching	By MS/MS	By matching
	SLSVGLEK	QQIPNVRLLEEIEEKSLSVGLEKIISSIEQ	LEEIEEKSLSVGLEKIISSIEQKLELQNVP	K	S	L	E	K	I	0	0	0	0	0	0	1	1	0	0	2	1	0	0	0	2	0	0	0	1	0	0	8	0	831.47	Packet:TUM_first_pool_10	Packet:TUM_first_pool_10	6706	6713	yes	yes	2	0.0079139	110.31	By MS/MS	By MS/MS	By MS/MS	By MS/MS	By MS/MS	By MS/MS
	SPEIISGR	QAILDLKVTGLENSKSPEIISGRELTLGQI	TGLENSKSPEIISGRELTLGQIRSQEEVVS	K	S	P	G	R	E	0	1	0	0	0	0	1	1	0	2	0	0	0	0	1	2	0	0	0	0	0	0	8	0	857.461	Packet:TUM_first_pool_10	Packet:TUM_first_pool_10	7275	7282	no	no	2	0.00070643	151.29	By MS/MS	By MS/MS	By MS/MS	By MS/MS	By MS/MS	By matching
	SPELLAR	KLCNSQKISVQDHEKSPELLARAGQGSGSR	ISVQDHEKSPELLARAGQGSGSRGPIQILN	K	S	P	A	R	A	1	1	0	0	0	0	1	0	0	0	2	0	0	0	1	1	0	0	0	0	0	0	7	0	784.444	Packet:TUM_first_pool_10	Packet:TUM_first_pool_10	7663	7669	yes	yes	2	0.0066924	168.74	By MS/MS	By matching	By MS/MS	By MS/MS	By MS/MS	By MS/MS
	SPFEQFLK	GETIFFRGAPTPHEKSPFEQFLKQQELLTV	APTPHEKSPFEQFLKQQELLTVKYHAKNGH	K	S	P	L	K	Q	0	0	0	0	0	1	1	0	0	0	1	1	0	2	1	1	0	0	0	0	0	0	8	0	994.512	Packet:TUM_first_pool_10	Packet:TUM_first_pool_10	3571	3578	yes	yes	2	1.3884e-05	190.52	By MS/MS	By MS/MS	By MS/MS	By MS/MS	By MS/MS	By MS/MS
	SPLSLIAR	AGAAEGKVLEPFLLRSPLSLIARMADSEIP	LEPFLLRSPLSLIARMADSEIPRFLSQVLG	R	S	P	A	R	M	1	1	0	0	0	0	0	0	0	1	2	0	0	0	1	2	0	0	0	0	0	0	8	0	855.518	Packet:TUM_first_pool_10	Packet:TUM_first_pool_10	6059	6066	yes	yes	2	9.5299e-06	191.63	By MS/MS	By MS/MS	By MS/MS	By MS/MS	By MS/MS	By MS/MS
	SPQLTAYR	VNQAIQRELDTNTLKSPQLTAYREDRAALL	LDTNTLKSPQLTAYREDRAALLRAWQDCGM	K	S	P	Y	R	E	1	1	0	0	0	1	0	0	0	0	1	0	0	0	1	1	1	0	1	0	0	0	8	0	934.487	Packet:TUM_first_pool_10	Packet:TUM_first_pool_10	7734	7741	yes	yes	2	7.1308e-05	175.91	By MS/MS	By MS/MS	By MS/MS	By MS/MS	By MS/MS	By MS/MS
	SPQVHFPK	FYIVEQRLILSLDLKSPQVHFPKLESIDGA	ILSLDLKSPQVHFPKLESIDGARIQAIAWA	K	S	P	P	K	L	0	0	0	0	0	1	0	0	1	0	0	1	0	1	2	1	0	0	0	1	0	0	8	0	938.497	Packet:TUM_first_pool_10	Packet:TUM_first_pool_10	3946	3953	yes	yes	2	0.0022104	136.8	By MS/MS	By MS/MS	By MS/MS	By MS/MS	By MS/MS	By MS/MS
	SPSRLSPK	ISSIEQKLELQNVPRSPSRLSPKEIDAYIV	ELQNVPRSPSRLSPKEIDAYIVQAKSLMPS	R	S	P	P	K	E	0	1	0	0	0	0	0	0	0	0	1	1	0	0	2	3	0	0	0	0	0	0	8	1	870.492	Packet:TUM_first_pool_10	Packet:TUM_first_pool_10	6730	6737	yes	yes	2	0.041235	124.08	By matching	By MS/MS	By MS/MS	By matching	By MS/MS
	SPVTNIAR	LVDVDEKGVLLWGWRSPVTNIARVLFSGSL	VLLWGWRSPVTNIARVLFSGSLRLGTVPLR	R	S	P	A	R	V	1	1	1	0	0	0	0	0	0	1	0	0	0	0	1	1	1	0	0	1	0	0	8	0	856.477	Packet:TUM_first_pool_10	Packet:TUM_first_pool_10	1669	1676	yes	yes	2	0.00094561	148.99	By MS/MS	By MS/MS	By MS/MS	By matching	By matching	By MS/MS
	SQEEVVSLLR	PEIISGRELTLGQIRSQEEVVSLLRFNSYD	LGQIRSQEEVVSLLRFNSYDISRTQETQEI	R	S	Q	L	R	F	0	1	0	0	0	1	2	0	0	0	2	0	0	0	0	2	0	0	0	2	0	0	10	0	1158.62	Packet:TUM_first_pool_10	Packet:TUM_first_pool_10	7291	7300	yes	yes	2	9.3606e-13	198.72	By MS/MS	By MS/MS	By MS/MS	By MS/MS	By MS/MS	By MS/MS
	SQLKFLEK	EQVVVIKITHQEMIKSQLKFLEKTEITELR	THQEMIKSQLKFLEKTEITELRRTLQMEKI	K	S	Q	E	K	T	0	0	0	0	0	1	1	0	0	0	2	2	0	1	0	1	0	0	0	0	0	0	8	1	991.57	Packet:TUM_first_pool_10	Packet:TUM_first_pool_10	575	582	yes	yes	2	5.9455e-06	209.84	By MS/MS	By MS/MS	By MS/MS	By MS/MS	By MS/MS	By MS/MS
	SSILSLIK	TVTQDRSIRQAFIRKSSILSLIKGSLETLY	RQAFIRKSSILSLIKGSLETLYHSREAFQL	K	S	S	I	K	G	0	0	0	0	0	0	0	0	0	2	2	1	0	0	0	3	0	0	0	0	0	0	8	0	859.538	Packet:TUM_first_pool_10	Packet:TUM_first_pool_10	476	483	yes	yes	2	2.6892e-05	183.26	By MS/MS	By MS/MS	By MS/MS	By MS/MS	By matching	By MS/MS
	SSLSADLR	NLSIWHRVFDWIAYKSSLSADLRNGKNVEL	FDWIAYKSSLSADLRNGKNVELKNNYNYVI	K	S	S	L	R	N	1	1	0	1	0	0	0	0	0	0	2	0	0	0	0	3	0	0	0	0	0	0	8	0	847.44	Packet:TUM_first_pool_10	Packet:TUM_first_pool_10	7606	7613	yes	yes	2	0.015958	101.72	By MS/MS	By MS/MS	By MS/MS	By MS/MS	By matching	By MS/MS
	SSLVNIPR	ALTTLFKASVLGSGRSSLVNIPRAQLGEDI	SVLGSGRSSLVNIPRAQLGEDIRSLPFFSA	R	S	S	P	R	A	0	1	1	0	0	0	0	0	0	1	1	0	0	0	1	2	0	0	0	1	0	0	8	0	884.508	Packet:TUM_first_pool_10	Packet:TUM_first_pool_10	3523	3530	yes	yes	2	0.00039468	161.11	By MS/MS	By MS/MS	By MS/MS	By MS/MS	By MS/MS	By MS/MS
	SSSLVDIR	NHFTIPKEAISFLERSSSLVDIRLLLQNEL	AISFLERSSSLVDIRLLLQNELKDATIQEL	R	S	S	I	R	L	0	1	0	1	0	0	0	0	0	1	1	0	0	0	0	3	0	0	0	1	0	0	8	0	875.471	Packet:TUM_first_pool_10;Packet:TUM_first_pool_98;Packet:TUM_first_pool_97	Packet:TUM_first_pool_10	6178	6185	no	no	2	0.0020291	138.54	By MS/MS	By matching	By matching	By MS/MS	By MS/MS	By MS/MS
	SSVDWQIR	ATSLDFKTKTGHILKSSVDWQIRILELLTD	KTGHILKSSVDWQIRILELLTDRKPPFVVS	K	S	S	I	R	I	0	1	0	1	0	1	0	0	0	1	0	0	0	0	0	2	0	1	0	1	0	0	8	0	989.493	Packet:TUM_first_pool_10	Packet:TUM_first_pool_10	5823	5830	yes	yes	2	0.00022842	167.24	By MS/MS	By MS/MS	By MS/MS	By MS/MS	By MS/MS	By MS/MS
	SSVSDAPR	FSIVEQRGMEGSLERSSVSDAPRALIAAVR	MEGSLERSSVSDAPRALIAAVRFQTTYGSR	R	S	S	P	R	A	1	1	0	1	0	0	0	0	0	0	0	0	0	0	1	3	0	0	0	1	0	0	8	0	817.393	Packet:TUM_first_pool_10;Packet:TUM_missing_first_1	Packet:TUM_first_pool_10	220	227	no	no	2	0.016126	101.54	By matching	By MS/MS	By MS/MS	By MS/MS	By matching
	STFSTNYR	ALLERPKVIFGEENRSTFSTNYRIAPNWDI	IFGEENRSTFSTNYRIAPNWDIRKSDFFIN	R	S	T	Y	R	I	0	1	1	0	0	0	0	0	0	0	0	0	0	1	0	2	2	0	1	0	0	0	8	0	974.446	Packet:TUM_first_pool_10	Packet:TUM_first_pool_10	4949	4956	yes	yes	2	0.00056054	155	By matching	By MS/MS	By MS/MS	By MS/MS	By MS/MS	By MS/MS
	STSQLVLR	EKAAGEKIVLLAEGRSTSQLVLRGSLVDYL	VLLAEGRSTSQLVLRGSLVDYLRNQIVGLE	R	S	T	L	R	G	0	1	0	0	0	1	0	0	0	0	2	0	0	0	0	2	1	0	0	1	0	0	8	0	902.519	Packet:TUM_first_pool_10	Packet:TUM_first_pool_10	6226	6233	yes	yes	2	0.00031674	163.99	By MS/MS	By MS/MS	By matching	By matching	By MS/MS	By MS/MS
	SVGICTIK	LEPAIQKQVFQFAVKSVGICTIKSLVENNP	VFQFAVKSVGICTIKSLVENNPRAIFLADG	K	S	V	I	K	S	0	0	0	0	1	0	0	1	0	2	0	1	0	0	0	1	1	0	0	1	0	0	8	0	876.474	Packet:TUM_first_pool_10	Packet:TUM_first_pool_10	25	32	yes	yes	2	0.010738	107.29	By MS/MS	By matching	By MS/MS	By MS/MS	By MS/MS	By matching
	SVLLITCK	TDELEQKLVLTASDRSVLLITCKKPEPTID	VLTASDRSVLLITCKKPEPTIDE_______	R	S	V	C	K	K	0	0	0	0	1	0	0	0	0	1	2	1	0	0	0	1	1	0	0	1	0	0	8	0	932.536	Packet:TUM_first_pool_10	Packet:TUM_first_pool_10	8039	8046	yes	yes	2	0.0030138	130.27	By matching	By MS/MS	By matching	By MS/MS	By MS/MS	By matching
	SVSQETFR	RTCHQNRELGGFTEKSVSQETFRCPFDPNF	LGGFTEKSVSQETFRCPFDPNFKLADILSP	K	S	V	F	R	C	0	1	0	0	0	1	1	0	0	0	0	0	0	1	0	2	1	0	0	1	0	0	8	0	952.461	Packet:TUM_first_pool_10	Packet:TUM_first_pool_10	4886	4893	yes	yes	2	6.8569e-05	176.6	By MS/MS	By MS/MS	By MS/MS	By MS/MS	By MS/MS	By MS/MS
	SYLYFEEK	TFSGFKKETLLNDIRSYLYFEEKAGADSLL	TLLNDIRSYLYFEEKAGADSLLRILNFGQV	R	S	Y	E	K	A	0	0	0	0	0	0	2	0	0	0	1	1	0	1	0	1	0	0	2	0	0	0	8	0	1077.5	Packet:TUM_first_pool_10	Packet:TUM_first_pool_10	3331	3338	yes	yes	2	5.8327e-05	179.21	By MS/MS	By MS/MS	By MS/MS	By MS/MS	By MS/MS	By MS/MS
	SYSEPQLK	LLPEHIRFSQIVNLKSYSEPQLKYYNNDLL	SQIVNLKSYSEPQLKYYNNDLLRETLLQDF	K	S	Y	L	K	Y	0	0	0	0	0	1	1	0	0	0	1	1	0	0	1	2	0	0	1	0	0	0	8	0	950.471	Packet:TUM_first_pool_10	Packet:TUM_first_pool_10	2766	2773	yes	yes	2	0.00059539	153.71	By MS/MS	By MS/MS	By MS/MS	By MS/MS	By MS/MS	By MS/MS
	TAAQVLIR	VSPAYVRMVALSTSRTAAQVLIRLGATSVT	VALSTSRTAAQVLIRLGATSVTRLQLGGED	R	T	A	I	R	L	2	1	0	0	0	1	0	0	0	1	1	0	0	0	0	0	1	0	0	1	0	0	8	0	870.529	Packet:TUM_first_pool_10	Packet:TUM_first_pool_10	1235	1242	yes	yes	2	3.1127e-05	186.13	By matching	By MS/MS	By matching	By MS/MS	By MS/MS	By MS/MS
	TAFSNVGR	FSWIVNRFNHTAISKTAFSNVGRGLLFLHT	NHTAISKTAFSNVGRGLLFLHTRKEGRDSV	K	T	A	G	R	G	1	1	1	0	0	0	0	1	0	0	0	0	0	1	0	1	1	0	0	1	0	0	8	0	850.43	Packet:TUM_first_pool_10	Packet:TUM_first_pool_10	705	712	yes	yes	2	0.00094561	148.99	By MS/MS	By MS/MS	By MS/MS	By MS/MS	By MS/MS	By MS/MS
	TAGSVILR	SLDYFEKAFLESVKKTAGSVILRLVSVLQN	FLESVKKTAGSVILRLVSVLQNKISQLEMA	K	T	A	L	R	L	1	1	0	0	0	0	0	1	0	1	1	0	0	0	0	1	1	0	0	1	0	0	8	0	815.486	Packet:TUM_first_pool_10	Packet:TUM_first_pool_10	1123	1130	yes	yes	2	9.5426e-05	172.15	By MS/MS	By MS/MS	By MS/MS	By MS/MS	By MS/MS	By MS/MS
	TALNLFFK	NGGILNRVIIDELIKTALNLFFKQTSILIQ	IIDELIKTALNLFFKQTSILIQKVSPAAPE	K	T	A	F	K	Q	1	0	1	0	0	0	0	0	0	0	2	1	0	2	0	0	1	0	0	0	0	0	8	0	952.538	Packet:TUM_first_pool_10	Packet:TUM_first_pool_10	7991	7998	yes	yes	2	0.0010979	147.52	By matching	By matching	By MS/MS	By matching	By MS/MS	By matching
	TAYLDLLR	NSEVQLKLFDTPQAKTAYLDLLRLPSGCTS	FDTPQAKTAYLDLLRLPSGCTSRIVEKNLE	K	T	A	L	R	L	1	1	0	1	0	0	0	0	0	0	3	0	0	0	0	0	1	0	1	0	0	0	8	0	963.539	Packet:TUM_first_pool_10	Packet:TUM_first_pool_10	4097	4104	yes	yes	2	0.0004046	160.75	By MS/MS	By MS/MS	By MS/MS	By MS/MS	By MS/MS	By MS/MS
	TDWDAGFK	ESWIEEKMELVQVLKTDWDAGFKAAGAKEQ	ELVQVLKTDWDAGFKAAGAKEQRVLLEAAI	K	T	D	F	K	A	1	0	0	2	0	0	0	1	0	0	0	1	0	1	0	0	1	1	0	0	0	0	8	0	938.413	Packet:TUM_first_pool_10;Packet:TUM_first_pool_40	Packet:TUM_first_pool_10	403	410	yes	no	2	0.00037335	161.9	By MS/MS	By MS/MS	By MS/MS	By matching	By matching	By matching
	TEFEDIIK	GWRRMPRAGIMPFLKTEFEDIIKALGAEIV	GIMPFLKTEFEDIIKALGAEIVRAFHFYLT	K	T	E	I	K	A	0	0	0	1	0	0	2	0	0	2	0	1	0	1	0	0	1	0	0	0	0	0	8	0	993.502	Packet:TUM_first_pool_10	Packet:TUM_first_pool_10	5005	5012	yes	yes	2	0.00059356	153.78	By MS/MS	By MS/MS	By MS/MS	By MS/MS	By MS/MS	By MS/MS
	TEITELRR	THQEMIKSQLKFLEKTEITELRRTLQMEKI	QLKFLEKTEITELRRTLQMEKIKKVSDILL	K	T	E	R	R	T	0	2	0	0	0	0	2	0	0	1	1	0	0	0	0	0	2	0	0	0	0	0	8	1	1016.56	Packet:TUM_first_pool_10	Packet:TUM_first_pool_10	583	590	yes	yes	2	0.001253	138.83	By MS/MS	By MS/MS	By MS/MS	By MS/MS	By MS/MS	By MS/MS
	TEMDEIRK	VVELLIKDLAGNEQRTEMDEIRKNLIVIRA	LAGNEQRTEMDEIRKNLIVIRAPKNLQFED	R	T	E	R	K	N	0	1	0	1	0	0	2	0	0	1	0	1	1	0	0	0	1	0	0	0	0	0	8	1	1020.49	Packet:TUM_first_pool_10	Packet:TUM_first_pool_10	5252	5259	yes	yes	2	3.2319e-05	180.93	By MS/MS	By MS/MS	By MS/MS	By MS/MS	By MS/MS	By MS/MS
	TFDLLIGK	TPEEIEKFDELQRLRTFDLLIGKLQGPPSS	DELQRLRTFDLLIGKLQGPPSSRQELANAE	R	T	F	G	K	L	0	0	0	1	0	0	0	1	0	1	2	1	0	1	0	0	1	0	0	0	0	0	8	0	905.522	Packet:TUM_first_pool_10	Packet:TUM_first_pool_10	6298	6305	yes	yes	2	0.0010979	147.52	By MS/MS	By matching	By matching	By MS/MS	By MS/MS	By MS/MS
	TFSVTGWK	AITSYEKCSILNYLKTFSVTGWKMLLQNIL	SILNYLKTFSVTGWKMLLQNILRAGGSFDL	K	T	F	W	K	M	0	0	0	0	0	0	0	1	0	0	0	1	0	1	0	1	2	1	0	1	0	0	8	0	924.471	Packet:TUM_first_pool_10	Packet:TUM_first_pool_10	4009	4016	yes	yes	2	0.0014748	143.89	By MS/MS	By matching	By MS/MS	By matching	By matching	By matching
	TGEIQFSR	QKLEMLRFVNVISARTGEIQFSRMPQPSSG	VNVISARTGEIQFSRMPQPSSGRLALAFYG	R	T	G	S	R	M	0	1	0	0	0	1	1	1	0	1	0	0	0	1	0	1	1	0	0	0	0	0	8	0	936.466	Packet:TUM_first_pool_10	Packet:TUM_first_pool_10	2598	2605	yes	yes	2	5.0831e-14	235.12	By MS/MS	By MS/MS	By MS/MS	By MS/MS	By MS/MS	By MS/MS
	TGGLFGSR	LAAFAPRDSEAWLLRTGGLFGSRYTAAVPY	SEAWLLRTGGLFGSRYTAAVPYRSDLIPTI	R	T	G	S	R	Y	0	1	0	0	0	0	0	3	0	0	1	0	0	1	0	1	1	0	0	0	0	0	8	0	793.408	Packet:TUM_first_pool_10	Packet:TUM_first_pool_10	5945	5952	yes	yes	2	0.00042195	160.11	By MS/MS	By MS/MS	By MS/MS	By MS/MS	By MS/MS	By MS/MS
	TGVQDNPR	VDTEEKRCTQEGCGKTGVQDNPRLDTWSSL	TQEGCGKTGVQDNPRLDTWSSLKSDFTIDL	K	T	G	P	R	L	0	1	1	1	0	1	0	1	0	0	0	0	0	0	1	0	1	0	0	1	0	0	8	0	885.43	Packet:TUM_first_pool_10;Packet:TUM_missing_first_2	Packet:TUM_first_pool_10	2501	2508	no	no	2	0.0017203	141.52	By MS/MS	By MS/MS	By MS/MS	By MS/MS	By MS/MS
	TIEDEDLK	STSMFFRAAVLWEVKTIEDEDLKVNYEEFA	AVLWEVKTIEDEDLKVNYEEFARIVAELQD	K	T	I	L	K	V	0	0	0	2	0	0	2	0	0	1	1	1	0	0	0	0	1	0	0	0	0	0	8	0	961.46	Packet:TUM_first_pool_10;Packet:TUM_first_pool_95	Packet:TUM_first_pool_10	5333	5340	yes	no	2	0.00029672	164.72	By MS/MS	By MS/MS	By MS/MS	By MS/MS	By MS/MS	By MS/MS
	TLFVAGER	YFPVIFRNLNCCGFRTLFVAGERKEADMQQ	LNCCGFRTLFVAGERKEADMQQKEGFTFEY	R	T	L	E	R	K	1	1	0	0	0	0	1	1	0	0	1	0	0	1	0	0	1	0	0	1	0	0	8	0	891.481	Packet:TUM_first_pool_10	Packet:TUM_first_pool_10	5383	5390	yes	yes	2	0.0022653	136.27	By MS/MS	By MS/MS	By MS/MS	By MS/MS	By MS/MS	By MS/MS
	TLQMEKIK	QLKFLEKTEITELRRTLQMEKIKKVSDILL	EITELRRTLQMEKIKKVSDILLREVPEMEK	R	T	L	I	K	K	0	0	0	0	0	1	1	0	0	1	1	2	1	0	0	0	1	0	0	0	0	0	8	1	989.558	Packet:TUM_first_pool_10	Packet:TUM_first_pool_10	591	598	yes	yes	2	0.0010316	171.53	By MS/MS	By matching	By MS/MS	By MS/MS	By MS/MS	By MS/MS
	TMFENVTR	KSIFVQKVQQDDLVRTMFENVTRDVAELFY	QQDDLVRTMFENVTRDVAELFYRLVTDLLQ	R	T	M	T	R	D	0	1	1	0	0	0	1	0	0	0	0	0	1	1	0	0	2	0	0	1	0	0	8	0	996.47	Packet:TUM_first_pool_10	Packet:TUM_first_pool_10	2549	2556	yes	yes	2	0.055432	82.75	By matching	By MS/MS	By matching	By matching	By matching	By matching
	TQETQEIR	EVVSLLRFNSYDISRTQETQEIRNPAAIEE	NSYDISRTQETQEIRNPAAIEEKEKEIEGL	R	T	Q	I	R	N	0	1	0	0	0	2	2	0	0	1	0	0	0	0	0	0	2	0	0	0	0	0	8	0	1003.49	Packet:TUM_first_pool_10	Packet:TUM_first_pool_10	7309	7316	yes	yes	2	6.8677e-07	209.58	By MS/MS	By MS/MS	By MS/MS	By MS/MS	By MS/MS	By MS/MS
	TSFLLNLR	SDFFINKIGVMSLIRTSFLLNLRDGWRRMP	GVMSLIRTSFLLNLRDGWRRMPRAGIMPFL	R	T	S	L	R	D	0	1	1	0	0	0	0	0	0	0	3	0	0	1	0	1	1	0	0	0	0	0	8	0	962.555	Packet:TUM_first_pool_10	Packet:TUM_first_pool_10	4981	4988	yes	yes	2	5.629e-05	179.73	By MS/MS	By MS/MS	By MS/MS	By MS/MS	By MS/MS	By MS/MS
	TSLAVLGK	LQELLERDMDLYSYRTSLAVLGKALQYEQE	MDLYSYRTSLAVLGKALQYEQEQRESPSGY	R	T	S	G	K	A	1	0	0	0	0	0	0	1	0	0	2	1	0	0	0	1	1	0	0	1	0	0	8	0	787.48	Packet:TUM_first_pool_10	Packet:TUM_first_pool_10	2321	2328	yes	yes	2	9.8538e-05	172.03	By MS/MS	By MS/MS	By MS/MS	By MS/MS	By MS/MS	By MS/MS
	TTFQLQVR	AENVKIKVSQQILEKTTFQLQVRHPNIVQY	SQQILEKTTFQLQVRHPNIVQYRFIDIAAA	K	T	T	V	R	H	0	1	0	0	0	2	0	0	0	0	1	0	0	1	0	0	2	0	0	1	0	0	8	0	991.545	Packet:TUM_first_pool_10	Packet:TUM_first_pool_10	3475	3482	yes	yes	2	0.0010435	148.04	By MS/MS	By MS/MS	By MS/MS	By MS/MS	By MS/MS	By MS/MS
	TVDVSLYK	GNPDEERVELVEETRTVDVSLYKDLYSALI	ELVEETRTVDVSLYKDLYSALIKKLDPAYQ	R	T	V	Y	K	D	0	0	0	1	0	0	0	0	0	0	1	1	0	0	0	1	1	0	1	2	0	0	8	0	923.496	Packet:TUM_first_pool_10	Packet:TUM_first_pool_10	960	967	yes	yes	2	0.010738	107.29	By MS/MS	By matching	By MS/MS	By MS/MS	By MS/MS	By MS/MS
	TVLDMLIR	PEEPSPKVDLGLPEKTVLDMLIRLARPPLL	DLGLPEKTVLDMLIRLARPPLLRKEHLLNH	K	T	V	I	R	L	0	1	0	1	0	0	0	0	0	1	2	0	1	0	0	0	1	0	0	1	0	0	8	0	959.547	Packet:TUM_first_pool_10	Packet:TUM_first_pool_10	6933	6940	yes	yes	2	0.00045089	159.04	By MS/MS	By MS/MS	By MS/MS	By MS/MS	By MS/MS	By MS/MS
	TVQVALDK	SAQSQARLRLEVLNRTVQVALDKDSEIMQQ	RLEVLNRTVQVALDKDSEIMQQKCFEPQLL	R	T	V	D	K	D	1	0	0	1	0	1	0	0	0	0	1	1	0	0	0	0	1	0	0	2	0	0	8	0	872.497	Packet:TUM_first_pool_10	Packet:TUM_first_pool_10	1868	1875	yes	yes	2	0.00054911	155.42	By MS/MS	By MS/MS	By MS/MS	By MS/MS	By MS/MS	By MS/MS
	VADLILEK	FLYSLGRVAPQGLERVADLILEKFSIPDLD	APQGLERVADLILEKFSIPDLDRLLYIPLA	R	V	A	E	K	F	1	0	0	1	0	0	1	0	0	1	2	1	0	0	0	0	0	0	0	1	0	0	8	0	899.533	Packet:TUM_first_pool_10	Packet:TUM_first_pool_10	4527	4534	yes	yes	2	0.0018811	139.97	By MS/MS	By MS/MS	By MS/MS	By MS/MS	By MS/MS	By MS/MS
	VAFDFAAR	GVNCLAKTCWLAAFRVAFDFAARKLVNRDL	CWLAAFRVAFDFAARKLVNRDLKGASGISG	R	V	A	A	R	K	3	1	0	1	0	0	0	0	0	0	0	0	0	2	0	0	0	0	0	1	0	0	8	0	895.455	Packet:TUM_first_pool_10	Packet:TUM_first_pool_10	809	816	yes	yes	2	0.00075365	150.84	By MS/MS	By MS/MS	By MS/MS	By MS/MS	By MS/MS	By MS/MS
	VALLDVFR	PKAITAKILNPGEYRVALLDVFRLIEEETA	LNPGEYRVALLDVFRLIEEETARAQYDELA	R	V	A	F	R	L	1	1	0	1	0	0	0	0	0	0	2	0	0	1	0	0	0	0	0	2	0	0	8	0	931.549	Packet:TUM_first_pool_10	Packet:TUM_first_pool_10	5553	5560	yes	yes	2	0.0021708	137.18	By MS/MS	By MS/MS	By MS/MS	By matching	By MS/MS	By MS/MS
	VAPQGLER	GLTFLPKVFLYSLGRVAPQGLERVADLILE	FLYSLGRVAPQGLERVADLILEKFSIPDLD	R	V	A	E	R	V	1	1	0	0	0	1	1	1	0	0	1	0	0	0	1	0	0	0	0	1	0	0	8	0	868.477	Packet:TUM_first_pool_10	Packet:TUM_first_pool_10	4519	4526	yes	yes	2	0.021489	95.815	By MS/MS	By matching	By MS/MS	By MS/MS	By MS/MS	By MS/MS
	VAVLIPFR	VDRWNEKYNIFTYLRVAVLIPFRIIQEWQS	NIFTYLRVAVLIPFRIIQEWQSRIFQMNEE	R	V	A	F	R	I	1	1	0	0	0	0	0	0	0	1	1	0	0	1	1	0	0	0	0	2	0	0	8	0	913.575	Packet:TUM_first_pool_10	Packet:TUM_first_pool_10	1595	1602	yes	yes	2	0.0059063	118.06	By matching		By matching	By matching	By matching	By MS/MS
	VCDIILPR	LLSLGLKQAISPSDRVCDIILPRQLGLTEC	AISPSDRVCDIILPRQLGLTECRFEITVGP	R	V	C	P	R	Q	0	1	0	1	1	0	0	0	0	2	1	0	0	0	1	0	0	0	0	1	0	0	8	0	984.543	Packet:TUM_first_pool_10	Packet:TUM_first_pool_10	4144	4151	yes	yes	2	0.001776	140.98	By MS/MS	By MS/MS	By MS/MS	By MS/MS	By MS/MS	By MS/MS
	VEEAILEK	TDFGMCKQLEQELHKVEEAILEKLLEHSFI	LEQELHKVEEAILEKLLEHSFIKIDYSHFH	K	V	E	E	K	L	1	0	0	0	0	0	3	0	0	1	1	1	0	0	0	0	0	0	0	1	0	0	8	0	929.507	Packet:TUM_first_pool_10	Packet:TUM_first_pool_10	5721	5728	no	no	2	5.9817e-05	178.83	By MS/MS	By MS/MS	By MS/MS	By MS/MS	By MS/MS	By MS/MS
	VEILNPPR	DTWSSLKSDFTIDLKVEILNPPRRKSIFVQ	DFTIDLKVEILNPPRRKSIFVQKVQQDDLV	K	V	E	P	R	R	0	1	1	0	0	0	1	0	0	1	1	0	0	0	2	0	0	0	0	1	0	0	8	0	936.539	Packet:TUM_first_pool_10	Packet:TUM_first_pool_10	2525	2532	yes	yes	2	0.0053378	120.46	By matching	By MS/MS	By MS/MS	By MS/MS	By MS/MS	By MS/MS
	VEVLPQAR	LEDAFSKKEQSAAERVEVLPQARVSPFFVP	EQSAAERVEVLPQARVSPFFVPKLSLDYFE	R	V	E	A	R	V	1	1	0	0	0	1	1	0	0	0	1	0	0	0	1	0	0	0	0	2	0	0	8	0	910.524	Packet:TUM_first_pool_10	Packet:TUM_first_pool_10	1091	1098	yes	yes	2	0.010175	107.9	By MS/MS	By MS/MS	By MS/MS	By MS/MS	By MS/MS	By MS/MS
	VEYIDRPR	HYLEFEKNLAAFLGKVEYIDRPRITGLLAS	LAAFLGKVEYIDRPRITGLLASKLEPFYVE	K	V	E	P	R	I	0	2	0	1	0	0	1	0	0	1	0	0	0	0	1	0	0	0	1	1	0	0	8	0	1046.55	Packet:TUM_first_pool_10	Packet:TUM_first_pool_10	6635	6642	yes	yes	2	0.0036792	127.46	By MS/MS	By MS/MS	By MS/MS	By MS/MS	By MS/MS	By MS/MS
	VFDWIAYK	LIGIIIKLNLSIWHRVFDWIAYKSSLSADL	NLSIWHRVFDWIAYKSSLSADLRNGKNVEL	R	V	F	Y	K	S	1	0	0	1	0	0	0	0	0	1	0	1	0	1	0	0	0	1	1	1	0	0	8	0	1040.53	Packet:TUM_first_pool_10	Packet:TUM_first_pool_10	7598	7605	yes	yes	2	0.0016932	141.78	By MS/MS	By MS/MS	By MS/MS	By MS/MS	By MS/MS	By MS/MS
	VFGDYLSR	PAAIEEKEKEIEGLKVFGDYLSRQLVCPVT	KEIEGLKVFGDYLSRQLVCPVTRLLYVTPE	K	V	F	S	R	Q	0	1	0	1	0	0	0	1	0	0	1	0	0	1	0	1	0	0	1	1	0	0	8	0	955.476	Packet:TUM_first_pool_10	Packet:TUM_first_pool_10	7333	7340	yes	yes	2	0.00053999	155.75	By MS/MS	By MS/MS	By MS/MS	By MS/MS	By matching	By MS/MS
	VFLYQILR	QLGEDIRSLPFFSARVFLYQILRIGETIFF	LPFFSARVFLYQILRIGETIFFRGAPTPHE	R	V	F	L	R	I	0	1	0	0	0	1	0	0	0	1	2	0	0	1	0	0	0	0	1	1	0	0	8	0	1050.62	Packet:TUM_first_pool_10	Packet:TUM_first_pool_10	3547	3554	yes	yes	2	2.6959e-06	184.16	By MS/MS	By MS/MS	By MS/MS	By MS/MS	By MS/MS	By MS/MS
	VFLYSLGR	LCCETPRSGLTFLPKVFLYSLGRVAPQGLE	GLTFLPKVFLYSLGRVAPQGLERVADLILE	K	V	F	G	R	V	0	1	0	0	0	0	0	1	0	0	2	0	0	1	0	1	0	0	1	1	0	0	8	0	953.533	Packet:TUM_first_pool_10	Packet:TUM_first_pool_10	4511	4518	yes	yes	2	0.00070643	151.29	By MS/MS	By MS/MS	By MS/MS	By MS/MS	By MS/MS	By MS/MS
	VFQVLNEK	VLHTDGKLATSPLDRVFQVLNEKMEEETEV	ATSPLDRVFQVLNEKMEEETEVRVLTSDVE	R	V	F	E	K	M	0	0	1	0	0	1	1	0	0	0	1	1	0	1	0	0	0	0	0	2	0	0	8	0	975.539	Packet:TUM_first_pool_10	Packet:TUM_first_pool_10	1515	1522	yes	yes	2	0.00031674	163.99	By MS/MS	By MS/MS	By MS/MS	By MS/MS	By MS/MS	By MS/MS
	VGDYFFGK	VAQLMARAASDVLCRVGDYFFGKYLCVDCG	ASDVLCRVGDYFFGKYLCVDCGRNQAILDL	R	V	G	G	K	Y	0	0	0	1	0	0	0	2	0	0	0	1	0	2	0	0	0	0	1	1	0	0	8	0	931.444	Packet:TUM_first_pool_10	Packet:TUM_first_pool_10	7243	7250	yes	yes	2	0.0037606	127.12	By MS/MS	By matching	By MS/MS	By MS/MS	By MS/MS	By MS/MS
	VGQDPVLR	EPFYVERIDLLPDGRVGQDPVLREHVDLEN	DLLPDGRVGQDPVLREHVDLENKLSSFIVK	R	V	G	L	R	E	0	1	0	1	0	1	0	1	0	0	1	0	0	0	1	0	0	0	0	2	0	0	8	0	882.492	Packet:TUM_first_pool_10	Packet:TUM_first_pool_10	6667	6674	yes	yes	2	0.0065129	115.49	By MS/MS	By MS/MS	By MS/MS	By MS/MS	By MS/MS	By MS/MS
	VIADEEQK	PVYTTGRLLCELFIRVIADEEQKLIMDEAL	LCELFIRVIADEEQKLIMDEALRILVDALQ	R	V	I	Q	K	L	1	0	0	1	0	1	2	0	0	1	0	1	0	0	0	0	0	0	0	1	0	0	8	0	930.466	Packet:TUM_first_pool_10;Packet:TUM_first_pool_43	Packet:TUM_first_pool_10	4246	4253	no	no	2	1.9768e-06	201.49	By MS/MS	By MS/MS	By MS/MS	By MS/MS	By MS/MS
	VIFGEENR	FLDANVKPALLERPKVIFGEENRSTFSTNY	ALLERPKVIFGEENRSTFSTNYRIAPNWDI	K	V	I	N	R	S	0	1	1	0	0	0	2	1	0	1	0	0	0	1	0	0	0	0	0	1	0	0	8	0	962.482	Packet:TUM_first_pool_10	Packet:TUM_first_pool_10	4941	4948	yes	yes	2	0.0019114	139.68	By MS/MS	By MS/MS	By MS/MS	By MS/MS	By MS/MS	By MS/MS
	VIIDELIK	ELIDDIERNGGILNRVIIDELIKTALNLFF	NGGILNRVIIDELIKTALNLFFKQTSILIQ	R	V	I	I	K	T	0	0	0	1	0	0	1	0	0	3	1	1	0	0	0	0	0	0	0	1	0	0	8	0	941.58	Packet:TUM_first_pool_10	Packet:TUM_first_pool_10	7983	7990	yes	yes	2	0.0072998	112.17	By MS/MS	By matching	By MS/MS	By MS/MS	By MS/MS	By MS/MS
	VIIYEVNK	EELLAERQEIVEHVKVIIYEVNKILYPEFN	EIVEHVKVIIYEVNKILYPEFNKGPEGPPG	K	V	I	N	K	I	0	0	1	0	0	0	1	0	0	2	0	1	0	0	0	0	0	0	1	2	0	0	8	0	976.559	Packet:TUM_first_pool_10;Packet:TUM_first_pool_91	Packet:TUM_first_pool_10	7179	7186	yes	no	2	0.0010798	147.69	By MS/MS	By MS/MS	By MS/MS	By MS/MS	By MS/MS	By MS/MS
	VLCCETPR	ALEGVEKRPSGVPYRVLCCETPRSGLTFLP	PSGVPYRVLCCETPRSGLTFLPKVFLYSLG	R	V	L	P	R	S	0	1	0	0	2	0	1	0	0	0	1	0	0	0	1	0	1	0	0	1	0	0	8	0	1033.47	Packet:TUM_first_pool_10	Packet:TUM_first_pool_10	4495	4502	yes	yes	2	0.00062903	152.47	By MS/MS	By MS/MS	By MS/MS	By MS/MS	By MS/MS	By MS/MS
	VLFSGSLR	VLLWGWRSPVTNIARVLFSGSLRLGTVPLR	PVTNIARVLFSGSLRLGTVPLRLLCSWQLR	R	V	L	L	R	L	0	1	0	0	0	0	0	1	0	0	2	0	0	1	0	2	0	0	0	1	0	0	8	0	877.502	Packet:TUM_first_pool_10	Packet:TUM_first_pool_10	1677	1684	yes	yes	2	8.008e-05	173.68	By MS/MS	By MS/MS	By MS/MS	By MS/MS	By MS/MS	By MS/MS
	VLGVENLR	VNTINRARSPPFECRVLGVENLRLLVELVQ	SPPFECRVLGVENLRLLVELVQKTRRSLAS	R	V	L	L	R	L	0	1	1	0	0	0	1	1	0	0	2	0	0	0	0	0	0	0	0	2	0	0	8	0	898.524	Packet:TUM_first_pool_10	Packet:TUM_first_pool_10	7848	7855	yes	yes	2	0.018854	98.629	By MS/MS	By matching	By matching	By matching	By matching	By matching
	VLLEAAIR	DWDAGFKAAGAKEQRVLLEAAIREEIVELM	AGAKEQRVLLEAAIREEIVELMRLPEEPIT	R	V	L	I	R	E	2	1	0	0	0	0	1	0	0	1	2	0	0	0	0	0	0	0	0	1	0	0	8	0	883.549	Packet:TUM_first_pool_10	Packet:TUM_first_pool_10	419	426	yes	yes	2	5.2455e-05	180.7	By MS/MS	By MS/MS	By MS/MS	By MS/MS	By MS/MS	By MS/MS
	VLLVLPK	ALIAAVRFQTTYGSRVLLVLPKSKQSEPSK	FQTTYGSRVLLVLPKSKQSEPSKESEIVEL	R	V	L	P	K	S	0	0	0	0	0	0	0	0	0	0	3	1	0	0	1	0	0	0	0	2	0	0	7	0	780.547	Packet:TUM_first_pool_10	Packet:TUM_first_pool_10	243	249	yes	yes	2	0.060491	148.12	By matching	By matching	By matching	By matching	By MS/MS	By matching
	VLNKIFVR	LPLYFPRRDSDAPGKVLNKIFVRHSTSMFF	DSDAPGKVLNKIFVRHSTSMFFRAAVLWEV	K	V	L	V	R	H	0	1	1	0	0	0	0	0	0	1	1	1	0	1	0	0	0	0	0	2	0	0	8	1	987.623	Packet:TUM_first_pool_10;Packet:TUM_missing_first_1	Packet:TUM_first_pool_10	5309	5316	no	no	2	0.014769	142.64	By matching	By MS/MS	By MS/MS	By MS/MS	By MS/MS	By MS/MS
	VLTSDVEK	FQVLNEKMEEETEVRVLTSDVEKAQFDTLQ	EEETEVRVLTSDVEKAQFDTLQKSLGVQVC	R	V	L	E	K	A	0	0	0	1	0	0	1	0	0	0	1	1	0	0	0	1	1	0	0	2	0	0	8	0	889.476	Packet:TUM_first_pool_10	Packet:TUM_first_pool_10	1531	1538	yes	yes	2	0.0028339	131.03	By MS/MS	By MS/MS	By MS/MS	By MS/MS	By MS/MS	By MS/MS
	VNSEVQLK	LSQLLERGLNISAVRVNSEVQLKLFDTPQA	LNISAVRVNSEVQLKLFDTPQAKTAYLDLL	R	V	N	L	K	L	0	0	1	0	0	1	1	0	0	0	1	1	0	0	0	1	0	0	0	2	0	0	8	0	915.503	Packet:TUM_first_pool_10	Packet:TUM_first_pool_10	4081	4088	yes	yes	2	2.2891e-20	258.25	By MS/MS	By MS/MS	By MS/MS	By MS/MS	By MS/MS	By MS/MS
	VNSFLSSR	AFSFELRLFYTMDIRVNSFLSSRLPNHLTH	FYTMDIRVNSFLSSRLPNHLTHRHELFAGI	R	V	N	S	R	L	0	1	1	0	0	0	0	0	0	0	1	0	0	1	0	3	0	0	0	1	0	0	8	0	908.472	Packet:TUM_first_pool_10	Packet:TUM_first_pool_10	3761	3768	yes	yes	2	0.00033937	163.15	By MS/MS	By MS/MS	By MS/MS	By MS/MS	By MS/MS	By MS/MS
	VQEYPTLK	YHIECFRGLPAPIEKVQEYPTLKSGEPELI	LPAPIEKVQEYPTLKSGEPELIELRVRDPQ	K	V	Q	L	K	S	0	0	0	0	0	1	1	0	0	0	1	1	0	0	1	0	1	0	1	1	0	0	8	0	976.523	Packet:TUM_first_pool_10	Packet:TUM_first_pool_10	6875	6882	yes	yes	2	0.0049307	122.18	By MS/MS	By MS/MS	By MS/MS	By MS/MS	By MS/MS	By matching
	VQQDDLVR	EILNPPRRKSIFVQKVQQDDLVRTMFENVT	KSIFVQKVQQDDLVRTMFENVTRDVAELFY	K	V	Q	V	R	T	0	1	0	2	0	2	0	0	0	0	1	0	0	0	0	0	0	0	0	2	0	0	8	0	971.504	Packet:TUM_first_pool_10	Packet:TUM_first_pool_10	2541	2548	yes	yes	2	7.0602e-05	176.09	By MS/MS	By MS/MS	By MS/MS	By MS/MS	By MS/MS	By MS/MS
	VSEVLQNR	QVLPEVRSSLGPTERVSEVLQNRLSSSIQV	SLGPTERVSEVLQNRLSSSIQVKEAFRVLD	R	V	S	N	R	L	0	1	1	0	0	1	1	0	0	0	1	0	0	0	0	1	0	0	0	2	0	0	8	0	943.509	Packet:TUM_first_pool_10	Packet:TUM_first_pool_10	2862	2869	yes	yes	2	0.0014748	143.89	By MS/MS	By MS/MS	By MS/MS	By matching	By MS/MS	By matching
	VSPFFVPK	EQSAAERVEVLPQARVSPFFVPKLSLDYFE	EVLPQARVSPFFVPKLSLDYFEKAFLESVK	R	V	S	P	K	L	0	0	0	0	0	0	0	0	0	0	0	1	0	2	2	1	0	0	0	2	0	0	8	0	919.517	Packet:TUM_first_pool_10	Packet:TUM_first_pool_10	1099	1106	yes	yes	2	0.0028326	131.04	By MS/MS	By MS/MS	By MS/MS	By MS/MS	By MS/MS	By MS/MS
	VSQQILEK	QGGGALRLAENVKIKVSQQILEKTTFQLQV	AENVKIKVSQQILEKTTFQLQVRHPNIVQY	K	V	S	E	K	T	0	0	0	0	0	2	1	0	0	1	1	1	0	0	0	1	0	0	0	1	0	0	8	0	943.534	Packet:TUM_first_pool_10	Packet:TUM_first_pool_10	3467	3474	yes	yes	2	5.6839e-16	254.98	By MS/MS	By MS/MS	By MS/MS	By MS/MS	By MS/MS	By MS/MS
	VSYPLLIR	LLQQAARSCASSYQRVSYPLLIRITYSQII	CASSYQRVSYPLLIRITYSQIIKLYDLPVD	R	V	S	I	R	I	0	1	0	0	0	0	0	0	0	1	2	0	0	0	1	1	0	0	1	1	0	0	8	0	959.58	Packet:TUM_first_pool_10	Packet:TUM_first_pool_10	2958	2965	yes	yes	2	0.00019563	168.45	By matching	By MS/MS	By MS/MS	By matching	By MS/MS	By matching
	VTDLDDAR	GGWFAIRSSEVSARRVTDLDDARLLVAMLH	SEVSARRVTDLDDARLLVAMLHKRLLQEEE	R	V	T	A	R	L	1	1	0	3	0	0	0	0	0	0	1	0	0	0	0	0	1	0	0	1	0	0	8	0	903.43	Packet:TUM_first_pool_10	Packet:TUM_first_pool_10	7501	7508	yes	yes	2	5.1582e-05	180.93	By MS/MS	By MS/MS	By MS/MS	By MS/MS	By MS/MS	By MS/MS
	VTESEIKR	SQLEMARLVYCYPVRVTESEIKRAVFNEIL	VYCYPVRVTESEIKRAVFNEILRYQDFDWL	R	V	T	K	R	A	0	1	0	0	0	0	2	0	0	1	0	1	0	0	0	1	1	0	0	1	0	0	8	1	960.524	Packet:TUM_first_pool_10	Packet:TUM_first_pool_10	1155	1162	yes	yes	2	1.6901e-09	215.09	By MS/MS	By MS/MS	By MS/MS	By MS/MS	By MS/MS	By MS/MS
	VTGAENVR	FGRSPSRFIPFLNPRVTGAENVRETLEFWL	IPFLNPRVTGAENVRETLEFWLRALSNLVP	R	V	T	V	R	E	1	1	1	0	0	0	1	1	0	0	0	0	0	0	0	0	1	0	0	2	0	0	8	0	844.44	Packet:TUM_first_pool_10;Packet:TUM_missing_first_1	Packet:TUM_first_pool_10	3379	3386	no	no	2	0.0022653	136.27	By matching	By MS/MS	By matching	By matching	By MS/MS
	VTNSLGQR	IDDLEEKLSETYSNRVTNSLGQRVLGFGTK	SETYSNRVTNSLGQRVLGFGTKLSVCANPK	R	V	T	Q	R	V	0	1	1	0	0	1	0	1	0	0	1	0	0	0	0	1	1	0	0	1	0	0	8	0	873.467	Packet:TUM_first_pool_10;Packet:TUM_missing_first_2	Packet:TUM_first_pool_10	4671	4678	no	no	2	7.0602e-05	176.09	By MS/MS	By MS/MS	By MS/MS	By matching	By MS/MS
	VVECIDHK	LLSDMVRGTEETIFRVVECIDHKFTQDNLC	TEETIFRVVECIDHKFTQDNLCRRSNVLGD	R	V	V	H	K	F	0	0	0	1	1	0	1	0	1	1	0	1	0	0	0	0	0	0	0	2	0	0	8	0	998.486	Packet:TUM_first_pool_10;Packet:TUM_missing_first_1	Packet:TUM_first_pool_10	4327	4334	no	no	2	0.0014748	143.89	By MS/MS	By MS/MS	By MS/MS	By MS/MS	By MS/MS
	VVNDELYR	INEFWNKWSLEALNRVVNDELYRIEGLAPK	SLEALNRVVNDELYRIEGLAPKACGLIIFR	R	V	V	Y	R	I	0	1	1	1	0	0	1	0	0	0	1	0	0	0	0	0	0	0	1	2	0	0	8	0	1006.51	Packet:TUM_first_pool_10	Packet:TUM_first_pool_10	1779	1786	yes	yes	2	3.0461e-05	186.3	By MS/MS	By MS/MS	By MS/MS	By MS/MS	By MS/MS	By MS/MS
	VVNLLQER	ELQLFKENFVIQELKVVNLLQERAVMEIMT	FVIQELKVVNLLQERAVMEIMTKKYDEDLG	K	V	V	E	R	A	0	1	1	0	0	1	1	0	0	0	2	0	0	0	0	0	0	0	0	2	0	0	8	0	969.561	Packet:TUM_first_pool_10	Packet:TUM_first_pool_10	4287	4294	yes	yes	2	0.00087646	149.65	By MS/MS	By MS/MS	By MS/MS	By MS/MS	By MS/MS	By MS/MS
	VYEVLGPK	YQVLDFRTNLEDVGRVYEVLGPKNEEEVNN	NLEDVGRVYEVLGPKNEEEVNNLVKAAGAA	R	V	Y	P	K	N	0	0	0	0	0	0	1	1	0	0	1	1	0	0	1	0	0	0	1	2	0	0	8	0	903.507	Packet:TUM_first_pool_10	Packet:TUM_first_pool_10	6025	6032	yes	yes	2	0.00026072	166.05	By MS/MS	By MS/MS	By MS/MS	By MS/MS	By MS/MS	By MS/MS
	VYHIECFR	EQMLLLEKLAGEYGRVYHIECFRGLPAPIE	LAGEYGRVYHIECFRGLPAPIEKVQEYPTL	R	V	Y	F	R	G	0	1	0	0	1	0	1	0	1	1	0	0	0	1	0	0	0	0	1	1	0	0	8	0	1122.53	Packet:TUM_first_pool_10	Packet:TUM_first_pool_10	6859	6866	yes	yes	2;3	0.0036305	123.69	By MS/MS	By MS/MS	By MS/MS	By MS/MS	By MS/MS	By MS/MS
	VYLLIGSR	EELVLERDVTLETFRVYLLIGSRDVSLFLF	VTLETFRVYLLIGSRDVSLFLFRDAFLEEF	R	V	Y	S	R	D	0	1	0	0	0	0	0	1	0	1	2	0	0	0	0	1	0	0	1	1	0	0	8	0	919.549	Packet:TUM_first_pool_10	Packet:TUM_first_pool_10	4726	4733	yes	yes	2	0.0019114	139.68	By MS/MS	By MS/MS	By MS/MS	By MS/MS	By MS/MS	By MS/MS
	WEEEYTVR	NSNMVGKIPDWFLNRWEEEYTVRLEPVSSQ	PDWFLNRWEEEYTVRLEPVSSQKLASFFLS	R	W	E	V	R	L	0	1	0	0	0	0	3	0	0	0	0	0	0	0	0	0	1	1	1	1	0	0	8	0	1110.5	Packet:TUM_first_pool_10	Packet:TUM_first_pool_10	873	880	yes	yes	2	0.0002437	166.68	By MS/MS	By MS/MS	By MS/MS	By MS/MS	By MS/MS	By MS/MS
	WLTGLNLR	ILAVMDREKAEEIYKWLTGLNLRYSFTIEL	KAEEIYKWLTGLNLRYSFTIELRADIALIK	K	W	L	L	R	Y	0	1	1	0	0	0	0	1	0	0	3	0	0	0	0	0	1	1	0	0	0	0	8	0	971.555	Packet:TUM_first_pool_10	Packet:TUM_first_pool_10	3899	3906	yes	yes	2	0.010738	107.29	By MS/MS	By MS/MS	By MS/MS	By MS/MS	By MS/MS	By MS/MS
	WQFYLEER	YLNVLNRAVIELLEKWQFYLEERISIGSLF	VIELLEKWQFYLEERISIGSLFRDVVELLI	K	W	Q	E	R	I	0	1	0	0	0	1	2	0	0	0	1	0	0	1	0	0	0	1	1	0	0	0	8	0	1169.55	Packet:TUM_first_pool_10	Packet:TUM_first_pool_10	5220	5227	yes	yes	2	0.0002481	166.52	By MS/MS	By MS/MS	By MS/MS	By MS/MS	By MS/MS	By MS/MS
	WSLEALNR	QEELEKKSINEFWNKWSLEALNRVVNDELY	INEFWNKWSLEALNRVVNDELYRIEGLAPK	K	W	S	N	R	V	1	1	1	0	0	0	1	0	0	0	2	0	0	0	0	1	0	1	0	0	0	0	8	0	987.514	Packet:TUM_first_pool_10	Packet:TUM_first_pool_10	1771	1778	yes	yes	2	3.129e-05	186.09	By MS/MS	By MS/MS	By MS/MS	By MS/MS	By MS/MS	By MS/MS
	YAFELVDK	PVDERNLSEQLQQAKYAFELVDKQVVAKAL	EQLQQAKYAFELVDKQVVAKALKEQELQVV	K	Y	A	D	K	Q	1	0	0	1	0	0	1	0	0	0	1	1	0	1	0	0	0	0	1	1	0	0	8	0	983.496	Packet:TUM_first_pool_10	Packet:TUM_first_pool_10	2993	3000	yes	yes	2	0.00020151	168.23	By MS/MS	By matching	By MS/MS	By MS/MS	By MS/MS	By MS/MS
	YAQTQLDK	LADILSPRDGVLFLKYAQTQLDKIFLDANV	DGVLFLKYAQTQLDKIFLDANVKPALLERP	K	Y	A	D	K	I	1	0	0	1	0	2	0	0	0	0	1	1	0	0	0	0	1	0	1	0	0	0	8	0	965.482	Packet:TUM_first_pool_10	Packet:TUM_first_pool_10	4917	4924	yes	yes	2	1.9114e-20	235.12	By MS/MS	By MS/MS	By MS/MS	By MS/MS	By MS/MS	By MS/MS
	YESELSLR	SSSIQVKEAFRVLDRYESELSLRLAELYVE	AFRVLDRYESELSLRLAELYVERIAIPDAS	R	Y	E	L	R	L	0	1	0	0	0	0	2	0	0	0	2	0	0	0	0	2	0	0	1	0	0	0	8	0	995.492	Packet:TUM_first_pool_10	Packet:TUM_first_pool_10	2886	2893	yes	yes	2	5.8327e-05	179.21	By MS/MS	By MS/MS	By MS/MS	By MS/MS	By MS/MS	By MS/MS
	YGVNLNEK	LGAEIVRAFHFYLTRYGVNLNEKLPLFGLG	FHFYLTRYGVNLNEKLPLFGLGRTPNCSQY	R	Y	G	E	K	L	0	0	2	0	0	0	1	1	0	0	1	1	0	0	0	0	0	0	1	1	0	0	8	0	935.471	Packet:TUM_first_pool_10	Packet:TUM_first_pool_10	5029	5036	yes	yes	2	5.7939e-07	210.26	By MS/MS	By MS/MS	By MS/MS	By MS/MS	By MS/MS	By MS/MS
	YLCVDCGR	ASDVLCRVGDYFFGKYLCVDCGRNQAILDL	GDYFFGKYLCVDCGRNQAILDLKVTGLENS	K	Y	L	G	R	N	0	1	0	1	2	0	0	1	0	0	1	0	0	0	0	0	0	0	1	1	0	0	8	0	1041.44	Packet:TUM_first_pool_10	Packet:TUM_first_pool_10	7251	7258	yes	yes	2	0.0037606	127.12	By MS/MS	By MS/MS	By MS/MS	By MS/MS	By MS/MS	By MS/MS
	YLMDNLFK	ISELGARLPPYIILRYLMDNLFKVLVQHCP	PPYIILRYLMDNLFKVLVQHCPARYLGEEY	R	Y	L	F	K	V	0	0	1	1	0	0	0	0	0	0	2	1	1	1	0	0	0	0	1	0	0	0	8	0	1042.52	Packet:TUM_first_pool_10	Packet:TUM_first_pool_10	2677	2684	yes	yes	2	0.0025422	133.6	By MS/MS	By MS/MS	By MS/MS	By MS/MS	By MS/MS	By MS/MS
	YLQVECDR	PSADVYREINDLLVKYLQVECDRLLSDDYD	INDLLVKYLQVECDRLLSDDYDRRPSGVSN	K	Y	L	D	R	L	0	1	0	1	1	1	1	0	0	0	1	0	0	0	0	0	0	0	1	1	0	0	8	0	1081.49	Packet:TUM_first_pool_10	Packet:TUM_first_pool_10	3267	3274	yes	yes	2	5.5105e-05	180.03	By MS/MS	By MS/MS	By MS/MS	By MS/MS	By MS/MS	By MS/MS
	YNIFTYLR	AELILERVVDRWNEKYNIFTYLRVAVLIPF	VDRWNEKYNIFTYLRVAVLIPFRIIQEWQS	K	Y	N	L	R	V	0	1	1	0	0	0	0	0	0	1	1	0	0	1	0	0	1	0	2	0	0	0	8	0	1088.57	Packet:TUM_first_pool_10	Packet:TUM_first_pool_10	1587	1594	yes	yes	2	5.4835e-10	230.59	By MS/MS	By MS/MS	By MS/MS	By MS/MS	By MS/MS	By MS/MS
	YQTDLYER	TRLQEVRVVFAVLGKYQTDLYERRMRSVLD	VFAVLGKYQTDLYERRMRSVLDRFDIIVFG	K	Y	Q	E	R	R	0	1	0	1	0	1	1	0	0	0	1	0	0	0	0	0	1	0	2	0	0	0	8	0	1086.5	Packet:TUM_first_pool_10	Packet:TUM_first_pool_10	6418	6425	yes	yes	2	0.002748	131.62	By MS/MS	By MS/MS	By MS/MS	By MS/MS	By MS/MS	By MS/MS
	YSDFEWLR	QQEQEQRYFHDTLLRYSDFEWLRTSIESWI	FHDTLLRYSDFEWLRTSIESWIEEKMELVQ	R	Y	S	L	R	T	0	1	0	1	0	0	1	0	0	0	1	0	0	1	0	1	0	1	1	0	0	0	8	0	1114.51	Packet:TUM_first_pool_10	Packet:TUM_first_pool_10	377	384	yes	yes	2	2.6969e-09	215.1	By MS/MS	By MS/MS	By MS/MS	By MS/MS	By MS/MS	By MS/MS
	YTAAVPYR	SEAWLLRTGGLFGSRYTAAVPYRSDLIPTI	GGLFGSRYTAAVPYRSDLIPTIKQLNNYEI	R	Y	T	Y	R	S	2	1	0	0	0	0	0	0	0	0	0	0	0	0	1	0	1	0	2	1	0	0	8	0	939.481	Packet:TUM_first_pool_10	Packet:TUM_first_pool_10	5953	5960	yes	yes	2	0.0073839	111.82	By matching	By matching	By matching	By MS/MS	By matching	By matching
	YYLDSLDR	LASFFDRDPLLQPGRYYLDSLDRKDIPVLP	PLLQPGRYYLDSLDRKDIPVLPKDLEEKVD	R	Y	Y	D	R	K	0	1	0	2	0	0	0	0	0	0	2	0	0	0	0	1	0	0	2	0	0	0	8	0	1043.49	Packet:TUM_first_pool_10	Packet:TUM_first_pool_10	7405	7412	yes	yes	2	0.011007	107.01	By matching	By MS/MS	By MS/MS		By MS/MS	By MS/MS
	YYNNDLLR	SQIVNLKSYSEPQLKYYNNDLLRETLLQDF	YSEPQLKYYNNDLLRETLLQDFRGPPASAP	K	Y	Y	L	R	E	0	1	2	1	0	0	0	0	0	0	2	0	0	0	0	0	0	0	2	0	0	0	8	0	1069.52	Packet:TUM_first_pool_10	Packet:TUM_first_pool_10	2774	2781	yes	yes	2	0.00036374	162.25	By MS/MS	By MS/MS	By MS/MS	By MS/MS	By MS/MS	By MS/MS
	YYSHVDYR	ASAEELRAVLLCDGKYYSHVDYRFTGTLFW	VLLCDGKYYSHVDYRFTGTLFWRHLLHSVN	K	Y	Y	Y	R	F	0	1	0	1	0	0	0	0	1	0	0	0	0	0	0	1	0	0	3	1	0	0	8	0	1101.49	Packet:TUM_first_pool_10	Packet:TUM_first_pool_10	7549	7556	yes	yes	2;3	0.0041876	113.89	By MS/MS	By MS/MS	By MS/MS	By MS/MS	By MS/MS	By MS/MS
	AGGLALGR	PSGVSNRDIQETQMKAGGLALGRNIGSETW	IQETQMKAGGLALGRNIGSETWKVEALHQN	K	A	G	G	R	N	2	1	0	0	0	0	0	3	0	0	2	0	0	0	0	0	0	0	0	0	0	0	8	0	713.418	Packet:TUM_missing_first_2	Packet:TUM_missing_first_2	1717	1724	no	no	2	0.057372	82.263	By matching	By MS/MS	By matching	By matching	By MS/MS	By matching
	AIKDKIEK	LIEQNRERAVLGLTKAIKDKIEKYLQQVNH	AVLGLTKAIKDKIEKYLQQVNHKRAEREAV	K	A	I	E	K	Y	1	0	0	1	0	0	1	0	0	2	0	3	0	0	0	0	0	0	0	0	0	0	8	2	943.57	Packet:TUM_missing_first_2;Packet:TUM_missing_first_13	Packet:TUM_missing_first_2	790	797	no	no	2	0.0031556	108.09	By matching	By matching	By matching	By matching	By MS/MS	By matching
	ILSEEGRRR	QCKEKQKEINSEEVKILSEEGRRRKNVFVH	NSEEVKILSEEGRRRKNVFVHKNSIGNSQR	K	I	L	R	R	K	0	3	0	0	0	0	2	1	0	1	1	0	0	0	0	1	0	0	0	0	0	0	9	2	1114.62	Packet:TUM_missing_first_2	Packet:TUM_missing_first_2	1366	1374	yes	yes	3	0.072366	41.448	By matching			By matching		By MS/MS
	ISEQQAEK	RLGVVTGKEGPAGLRISEQQAEKLDAAPHM	EGPAGLRISEQQAEKLDAAPHMRTCNNEVV	R	I	S	E	K	L	1	0	0	0	0	2	2	0	0	1	0	1	0	0	0	1	0	0	0	0	0	0	8	0	931.461	Packet:TUM_missing_first_2	Packet:TUM_missing_first_2	2460	2467	no	no	2	0.0080917	110.12	By matching	By matching	By MS/MS	By MS/MS	By matching
	KEKDDLQR	SRNGGILNRLDDYGKKEKDDLQRESVSTNN	RLDDYGKKEKDDLQRESVSTNNRMQEQEKK	K	K	E	Q	R	E	0	1	0	2	0	1	1	0	0	0	1	2	0	0	0	0	0	0	0	0	0	0	8	2	1030.54	Packet:TUM_missing_first_1	Packet:TUM_missing_first_1	193	200	yes	yes	2	0.075149	51.335		By matching	By matching	By matching	By MS/MS
	RLDLSNNR	KELLMNHRHSSALLRRLDLSNNRQQQLLKK	HSSALLRRLDLSNNRQQQLLKKCASALEKA	R	R	L	N	R	Q	0	2	2	1	0	0	0	0	0	0	2	0	0	0	0	1	0	0	0	0	0	0	8	1	986.526	Packet:TUM_missing_first_1;Packet:TUM_first_pool_8	Packet:TUM_missing_first_1	7308	7315	no	no	2	0.047374	77.674	By matching	By matching	By matching	By MS/MS	By matching	By matching
	ADTEEVFNNSPTNQEK	LPEMMTELLASARNKADTEEVFNNSPTNQE	DTEEVFNNSPTNQEKTDGTVEIYNLSANYF	K	A	D	E	K	T	1	0	3	1	0	1	3	0	0	0	0	1	0	1	1	1	2	0	0	1	0	0	16	0	1821.8	Packet:TUM_first_pool_100;Packet:TUM_first_pool_90	Packet:TUM_first_pool_100	14856	14871	yes	no	2	4.7518e-138	400.43	By MS/MS	By MS/MS	By MS/MS	By MS/MS	By MS/MS	By MS/MS
	ADVVPQQADPEFPRASPR	NSITEEVLDHMGTFRADVVPQQADPEFPRA	VPQQADPEFPRASPRSSTQLHELTPHHQSG	R	A	D	P	R	S	3	2	0	2	0	2	1	0	0	0	0	0	0	1	4	1	0	0	0	2	0	0	18	1	1978.99	Packet:TUM_first_pool_100	Packet:TUM_first_pool_100	10056	10073	yes	yes	2	0.00081818	113.69	By matching	By matching	By MS/MS	By MS/MS	By matching	By MS/MS
	AEADSSGLAFASNSLQRR	WNHIILLVSDDHEGRAEADSSGLAFASNSL	DSSGLAFASNSLQRRLEVPSEFLQDETVAD	R	A	E	R	R	L	4	2	1	1	0	1	1	1	0	0	2	0	0	1	0	4	0	0	0	0	0	0	18	1	1878.92	Packet:TUM_first_pool_100	Packet:TUM_first_pool_100	261	278	yes	yes	3	0.0574	52.522			By matching	By matching	By matching	By MS/MS
	AEGLWNLFLPLEADPEK	SALEAVTPSPSFQQRAEGLWNLFLPLEADP	GLWNLFLPLEADPEKKLHQNIHTGEKPFEC	R	A	E	E	K	K	2	0	1	1	0	0	3	1	0	0	4	1	0	1	2	0	0	1	0	0	0	0	17	0	1940.99	Packet:TUM_first_pool_100	Packet:TUM_first_pool_100	745	761	yes	yes	2	6.5456e-21	209.79	By MS/MS	By MS/MS		By MS/MS	By MS/MS	By MS/MS
	AEGSRPGGAAPVPEEGGR	DIMSWLSKDITQLLRAEGSRPGGAAPVPEE	SRPGGAAPVPEEGGRICDYLFNVSDSSALN	R	A	E	G	R	I	3	2	0	0	0	0	3	5	0	0	0	0	0	0	3	1	0	0	0	1	0	0	18	0	1692.82	Packet:TUM_first_pool_100	Packet:TUM_first_pool_100	5616	5633	yes	yes	2;3	2.3048e-07	142.39	By MS/MS	By MS/MS	By MS/MS	By MS/MS	By MS/MS	By MS/MS
	AERDPEFAPPSDYFVGQK	IPAPNAVATLPDNIKAERDPEFAPPSDYFV	DPEFAPPSDYFVGQKALDCELAEAQLHTTA	K	A	E	Q	K	A	2	1	0	2	0	1	2	1	0	0	0	1	0	2	3	1	0	0	1	1	0	0	18	1	2051.96	Packet:TUM_first_pool_100	Packet:TUM_first_pool_100	15321	15338	yes	yes	2	2.2191e-14	184.51	By MS/MS	By MS/MS	By MS/MS	By MS/MS	By MS/MS	By MS/MS
	AETQLETTQAGEKIQEDR	ENYITALQAVPPRPRAETQLETTQAGEKIQ	QLETTQAGEKIQEDRLGYDPYANPPNYGKP	R	A	E	D	R	L	2	1	0	1	0	3	4	1	0	1	1	1	0	0	0	0	3	0	0	0	0	0	18	1	2045.99	Packet:TUM_first_pool_100	Packet:TUM_first_pool_100	6894	6911	yes	yes	2;3	5.309e-89	340.47	By MS/MS	By MS/MS	By matching	By MS/MS	By MS/MS	By MS/MS
	AGEAEESSAVCQVDAEQR	PGSPGSVIPAQAHGKAGEAEESSAVCQVDA	AEESSAVCQVDAEQRVDPALFPPVPLFTAV	K	A	G	Q	R	V	4	1	0	1	1	2	4	1	0	0	0	0	0	0	0	2	0	0	0	2	0	0	18	0	1934.83	Packet:TUM_first_pool_100	Packet:TUM_first_pool_100	11654	11671	yes	yes	2	2.2372e-89	384.88	By MS/MS	By MS/MS	By MS/MS	By MS/MS	By MS/MS	By MS/MS
	AGGPPQVAGAQAACSEDR	DGTAFCSGSWDHTLRAGGPPQVAGAQAACS	PPQVAGAQAACSEDRDSPYNFSNPPITSLE	R	A	G	D	R	D	5	1	0	1	1	2	1	3	0	0	0	0	0	0	2	1	0	0	0	1	0	0	18	0	1740.78	Packet:TUM_first_pool_100	Packet:TUM_first_pool_100	2974	2991	yes	yes	2	3.9456e-40	247.73	By MS/MS	By MS/MS	By MS/MS	By MS/MS	By MS/MS	By MS/MS
	AGLEVLFASAAPAITCR	LSLEKPLLLHTGMGRAGLEVLFASAAPAIT	LEVLFASAAPAITCRGLLSPLVNLFILQLN	R	A	G	C	R	G	5	1	0	0	1	0	1	1	0	1	2	0	0	1	1	1	1	0	0	1	0	0	17	0	1745.91	Packet:TUM_first_pool_100	Packet:TUM_first_pool_100	3477	3493	yes	yes	2;3	0.00092831	111.31	By MS/MS	By MS/MS	By MS/MS	By MS/MS	By MS/MS	By MS/MS
	AGNWPGSPQVSGPSPAAR	WVVEDHQEVLPFIYRAGNWPGSPQVSGPSP	WPGSPQVSGPSPAARATIDPELNEIHVLSG	R	A	G	A	R	A	3	1	1	0	0	1	0	3	0	0	0	0	0	0	4	3	0	1	0	1	0	0	18	0	1734.84	Packet:TUM_first_pool_100	Packet:TUM_first_pool_100	13938	13955	yes	yes	2	1.1873e-21	201.08	By MS/MS	By MS/MS	By MS/MS	By MS/MS	By MS/MS	By MS/MS
	AIAESLNSCRPSDASATR	AEGSAGSPGSPTCCRAIAESLNSCRPSDAS	ESLNSCRPSDASATRDDSGQYYCIASNDAG	R	A	I	T	R	D	4	2	1	1	1	0	1	0	0	1	1	0	0	0	1	4	1	0	0	0	0	0	18	0	1904.9	Packet:TUM_first_pool_100	Packet:TUM_first_pool_100	5778	5795	yes	yes	3	0.051522	39.517	By matching			By MS/MS		By matching
	AIENIDTLTNLESLFLGK	PLSADQLFTQSVLDKAIENIDTLTNLESLF	NIDTLTNLESLFLGKWDPTANEDPEWILVE	K	A	I	G	K	W	1	0	2	1	0	0	2	1	0	2	4	1	0	1	0	1	2	0	0	0	0	0	18	0	1990.06	Packet:TUM_first_pool_100	Packet:TUM_first_pool_100	14674	14691	no	no	2	7.6782e-105	353.65	By MS/MS	By MS/MS	By MS/MS	By MS/MS	By MS/MS	By MS/MS
	AINPENGFFGVAPGTSVK	LSVTPEAFSGTVIEKAINPENGFFGVAPGT	PENGFFGVAPGTSVKHSANCDRLSESSASP	K	A	I	V	K	H	2	0	2	0	0	0	1	3	0	1	0	1	0	2	2	1	1	0	0	2	0	0	18	0	1803.92	Packet:TUM_first_pool_100	Packet:TUM_first_pool_100	673	690	yes	yes	2	5.7061e-15	185.86	By MS/MS	By MS/MS	By MS/MS	By MS/MS	By MS/MS	By MS/MS
	ALEAAGGPPEETLSLWKR	PVCSGLQAQILHCYRALEAAGGPPEETLSL	AAGGPPEETLSLWKRHEAKVNALDNLGQTS	R	A	L	K	R	H	3	1	0	0	0	0	3	2	0	0	3	1	0	0	2	1	1	1	0	0	0	0	18	1	1924.01	Packet:TUM_first_pool_100	Packet:TUM_first_pool_100	13488	13505	yes	yes	2	3.2303e-14	174.94	By MS/MS	By MS/MS	By MS/MS	By matching	By MS/MS
	ALEGQGACGAGQVLQDSK	ANLNNPEGLEYLSIKALEGQGACGAGQVLQ	GQGACGAGQVLQDSKGPGPVDLLLCCGDFQ	K	A	L	S	K	G	3	0	0	1	1	3	1	4	0	0	2	1	0	0	0	1	0	0	0	1	0	0	18	0	1787.85	Packet:TUM_first_pool_100	Packet:TUM_first_pool_100	15465	15482	yes	yes	2	2.6704e-62	295.44	By MS/MS	By MS/MS	By MS/MS	By MS/MS	By MS/MS	By MS/MS
	ALHELGVYYLPDAEGAFR	NAGEGVPLYESATTRALHELGVYYLPDAEG	ELGVYYLPDAEGAFRLGMIAGGTGITPMLQ	R	A	L	F	R	L	3	1	0	1	0	0	2	2	1	0	3	0	0	1	1	0	0	0	2	1	0	0	18	0	2020.01	Packet:TUM_first_pool_100	Packet:TUM_first_pool_100	9174	9191	yes	yes	2;3	1.1141e-06	167.98	By matching	By MS/MS	By MS/MS	By matching	By MS/MS	By MS/MS
	ALLSGAGPADVYTFNFSK	ESTYSGYSYYSSHSKALLSGAGPADVYTFN	SGAGPADVYTFNFSKASGISTPVSNDMCTQ	K	A	L	S	K	A	3	0	1	1	0	0	0	2	0	0	2	1	0	2	1	2	1	0	1	1	0	0	18	0	1856.93	Packet:TUM_first_pool_100	Packet:TUM_first_pool_100	2147	2164	yes	yes	2	4.8043e-40	244.71	By MS/MS	By MS/MS	By MS/MS		By MS/MS	By MS/MS
	ALLTTNQLPQPDVFPLFK	EGRPPMEQPPCGVGKALLTTNQLPQPDVFP	TTNQLPQPDVFPLFKASSEGGTAAGAGLDS	K	A	L	F	K	A	1	0	1	1	0	2	0	0	0	0	4	1	0	2	3	0	2	0	0	1	0	0	18	0	2041.12	Packet:TUM_first_pool_100	Packet:TUM_first_pool_100	11906	11923	yes	yes	2	3.2776e-30	250.81	By MS/MS	By MS/MS	By MS/MS	By MS/MS	By MS/MS	By MS/MS
	ALQYSPSAGIPELLSWLK	VLTTNYDNLLEAFGRALQYSPSAGIPELLS	YSPSAGIPELLSWLKLPPYSAGDGAELSTP	R	A	L	L	K	L	2	0	0	0	0	1	1	1	0	1	4	1	0	0	2	3	0	1	1	0	0	0	18	0	1972.07	Packet:TUM_first_pool_100	Packet:TUM_first_pool_100	5850	5867	no	no	2	1.8087e-10	171.26	By matching	By MS/MS	By MS/MS	By MS/MS	By MS/MS	By matching
	ALRPPTSPGVFGALQNFK	AAVEALLAALGAANRALRPPTSPGVFGALQ	PPTSPGVFGALQNFKEFQEAGEPITDDSTS	R	A	L	F	K	E	2	1	1	0	0	1	0	2	0	0	2	1	0	2	3	1	1	0	0	1	0	0	18	0	1899.04	Packet:TUM_first_pool_100	Packet:TUM_first_pool_100	10433	10450	yes	yes	3	0.064266	49.595	By matching			By MS/MS	By matching	By matching
	ALSETVAEQSVRPLKLSK	TESLFFEQSFQPENRALSETVAEQSVRPLK	ETVAEQSVRPLKLSKSSAPTTPPSVDKVDG	R	A	L	S	K	S	2	1	0	0	0	1	2	0	0	0	3	2	0	0	1	3	1	0	0	2	0	0	18	1	1955.11	Packet:TUM_first_pool_100	Packet:TUM_first_pool_100	13416	13433	yes	yes	4	0.062438	24.481	By MS/MS	By matching	By matching		By matching	By matching
	APEFLPEVPLGQLHDSYR	DDTSDPTYTSALGGKAPEFLPEVPLGQLHD	FLPEVPLGQLHDSYREEAGLHCEPETLLSV	K	A	P	Y	R	E	1	1	0	1	0	1	2	1	1	0	3	0	0	1	3	1	0	0	1	1	0	0	18	0	2067.04	Packet:TUM_first_pool_100	Packet:TUM_first_pool_100	6282	6299	yes	yes	3	0.025939	55.755	By matching	By MS/MS	By matching	By MS/MS		By MS/MS
	APSDSSLGTPSDGRPELR	DGLHEPLDWAQEEGKAPSDSSLGTPSDGRP	DSSLGTPSDGRPELRWAPDGSCILTNSADN	K	A	P	L	R	W	1	2	0	2	0	0	1	2	0	0	2	0	0	0	3	4	1	0	0	0	0	0	18	0	1840.89	Packet:TUM_first_pool_100	Packet:TUM_first_pool_100	529	546	yes	yes	2;3	8.2176e-15	181.66	By MS/MS	By MS/MS	By MS/MS	By MS/MS	By MS/MS	By MS/MS
	APVGSAPGTSFLGSEPAR	GEEVDAEQLIQEACRAPVGSAPGTSFLGSE	GSAPGTSFLGSEPARYFTQKEETESGSGPK	R	A	P	A	R	Y	3	1	0	0	0	0	1	3	0	0	1	0	0	1	3	3	1	0	0	1	0	0	18	0	1699.85	Packet:TUM_first_pool_100	Packet:TUM_first_pool_100	13022	13039	yes	yes	2	1.0436e-21	217.12	By MS/MS	By MS/MS	By MS/MS	By MS/MS	By MS/MS	By MS/MS
	AQVEEFLAQHGSEYQSVK	DALNPEDEVDEFLSRAQVEEFLAQHGSEYQ	EEFLAQHGSEYQSVKGKLPHQVDDSYVGPS	R	A	Q	V	K	G	2	0	0	0	0	3	3	1	1	0	1	1	0	1	0	2	0	0	1	2	0	0	18	0	2048.98	Packet:TUM_first_pool_100	Packet:TUM_first_pool_100	4105	4122	yes	yes	2	2.4239e-41	260.73	By MS/MS	By matching	By MS/MS	By MS/MS	By MS/MS	By MS/MS
	ARPSQFPEQSSSAQQNAR	SFLPPVEKPDLSELRARPSQFPEQSSSAQQ	SQFPEQSSSAQQNARSLTEEAENWGDGEPN	R	A	R	A	R	S	3	2	1	0	0	4	1	0	0	0	0	0	0	1	2	4	0	0	0	0	0	0	18	0	1987.95	Packet:TUM_first_pool_100	Packet:TUM_first_pool_100	3584	3601	yes	yes	3	1.5113e-10	170.48	By matching	By MS/MS		By MS/MS	By matching	By MS/MS
	ASEDYVAPPKYKSSLLNR	VSYHQVDLERELEHKASEDYVAPPKYKSSL	DYVAPPKYKSSLLNRGNTVFANGDYEKAAE	K	A	S	N	R	G	2	1	1	1	0	0	1	0	0	0	2	2	0	0	2	3	0	0	2	1	0	0	18	2	2037.05	Packet:TUM_first_pool_100	Packet:TUM_first_pool_100	10505	10522	yes	yes	3;4	0.001151	149.6	By MS/MS	By MS/MS	By MS/MS	By MS/MS	By MS/MS	By MS/MS
	ATLVLQVVDKPSPPQDLR	ALVLPFHPYVENGGKATLVLQVVDKPSPPQ	VLQVVDKPSPPQDLRSNGQEGPLLGTDSTG	K	A	T	L	R	S	1	1	0	2	0	2	0	0	0	0	3	1	0	0	3	1	1	0	0	3	0	0	18	0	1975.11	Packet:TUM_first_pool_100	Packet:TUM_first_pool_100	13686	13703	yes	yes	2	2.3304e-50	271.64	By MS/MS	By MS/MS	By MS/MS	By MS/MS	By MS/MS	By MS/MS
	AVETPPLSSVNLLEGLSR	GIVGPVLTPPQEHPKAVETPPLSSVNLLEG	TPPLSSVNLLEGLSRLLSKEPSPPIDEVIN	K	A	V	S	R	L	1	1	1	0	0	0	2	1	0	0	4	0	0	0	2	3	1	0	0	2	0	0	18	0	1881.02	Packet:TUM_first_pool_100	Packet:TUM_first_pool_100	9894	9911	yes	yes	2	7.3171e-10	164.93	By MS/MS	By MS/MS	By matching		By MS/MS	By MS/MS
	DDAAPEADGQAAGALASR	LKDDLQGAQSEIEAKDDAAPEADGQAAGAL	APEADGQAAGALASRLVEAQATHFQQGHEE	K	D	D	S	R	L	7	1	0	3	0	1	1	2	0	0	1	0	0	0	1	1	0	0	0	0	0	0	18	0	1684.77	Packet:TUM_first_pool_100	Packet:TUM_first_pool_100	12896	12913	yes	yes	2	2.1181e-50	272.74	By MS/MS	By MS/MS	By MS/MS	By matching	By MS/MS	By MS/MS
	DDSGQYYCIASNDAGSAR	ESLNSCRPSDASATRDDSGQYYCIASNDAG	GQYYCIASNDAGSARFLALEASTHLLVFGM	R	D	D	A	R	F	3	1	1	3	1	1	0	2	0	1	0	0	0	0	0	3	0	0	2	0	0	0	18	0	1948.79	Packet:TUM_first_pool_100	Packet:TUM_first_pool_100	5796	5813	yes	yes	2	5.4914e-122	374.82	By MS/MS	By MS/MS	By MS/MS	By MS/MS	By MS/MS	By MS/MS
	DEEFAGSSPQSSK	TFTEDDEASRKSIDKDEEFAGSSPQSSKES	DKDEEFAGSSPQSSKESAMNNAGNASFILG	K	D	E	S	K	E	1	0	0	1	0	1	2	1	0	0	0	1	0	1	1	4	0	0	0	0	0	0	13	0	1367.58	Packet:TUM_first_pool_100;Packet:TUM_first_pool_96	Packet:TUM_first_pool_100	15919	15931	yes	no	2	0.0044824	115.91		By MS/MS	By matching	By matching	By MS/MS	By MS/MS
	DKTVVLGDLLIDDKDTVR	FESANAQFNKEEIDRDKTVVLGDLLIDDKD	VVLGDLLIDDKDTVRLVVLHLEEVTWEPTP	R	D	K	V	R	L	0	1	0	5	0	0	0	1	0	1	3	2	0	0	0	0	2	0	0	3	0	0	18	2	2014.09	Packet:TUM_first_pool_100	Packet:TUM_first_pool_100	6516	6533	yes	yes	3	0.011236	69.485	By matching	By MS/MS	By MS/MS		By matching	By matching
	DPEDRIPSPLGYAAIPIK	PSGHTQSVTTPEPAKDPEDRIPSPLGYAAI	DRIPSPLGYAAIPIKIDVVSENPGQTHFHT	K	D	P	I	K	I	2	1	0	2	0	0	1	1	0	3	1	1	0	0	4	1	0	0	1	0	0	0	18	1	1951.04	Packet:TUM_first_pool_100	Packet:TUM_first_pool_100	6354	6371	yes	yes	2;3	0.00055855	118.73	By matching	By MS/MS	By MS/MS	By matching	By matching	By MS/MS
	DSPSGQEPAPSQEPLSSK	NADVAELLVVEKDTRDSPSGQEPAPSQEPL	SGQEPAPSQEPLSSKSAPSRPQQAGYEAPV	R	D	S	S	K	S	1	0	0	1	0	2	2	1	0	0	1	1	0	0	4	5	0	0	0	0	0	0	18	0	1839.85	Packet:TUM_first_pool_100	Packet:TUM_first_pool_100	6156	6173	yes	yes	2	9.1298e-63	302.2	By MS/MS	By MS/MS	By MS/MS	By MS/MS	By MS/MS	By MS/MS
	DSPYNFSNPPITSLEELK	PPQVAGAQAACSEDRDSPYNFSNPPITSLE	YNFSNPPITSLEELKSIPHNCYEIGHTWHP	R	D	S	L	K	S	0	0	2	1	0	0	2	0	0	1	2	1	0	1	3	3	1	0	1	0	0	0	18	0	2049.99	Packet:TUM_first_pool_100	Packet:TUM_first_pool_100	2992	3009	yes	yes	2	0.00025476	112.72	By matching	By MS/MS			By MS/MS	By MS/MS
	DSSLGPTDEAGSECPFPR	CPWEFETPAQPNAGRDSSLGPTDEAGSECP	LGPTDEAGSECPFPRVPPFSPFSSTLQNNP	R	D	S	P	R	V	1	1	0	2	1	0	2	2	0	0	1	0	0	1	3	3	1	0	0	0	0	0	18	0	1920.82	Packet:TUM_first_pool_100	Packet:TUM_first_pool_100	5328	5345	yes	yes	2	2.9109e-06	139.48	By matching		By matching			By MS/MS
	DVPKPVHQPVGSSSTLPK	GSDVELSCACPEGSRDVPKPVHQPVGSSST	KPVHQPVGSSSTLPKLGAEEMALATHHPSA	R	D	V	P	K	L	0	0	0	1	0	1	0	1	1	0	1	2	0	0	4	3	1	0	0	3	0	0	18	0	1872.01	Packet:TUM_first_pool_100;Packet:TUM_first_pool_114	Packet:TUM_first_pool_100	12500	12517	yes	no	3	0.00016457	111.7	By MS/MS	By MS/MS	By MS/MS	By MS/MS	By MS/MS	By MS/MS
	EAESYQGEEELVSQTDVK	SSHERTESQLTPCIREAESYQGEEELVSQT	SYQGEEELVSQTDVKDIQMTQSPSSVSASV	R	E	A	V	K	D	1	0	0	1	0	2	5	1	0	0	1	1	0	0	0	2	1	0	1	2	0	0	18	0	2039.92	Packet:TUM_first_pool_100	Packet:TUM_first_pool_100	16487	16504	no	no	2	2.4663e-62	296.22	By MS/MS	By MS/MS	By MS/MS	By MS/MS	By MS/MS	By MS/MS
	EAGVPLAPLPLTDSFLLR	PALIEQGEGFSQVLREAGVPLAPLPLTDSF	VPLAPLPLTDSFLLRLAYELYTEALGIDPN	R	E	A	L	R	L	2	1	0	1	0	0	1	1	0	0	5	0	0	1	3	1	1	0	0	1	0	0	18	0	1908.07	Packet:TUM_first_pool_100	Packet:TUM_first_pool_100	1068	1085	yes	yes	2	8.3774e-10	163.71	By MS/MS	By MS/MS	By MS/MS	By MS/MS	By MS/MS	By MS/MS
	ECSVTSDLDFPTQVIPLK	TVEPLGDKEPSPEQRECSVTSDLDFPTQVI	VTSDLDFPTQVIPLKCDAIVDLIHDIQIVS	R	E	C	L	K	C	0	0	0	2	1	1	1	0	0	1	2	1	0	1	2	2	2	0	0	2	0	0	18	0	2048.01	Packet:TUM_first_pool_100	Packet:TUM_first_pool_100	1176	1193	yes	yes	2	2.4955e-16	194.98	By MS/MS	By MS/MS	By MS/MS	By MS/MS	By MS/MS	By MS/MS
	EDPANILQELPAPLLDDK	PILLQSLLNEMNTLREDPANILQELPAPLL	ANILQELPAPLLDDKSGLVVEDHLFDTLPL	R	E	D	D	K	S	2	0	1	3	0	1	2	0	0	1	4	1	0	0	3	0	0	0	0	0	0	0	18	0	1990.03	Packet:TUM_first_pool_100	Packet:TUM_first_pool_100	16361	16378	yes	yes	2	4.3548e-63	304.03	By MS/MS	By MS/MS	By MS/MS	By MS/MS	By MS/MS	By MS/MS
	EDSPGLLQFEVCPLSESR	GLVEATGAGFANTWKEDSPGLLQFEVCPLS	PGLLQFEVCPLSESRWGGMISTPDAVLQAV	K	E	D	S	R	W	0	1	0	1	1	1	3	1	0	0	3	0	0	1	2	3	0	0	0	1	0	0	18	0	2061.97	Packet:TUM_first_pool_100	Packet:TUM_first_pool_100	6642	6659	yes	yes	2	5.6894e-62	283.82	By matching	By MS/MS	By matching	By MS/MS	By MS/MS	By MS/MS
	EEAAEHIPLLFFAFPSAK	QNSSPTCQEDEEDVREEAAEHIPLLFFAFP	AEHIPLLFFAFPSAKIGPIATPDYIQNAPG	R	E	E	A	K	I	4	0	0	0	0	0	3	0	1	1	2	1	0	3	2	1	0	0	0	0	0	0	18	0	2016.04	Packet:TUM_first_pool_100	Packet:TUM_first_pool_100	2722	2739	yes	yes	3	9.3208e-05	119.45	By matching	By MS/MS	By MS/MS		By MS/MS	By MS/MS
	EEGLILFDQIPVSSGFSK	DAAIVLGALAGPDPREEGLILFDQIPVSSG	LILFDQIPVSSGFSKVNPDTGYINYDQLEE	R	E	E	S	K	V	0	0	0	1	0	1	2	2	0	2	2	1	0	2	1	3	0	0	0	1	0	0	18	0	1965.01	Packet:TUM_first_pool_100	Packet:TUM_first_pool_100	17762	17779	yes	yes	2	2.3962e-62	296.49	By MS/MS	By MS/MS	By MS/MS	By MS/MS	By MS/MS	By MS/MS
	EGDQTSNNIPADIVFVLK	TMQLKSPMPSSTTQKEGDQTSNNIPADIVF	QTSNNIPADIVFVLKYQIPLSADQLFTQSV	K	E	G	L	K	Y	1	0	2	2	0	1	1	1	0	2	1	1	0	1	1	1	1	0	0	2	0	0	18	0	1958.99	Packet:TUM_first_pool_100	Packet:TUM_first_pool_100	14638	14655	yes	yes	2	9.6605e-22	204.13	By MS/MS	By MS/MS	By MS/MS	By MS/MS	By MS/MS	By MS/MS
	EGSLDLALEGGVDSPIGK	FEEMLTPLHMSQSVREGSLDLALEGGVDSP	LDLALEGGVDSPIGKVTIADDYSDPFDAKN	R	E	G	G	K	V	1	0	0	2	0	0	2	4	0	1	3	1	0	0	1	2	0	0	0	1	0	0	18	0	1755.89	Packet:TUM_first_pool_100	Packet:TUM_first_pool_100	7180	7197	yes	yes	2	5.9721e-51	280.57	By MS/MS	By MS/MS	By MS/MS	By MS/MS	By MS/MS	By MS/MS
	EKASFLPPVEKPDLSELR	TYAPTATSYTPNLAREKASFLPPVEKPDLS	SFLPPVEKPDLSELRARPSQFPEQSSSAQQ	R	E	K	L	R	A	1	1	0	1	0	0	3	0	0	0	3	2	0	1	3	2	0	0	0	1	0	0	18	1	2054.1	Packet:TUM_first_pool_100	Packet:TUM_first_pool_100	3566	3583	yes	yes	2;3;4	3.438e-09	162.67	By MS/MS	By MS/MS	By MS/MS	By MS/MS	By matching	By MS/MS
	ELESCKPGLLGGSLGLLR	SGPVTPQPTALTFAKELESCKPGLLGGSLG	SCKPGLLGGSLGLLREGTMNTEKQLQYFKS	K	E	L	L	R	E	0	1	0	0	1	0	2	4	0	0	6	1	0	0	1	2	0	0	0	0	0	0	18	0	1898.03	Packet:TUM_first_pool_100	Packet:TUM_first_pool_100	15052	15069	yes	yes	2	2.7134e-06	146.77	By MS/MS	By matching		By matching	By matching	By MS/MS
	ELQTEQGQLLTPEEVVDR	NRPPIASLSQTEVVRELQTEQGQLLTPEEV	TEQGQLLTPEEVVDRLCSHPGCTEDESHAD	R	E	L	D	R	L	0	1	0	1	0	3	4	1	0	0	3	0	0	0	1	0	2	0	0	2	0	0	18	0	2083.04	Packet:TUM_first_pool_100	Packet:TUM_first_pool_100	14944	14961	yes	yes	2	1.816e-89	332.7	By MS/MS	By MS/MS	By MS/MS	By MS/MS	By MS/MS	By MS/MS
	ENNAVYAFLGLTAPPGSK	PLSQYSVQALRPGSRENNAVYAFLGLTAPP	AVYAFLGLTAPPGSKVLVDMDGVLADFEAG	R	E	N	S	K	V	3	0	2	0	0	0	1	2	0	0	2	1	0	1	2	1	1	0	1	1	0	0	18	0	1847.94	Packet:TUM_first_pool_100	Packet:TUM_first_pool_100	2021	2038	yes	yes	2	1.919e-09	151.3	By MS/MS	By matching	By MS/MS	By MS/MS	By MS/MS	By MS/MS
	EPEPEIITEPVDVPTFLK	ERPGGTPTPVIAYSKEPEPEIITEPVDVPT	PEIITEPVDVPTFLKHSYAGEQPETVPYLL	K	E	P	L	K	H	0	0	0	1	0	0	4	0	0	2	1	1	0	1	4	0	2	0	0	2	0	0	18	0	2052.07	Packet:TUM_first_pool_100	Packet:TUM_first_pool_100	7432	7449	yes	yes	2;3	3.677e-30	217.46	By MS/MS	By MS/MS	By MS/MS	By MS/MS	By MS/MS	By MS/MS
	ESDIYIVANEEGQQFALK	PTATQDQVQGTVTIRESDIYIVANEEGQQF	IYIVANEEGQQFALKVQAQHDYTATDTDEL	R	E	S	L	K	V	2	0	1	1	0	2	3	1	0	2	1	1	0	1	0	1	0	0	1	1	0	0	18	0	2053	Packet:TUM_first_pool_100	Packet:TUM_first_pool_100	10181	10198	yes	yes	2	7.0753e-106	412.98	By MS/MS	By MS/MS	By MS/MS	By MS/MS	By MS/MS	By MS/MS
	ESEAPGGGCSSGGAAPAR	LPDENNVAQLQEELKESEAPGGGCSSGGAA	APGGGCSSGGAAPARSEELNKDLNPFTPLV	K	E	S	A	R	S	4	1	0	0	1	0	2	5	0	0	0	0	0	0	2	3	0	0	0	0	0	0	18	0	1616.68	Packet:TUM_first_pool_100	Packet:TUM_first_pool_100	10271	10288	yes	yes	2	3.6023e-30	217.91	By matching	By MS/MS	By MS/MS	By MS/MS	By MS/MS	By MS/MS
	ESPGAPPAFASPPDPWGR	EHLVSASSNPALALRESPGAPPAFASPPDP	GAPPAFASPPDPWGRVNETVESGSDTLDLA	R	E	S	G	R	V	3	1	0	1	0	0	1	2	0	0	0	0	0	1	6	2	0	1	0	0	0	0	18	0	1834.86	Packet:TUM_first_pool_100	Packet:TUM_first_pool_100	5940	5957	no	no	2	0.03902	57.106	By matching	By matching		By matching		By MS/MS
	ETEVGDPAGNELAEPEAK	YGDPNAGLNSQLHYKETEVGDPAGNELAEP	VGDPAGNELAEPEAKMTASSIIGENKNYLE	K	E	T	A	K	M	3	0	1	1	0	0	5	2	0	0	1	1	0	0	2	0	1	0	0	1	0	0	18	0	1854.85	Packet:TUM_first_pool_100	Packet:TUM_first_pool_100	2362	2379	yes	yes	2	5.6443e-40	241.76	By MS/MS	By MS/MS	By MS/MS	By MS/MS	By MS/MS	By MS/MS
	ETLLSEKPNLAQVELELK	FYLAHEFFDVLPVHKETLLSEKPNLAQVEL	LSEKPNLAQVELELKSQLTIIPQDPILFSG	K	E	T	L	K	S	1	0	1	0	0	1	4	0	0	0	5	2	0	0	1	1	1	0	0	1	0	0	18	0	2053.13	Packet:TUM_first_pool_100	Packet:TUM_first_pool_100	1896	1913	yes	yes	2;3	2.4977e-50	273.07	By MS/MS	By MS/MS	By MS/MS	By MS/MS	By MS/MS	By MS/MS
	ETLSQISDDLLIPGLGR	GEGPLNEFAFSPDGRETLSQISDDLLIPGL	LSQISDDLLIPGLGRFYGDEEKDKGLQTSQ	R	E	T	G	R	F	0	1	0	2	0	1	1	2	0	2	4	0	0	0	1	2	1	0	0	0	0	0	17	0	1825.98	Packet:TUM_first_pool_100	Packet:TUM_first_pool_100	3980	3996	yes	yes	2	0.0010462	109	By MS/MS	By MS/MS		By MS/MS	By matching	By matching
	EVGIPAPNAVATLPDNIK	GLVIASLENYSPVSREVGIPAPNAVATLPD	IPAPNAVATLPDNIKAERDPEFAPPSDYFV	R	E	V	I	K	A	3	0	2	1	0	0	1	1	0	2	1	1	0	0	3	0	1	0	0	2	0	0	18	0	1817.99	Packet:TUM_first_pool_100	Packet:TUM_first_pool_100	15303	15320	yes	yes	2	8.7458e-15	177.21	By MS/MS	By MS/MS	By MS/MS	By MS/MS	By matching	By MS/MS
	FFQEFTQEPLVEIEGVSK	ADGFEMLQNPVKDSKFFQEFTQEPLVEIEG	EFTQEPLVEIEGVSKLREPLDGDGHESAEP	K	F	F	S	K	L	0	0	0	0	0	2	4	1	0	1	1	1	0	3	1	1	1	0	0	2	0	0	18	0	2126.06	Packet:TUM_first_pool_100	Packet:TUM_first_pool_100	2093	2110	yes	yes	2	3.5966e-50	265.12	By MS/MS	By MS/MS		By MS/MS	By MS/MS	By MS/MS
	FGRDEDPVCLQLDDILSK	PAGLYVDPYELASLRFGRDEDPVCLQLDDI	DEDPVCLQLDDILSKLSYLLPSARPELGVG	R	F	G	S	K	L	0	1	0	4	1	1	1	1	0	1	3	1	0	1	1	1	0	0	0	1	0	0	18	1	2119.03	Packet:TUM_first_pool_100	Packet:TUM_first_pool_100	16057	16074	yes	yes	3	0.0097026	89.232	By matching	By matching	By matching	By matching	By MS/MS	By MS/MS
	FGVGDDDDFRDQGLTRPK	EQIEAVLLNSLQQYRFGVGDDDDFRDQGLT	GDDDDFRDQGLTRPKWEKPDDFIPHTSDLP	R	F	G	P	K	W	0	2	0	5	0	1	0	3	0	0	1	1	0	2	1	0	1	0	0	1	0	0	18	1	2036.96	Packet:TUM_first_pool_100	Packet:TUM_first_pool_100	9318	9335	yes	yes	2;4	0.00021779	106.79	By MS/MS	By MS/MS	By MS/MS	By MS/MS	By MS/MS	By MS/MS
	FLSQLEDGGTEYVIATTK	SGPNAPPALFELCGRFLSQLEDGGTEYVIA	QLEDGGTEYVIATTKLLSASEEDENMGGED	R	F	L	T	K	L	1	0	0	1	0	1	2	2	0	1	2	1	0	1	0	1	3	0	1	1	0	0	18	0	1970.98	Packet:TUM_first_pool_100	Packet:TUM_first_pool_100	12662	12679	yes	yes	2	1.9124e-75	305.75	By matching	By MS/MS	By MS/MS	By MS/MS	By MS/MS	By MS/MS
	FNVFLLPCPNLDVYGECK	NSILHPLGTCSPQDKFNVFLLPCPNLDVYG	FLLPCPNLDVYGECKIVPSLLFNLQHVEEA	K	F	N	C	K	I	0	0	2	1	2	0	1	1	0	0	3	1	0	2	2	0	0	0	1	2	0	0	18	0	2184.04	Packet:TUM_first_pool_100	Packet:TUM_first_pool_100	1734	1751	yes	yes	2	0.0021186	93.766	By MS/MS	By matching	By MS/MS		By matching	By matching
	FSAEQDAFLQEAQEQHAR	SACVDDTLGQVGAVKFSAEQDAFLQEAQEQ	EQDAFLQEAQEQHARAMHQSQTMEGCSSPI	K	F	S	A	R	A	4	1	0	1	0	4	3	0	1	0	1	0	0	2	0	1	0	0	0	0	0	0	18	0	2103.96	Packet:TUM_first_pool_100	Packet:TUM_first_pool_100	8061	8078	yes	yes	3	0.043703	44.734	By matching		By MS/MS	By MS/MS	By MS/MS	By MS/MS
	FSFPAPSSEDDVFIPTVR	SLGALDQACVPSPGRFSFPAPSSEDDVFIP	PAPSSEDDVFIPTVRTAYILQAVESAWEGV	R	F	S	V	R	T	1	1	0	2	0	0	1	0	0	1	0	0	0	3	3	3	1	0	0	2	0	0	18	0	2009.97	Packet:TUM_first_pool_100	Packet:TUM_first_pool_100	12608	12625	yes	yes	2	8.9248e-15	180.48	By MS/MS	By MS/MS	By MS/MS	By MS/MS	By MS/MS	By MS/MS
	FTLLFLQEAPSTGSEGQR	SPAVSAVSQLPLSPKFTLLFLQEAPSTGSE	LFLQEAPSTGSEGQRLLSSNEDDANILSSP	K	F	T	Q	R	L	1	1	0	0	0	2	2	2	0	0	3	0	0	2	1	2	2	0	0	0	0	0	18	0	1980	Packet:TUM_first_pool_100	Packet:TUM_first_pool_100	14172	14189	yes	yes	2	0.0014299	98.943	By MS/MS	By matching	By matching	By matching	By MS/MS	By matching
	FYGDEEKDKGLQTSQDAR	LSQISDDLLIPGLGRFYGDEEKDKGLQTSQ	DEEKDKGLQTSQDARGLQPLEFSDCYLDSP	R	F	Y	A	R	G	1	1	0	3	0	2	2	2	0	0	1	2	0	1	0	1	1	0	1	0	0	0	18	2	2085.96	Packet:TUM_first_pool_100	Packet:TUM_first_pool_100	3997	4014	yes	yes	2;3;4	2.5512e-31	236.05	By MS/MS	By MS/MS	By MS/MS	By MS/MS	By MS/MS	By MS/MS
	GAGTGGLGLAIEGPSEAK	VINNDVNDFMTEHERGAGTGGLGLAIEGPS	TGGLGLAIEGPSEAKYAAATGGPPPTPLPG	R	G	A	A	K	Y	3	0	0	0	0	0	2	6	0	1	2	1	0	0	1	1	1	0	0	0	0	0	18	0	1583.82	Packet:TUM_first_pool_100	Packet:TUM_first_pool_100	10954	10971	yes	yes	2	7.1188e-10	196.7	By MS/MS	By MS/MS	By MS/MS	By MS/MS	By MS/MS	By MS/MS
	GDLVILDGIPTAGWLQGR	HFVEPLSPTGVAGHRGDLVILDGIPTAGWL	VILDGIPTAGWLQGRSLGGDEGLDITQDMK	R	G	D	G	R	S	1	1	0	2	0	1	0	4	0	2	3	0	0	0	1	0	1	1	0	1	0	0	18	0	1880.02	Packet:TUM_first_pool_100	Packet:TUM_first_pool_100	2668	2685	yes	yes	2	1.9313e-30	227.93	By MS/MS	By matching	By MS/MS			By MS/MS
	GEAALWGEAGAVHEAPLR	GSGAASPTGSAVDIRGEAALWGEAGAVHEA	ALWGEAGAVHEAPLRLAKPSTMFVSSTEEL	R	G	E	L	R	L	5	1	0	0	0	0	3	3	1	0	2	0	0	0	1	0	0	1	0	1	0	0	18	0	1832.92	Packet:TUM_first_pool_100	Packet:TUM_first_pool_100	3261	3278	no	no	3	0.0016471	89.358	By MS/MS	By MS/MS	By matching	By MS/MS	By matching	By MS/MS
	GEEQGCQGDGDAGVK	VYSHRPNQHNTVKSRGEEQGCQGDGDAGVK	GEEQGCQGDGDAGVKEHQQALDVLDMEEPI	R	G	E	V	K	E	1	0	0	2	1	2	2	5	0	0	0	1	0	0	0	0	0	0	0	1	0	0	15	0	1505.61	Packet:TUM_first_pool_100	Packet:TUM_first_pool_100	14533	14547	yes	yes	2	1.0146e-42	240.18		By MS/MS	By MS/MS	By matching	By MS/MS	By MS/MS
	GEVGAGAGPGAQAGPSAK	VLTEELDEEEQLLRRGEVGAGAGPGAQAGP	GAGAGPGAQAGPSAKCFQEMLDEEDQDWFI	R	G	E	A	K	C	5	0	0	0	0	1	1	6	0	0	0	1	0	0	2	1	0	0	0	1	0	0	18	0	1480.73	Packet:TUM_first_pool_100	Packet:TUM_first_pool_100	12104	12121	yes	yes	2	1.471e-30	230.69	By MS/MS	By MS/MS	By MS/MS	By MS/MS	By MS/MS	By MS/MS
	GGAGAWLGGPAASLSPPK	PFQPAEESVTLEFAKGGAGAWLGGPAASLS	GAWLGGPAASLSPPKISLETNNNDVAIPLT	K	G	G	P	K	I	4	0	0	0	0	0	0	5	0	0	2	1	0	0	3	2	0	1	0	0	0	0	18	0	1592.83	Packet:TUM_first_pool_100	Packet:TUM_first_pool_100	5994	6011	no	no	2	1.4498e-09	156.69	By matching	By MS/MS	By MS/MS		By MS/MS	By MS/MS
	GGNVPQLDAPISQFYADR	QVLEQLTNNAVAESRGGNVPQLDAPISQFY	VPQLDAPISQFYADRTTASSELSEKPAESV	R	G	G	D	R	T	2	1	1	2	0	2	0	2	0	1	1	0	0	1	2	1	0	0	1	1	0	0	18	0	1946.95	Packet:TUM_first_pool_100	Packet:TUM_first_pool_100	4231	4248	yes	yes	2	1.1811e-14	175.66	By MS/MS	By MS/MS	By MS/MS	By MS/MS	By MS/MS	By MS/MS
	GILSITDQPPLVQAIFSR	GTDEQLNDLYHNHQRGILSITDQPPLVQAI	SITDQPPLVQAIFSRYNSPPTQLSLKPNSQ	R	G	I	S	R	Y	1	1	0	1	0	2	0	1	0	3	2	0	0	1	2	2	1	0	0	1	0	0	18	0	1954.09	Packet:TUM_first_pool_100	Packet:TUM_first_pool_100	14334	14351	yes	yes	2;3	4.3776e-40	251.68	By MS/MS	By MS/MS	By matching	By MS/MS	By MS/MS	By MS/MS
	GLEEGQAQAGQCPSLEGR	SSNDDGYENIDSLTRGLEEGQAQAGQCPSL	EGQAQAGQCPSLEGRYGLSAHPVAPQMFGY	R	G	L	G	R	Y	2	1	0	0	1	3	3	4	0	0	2	0	0	0	1	1	0	0	0	0	0	0	18	0	1885.86	Packet:TUM_first_pool_100	Packet:TUM_first_pool_100	5382	5399	yes	yes	2	2.8598e-76	324.48	By MS/MS	By MS/MS	By MS/MS	By MS/MS	By MS/MS	By MS/MS
	GLLPYDKDLFEPQTALLR	LSTQLIDIIHTAAARGLLPYDKDLFEPQTA	PYDKDLFEPQTALLRLDYFLLSHSLLPALC	R	G	L	L	R	L	1	1	0	2	0	1	1	1	0	0	5	1	0	1	2	0	1	0	1	0	0	0	18	1	2088.13	Packet:TUM_first_pool_100	Packet:TUM_first_pool_100	4627	4644	yes	yes	2	1.2619e-49	264.58	By MS/MS	By MS/MS	By MS/MS	By MS/MS	By MS/MS	By MS/MS
	GLTLLDGDLPEQENVLQR	ELAAATAQVSHLQLKGLTLLDGDLPEQENV	LLDGDLPEQENVLQRSHSLGNNMMCQLSVV	K	G	L	Q	R	S	0	1	1	2	0	2	2	2	0	0	5	0	0	0	1	0	1	0	0	1	0	0	18	0	2009.04	Packet:TUM_first_pool_100	Packet:TUM_first_pool_100	10128	10145	yes	yes	2	2.0866e-30	264.29	By MS/MS	By MS/MS	By MS/MS	By MS/MS	By MS/MS	By MS/MS
	GPLANLNNPEGLEYLSIK	PALQENFSSLLGVLKGPLANLNNPEGLEYL	ANLNNPEGLEYLSIKALEGQGACGAGQVLQ	K	G	P	I	K	A	1	0	3	0	0	0	2	2	0	1	4	1	0	0	2	1	0	0	1	0	0	0	18	0	1941.02	Packet:TUM_first_pool_100	Packet:TUM_first_pool_100	15447	15464	yes	yes	2	3.261e-50	266.85	By MS/MS	By MS/MS	By MS/MS	By MS/MS	By MS/MS	By MS/MS
	GQEEISGALPVASPASSR	EGAASQDAALAFRVRGQEEISGALPVASPA	EISGALPVASPASSRVSLLKDDLQGAQSEI	R	G	Q	S	R	V	3	1	0	0	0	1	2	2	0	1	1	0	0	0	2	4	0	0	0	1	0	0	18	0	1754.88	Packet:TUM_first_pool_100	Packet:TUM_first_pool_100	12860	12877	yes	yes	2	1.6287e-10	171.46	By MS/MS	By MS/MS	By MS/MS	By MS/MS	By MS/MS	By MS/MS
	GRPGLPSPVDFLAGDRPR	EGYVELPPIEGRSPRGRPGLPSPVDFLAGD	GLPSPVDFLAGDRPRNIKDVQSPGFLNEPL	R	G	R	P	R	N	1	3	0	2	0	0	0	3	0	0	2	0	0	1	4	1	0	0	0	1	0	0	18	0	1906.02	Packet:TUM_first_pool_100	Packet:TUM_first_pool_100	16954	16971	yes	yes	3	0.031582	52.254	By MS/MS	By matching	By matching	By matching	By MS/MS	By matching
	GSGREEDDELLGNDDSDK	PVTEVLNQVCPSTWRGSGREEDDELLGNDD	REEDDELLGNDDSDKTEILSLEKPLLLHTG	R	G	S	D	K	T	0	1	1	5	0	0	3	3	0	0	2	1	0	0	0	2	0	0	0	0	0	0	18	1	1949.81	Packet:TUM_first_pool_100	Packet:TUM_first_pool_100	3441	3458	no	no	2;3	6.6929e-105	367.23	By MS/MS	By MS/MS	By MS/MS	By MS/MS	By MS/MS	By MS/MS
	GSSGDSDSPGSSSLSLTR	EGTERMVQALTELLRGSSGDSDSPGSSSLS	GDSDSPGSSSLSLTRLWNSFCNSDDPYNPL	R	G	S	T	R	L	0	1	0	2	0	0	0	3	0	0	2	0	0	0	1	8	1	0	0	0	0	0	18	0	1695.75	Packet:TUM_first_pool_100	Packet:TUM_first_pool_100	4159	4176	yes	yes	2	1.2493e-40	257.2	By MS/MS	By MS/MS	By MS/MS	By MS/MS	By MS/MS	By MS/MS
	GSVGSEPQAFDVFPENPR	TILQSLSQPEAVSMKGSVGSEPQAFDVFPE	GSEPQAFDVFPENPRSLQVFEETGISHSEF	K	G	S	P	R	S	1	1	1	1	0	1	2	2	0	0	0	0	0	2	3	2	0	0	0	2	0	0	18	0	1931.9	Packet:TUM_first_pool_100	Packet:TUM_first_pool_100	11600	11617	yes	yes	2	4.9149e-06	131.35	By MS/MS	By matching	By MS/MS
	GTQDALNPEDEVDEFLSR	LQSLDLEFGSGFQPRGTQDALNPEDEVDEF	DALNPEDEVDEFLSRAQVEEFLAQHGSEYQ	R	G	T	S	R	A	1	1	1	3	0	1	3	1	0	0	2	0	0	1	1	1	1	0	0	1	0	0	18	0	2033.92	Packet:TUM_first_pool_100	Packet:TUM_first_pool_100	4087	4104	no	no	2	1.2559e-75	313.31	By MS/MS	By MS/MS	By MS/MS	By MS/MS	By MS/MS	By MS/MS
	IALGNEASTVQEEEQDRK	PGDLLTLPGTTEHLRIALGNEASTVQEEEQ	GNEASTVQEEEQDRKKNPSLVCVATIADIV	R	I	A	R	K	K	2	1	1	1	0	2	4	1	0	1	1	1	0	0	0	1	1	0	0	1	0	0	18	1	2015.98	Packet:TUM_first_pool_100	Packet:TUM_first_pool_100	12158	12175	yes	yes	3	0.0076748	73.834	By MS/MS		By MS/MS	By MS/MS	By MS/MS
	IAPLAEGALPYNLAELQR	DANDNAPEISFSTVKIAPLAEGALPYNLAE	LAEGALPYNLAELQREAPETDTSPSLWDVE	K	I	A	Q	R	E	4	1	1	0	0	1	2	1	0	1	4	0	0	0	2	0	0	0	1	0	0	0	18	0	1938.06	Packet:TUM_first_pool_100	Packet:TUM_first_pool_100	8833	8850	yes	yes	2;3	4.9504e-31	236.55	By MS/MS	By MS/MS	By MS/MS	By MS/MS	By MS/MS	By MS/MS
	IAPLEEGTLPFNLAEAQR	SNTGDHADEQDGDSRIAPLEEGTLPFNLAE	LEEGTLPFNLAEAQRLPVCSQQQGEPDLTE	R	I	A	Q	R	L	3	1	1	0	0	1	3	1	0	1	3	0	0	1	2	0	1	0	0	0	0	0	18	0	1968.03	Packet:TUM_first_pool_100	Packet:TUM_first_pool_100	1302	1319	yes	yes	2;3	3.7971e-50	264.09	By MS/MS	By matching	By MS/MS	By MS/MS	By MS/MS	By MS/MS
	ICDYLFNVSDSSALNLAK	SRPGGAAPVPEEGGRICDYLFNVSDSSALN	YLFNVSDSSALNLAKLAVIQYNLDQSCLPH	R	I	C	A	K	L	2	0	2	2	1	0	0	0	0	1	3	1	0	1	0	3	0	0	1	1	0	0	18	0	2028.98	Packet:TUM_first_pool_100	Packet:TUM_first_pool_100	5634	5651	yes	yes	2	4.8181e-40	244.67	By MS/MS	By MS/MS	By MS/MS	By MS/MS	By MS/MS	By MS/MS
	IDAENSPYLNPQLVQPAK	EDTAASALQEGQTQRIDAENSPYLNPQLVQ	ENSPYLNPQLVQPAKDTCFEGGDITTVFTP	R	I	D	A	K	D	2	0	2	1	0	2	1	0	0	1	2	1	0	0	3	1	0	0	1	1	0	0	18	0	1996.03	Packet:TUM_first_pool_100	Packet:TUM_first_pool_100	7038	7055	yes	yes	2	4.1038e-31	254.89	By MS/MS	By MS/MS	By MS/MS	By MS/MS	By MS/MS	By MS/MS
	IDVVSENPGQTHFHTIQK	DRIPSPLGYAAIPIKIDVVSENPGQTHFHT	VSENPGQTHFHTIQKYYECDVLPFMEIGSV	K	I	D	Q	K	Y	0	0	1	1	0	2	1	1	2	2	0	1	0	1	1	1	2	0	0	2	0	0	18	0	2049.03	Packet:TUM_first_pool_100	Packet:TUM_first_pool_100	6372	6389	no	no	3	0.065531	27.85	By matching	By MS/MS	By matching	By matching	By matching	By matching
	IEIAEVVPTEGLVSILK	SELSEKPAESVTSKRIEIAEVVPTEGLVSI	IAEVVPTEGLVSILKANPNAASYHGNLAVL	R	I	E	L	K	A	1	0	0	0	0	0	3	1	0	3	2	1	0	0	1	1	1	0	0	3	0	0	17	0	1809.05	Packet:TUM_first_pool_100	Packet:TUM_first_pool_100	4268	4284	no	no	2	5.3827e-22	216.83	By MS/MS	By MS/MS	By MS/MS	By MS/MS	By matching	By MS/MS
	IFFYQSPYDSEQVPQALR	VDTLTGILSPVQEVRIFFYQSPYDSEQVPQ	YQSPYDSEQVPQALRYYCLNVPLRDGIDDQ	R	I	F	L	R	Y	1	1	0	1	0	3	1	0	0	1	1	0	0	2	2	2	0	0	2	1	0	0	18	0	2187.06	Packet:TUM_first_pool_100	Packet:TUM_first_pool_100	13740	13757	yes	yes	2	4.5816e-40	245.5	By MS/MS	By MS/MS	By MS/MS	By MS/MS	By MS/MS	By MS/MS
	IGPIATPDYIQNAPGLPK	AEHIPLLFFAFPSAKIGPIATPDYIQNAPG	IATPDYIQNAPGLPKDTSCVNPPTVQNAYI	K	I	G	P	K	D	2	0	1	1	0	1	0	2	0	3	1	1	0	0	4	0	1	0	1	0	0	0	18	0	1864.01	Packet:TUM_first_pool_100	Packet:TUM_first_pool_100	2740	2757	yes	yes	2	1.0039e-21	203.61	By MS/MS	By MS/MS	By MS/MS		By MS/MS	By MS/MS
	IGQLQGEIIPTSFYHQGR	SADQSLEDSPSKVPKIGQLQGEIIPTSFYH	LQGEIIPTSFYHQGRTVNDELQANIWDPQH	K	I	G	G	R	T	0	1	0	0	0	3	1	3	1	3	1	0	0	1	1	1	1	0	1	0	0	0	18	0	2043.05	Packet:TUM_first_pool_100	Packet:TUM_first_pool_100	16254	16271	yes	yes	3	0.003089	83.106	By MS/MS	By MS/MS	By matching	By MS/MS	By MS/MS	By MS/MS
	IIEPDNSYISDTLGQVYK	EGAQQLLTLQNQVARIIEPDNSYISDTLGQ	PDNSYISDTLGQVYKFVMVVDSSNTALRDN	R	I	I	Y	K	F	0	0	1	2	0	1	1	1	0	3	1	1	0	0	1	2	1	0	2	1	0	0	18	0	2054.02	Packet:TUM_first_pool_100	Packet:TUM_first_pool_100	817	834	yes	yes	2;3	3.5135e-62	332.06	By MS/MS	By MS/MS	By MS/MS	By MS/MS	By MS/MS	By MS/MS
	IIGAVDQIQLTQAQLEER	FAKAKPESPWTSLTRIIGAVDQIQLTQAQL	AVDQIQLTQAQLEERHQPASASSTAASPAH	R	I	I	E	R	H	2	1	0	1	0	4	2	1	0	3	2	0	0	0	0	0	1	0	0	1	0	0	18	0	2024.09	Packet:TUM_first_pool_100	Packet:TUM_first_pool_100	11080	11097	yes	yes	2;3	9.3355e-141	398.06	By MS/MS	By MS/MS	By MS/MS	By MS/MS	By MS/MS	By MS/MS
	IIPGGIYNADLNDEWVQR	VISLLPYVLHPLVAKIIPGGIYNADLNDEW	GGIYNADLNDEWVQREMEYICNELSQPVTF	K	I	I	Q	R	E	1	1	2	2	0	1	1	2	0	3	1	0	0	0	1	0	0	1	1	1	0	0	18	0	2072.03	Packet:TUM_first_pool_100	Packet:TUM_first_pool_100	15806	15823	yes	yes	2	1.6421e-15	192.65	By MS/MS	By MS/MS	By MS/MS	By MS/MS	By MS/MS	By MS/MS
	IITTGELAPQETTITEIK	HLEGIVNIFHQYSVRIITTGELAPQETTIT	TGELAPQETTITEIKAGAGPGGPPQKPAPS	R	I	I	I	K	A	1	0	0	0	0	1	3	1	0	4	1	1	0	0	1	0	5	0	0	0	0	0	18	0	1957.06	Packet:TUM_first_pool_100	Packet:TUM_first_pool_100	9822	9839	yes	yes	2	3.7652e-52	283.45	By MS/MS	By MS/MS	By MS/MS	By MS/MS	By MS/MS	By MS/MS
	ILFAQSEPLVPSAAALAR	LGPADAMELADHLVKILFAQSEPLVPSAAA	AQSEPLVPSAAALARLNPTYEEQDCGPPGR	K	I	L	A	R	L	5	1	0	0	0	1	1	0	0	1	3	0	0	1	2	2	0	0	0	1	0	0	18	0	1853.04	Packet:TUM_first_pool_100	Packet:TUM_first_pool_100	16685	16702	yes	yes	2;3	4.1214e-40	247.11	By MS/MS	By MS/MS	By MS/MS	By MS/MS	By MS/MS	By MS/MS
	ILLSSSGCSADIDSGK	PQEDEDEEEEREKSKILLSSSGCSADIDSG	LLSSSGCSADIDSGKNLFINPSPLPDLSWG	K	I	L	G	K	N	1	0	0	2	1	0	0	2	0	2	2	1	0	0	0	5	0	0	0	0	0	0	16	0	1608.77	Packet:TUM_first_pool_100	Packet:TUM_first_pool_100	17512	17527	no	no	2	0.0044582	132.86	By matching	By matching	By matching	By matching	By matching	By MS/MS
	INAANIATDDERDKFAGR	LLMGSNTIVQSMAAKINAANIATDDERDKF	ANIATDDERDKFAGRSSTAKPEVEHPEPDH	K	I	N	G	R	S	4	2	2	3	0	0	1	1	0	2	0	1	0	1	0	0	1	0	0	0	0	0	18	2	1975.97	Packet:TUM_first_pool_100	Packet:TUM_first_pool_100	8780	8797	yes	yes	3;4	0.0023824	150.05	By MS/MS	By MS/MS	By matching	By MS/MS	By MS/MS	By MS/MS
	IPAGLCATAIDILTTVVR	DLENAASGDAAVHQRIPAGLCATAIDILTT	GLCATAIDILTTVVRRNDNSILHPLGTCSP	R	I	P	V	R	R	3	1	0	1	1	0	0	1	0	3	2	0	0	0	1	0	3	0	0	2	0	0	18	0	1883.06	Packet:TUM_first_pool_100	Packet:TUM_first_pool_100	1698	1715	yes	yes	2;3	2.1472e-50	272.59		By MS/MS	By MS/MS	By MS/MS
	IQEVYIPFSAIYNTQGFK	LDNPTLTLEVLNEARIQEVYIPFSAIYNTQ	VYIPFSAIYNTQGFKGKLEEAHPTLIIPPL	R	I	Q	F	K	G	1	0	1	0	0	2	1	1	0	3	0	1	0	2	1	1	1	0	2	1	0	0	18	0	2117.08	Packet:TUM_first_pool_100	Packet:TUM_first_pool_100	8636	8653	yes	yes	2	5.1376e-22	210.37	By MS/MS	By MS/MS	By MS/MS	By MS/MS	By MS/MS	By MS/MS
	ISLETNNNDVAIPLTGVK	GAWLGGPAASLSPPKISLETNNNDVAIPLT	ETNNNDVAIPLTGVKFGYVQHYGLGSACDN	K	I	S	V	K	F	1	0	3	1	0	0	1	1	0	2	2	1	0	0	1	1	2	0	0	2	0	0	18	0	1897.02	Packet:TUM_first_pool_100	Packet:TUM_first_pool_100	6012	6029	yes	yes	2	3.9456e-40	247.73	By MS/MS	By MS/MS	By MS/MS	By MS/MS	By MS/MS	By MS/MS
	ISVQTPVDQLLQDGLQLR	ESVHILEDKENVVAKISVQTPVDQLLQDGL	QTPVDQLLQDGLQLRLGSLALHNSESLDQE	K	I	S	L	R	L	0	1	0	2	0	4	0	1	0	1	4	0	0	0	1	1	1	0	0	2	0	0	18	0	2022.11	Packet:TUM_first_pool_100	Packet:TUM_first_pool_100	9084	9101	yes	yes	2	4.8954e-62	286.88	By MS/MS	By MS/MS	By MS/MS	By MS/MS		By MS/MS
	IWNFQAKPDDLLISTYPK	PTVETSDPYADDPVRIWNFQAKPDDLLIST	FQAKPDDLLISTYPKKVNFTVEVLLPDKAS	R	I	W	P	K	K	1	0	1	2	0	1	0	0	0	2	2	2	0	1	2	1	1	1	1	0	0	0	18	0	2148.13	Packet:TUM_first_pool_100	Packet:TUM_first_pool_100	16110	16127	yes	yes	3	0.00014822	113.47	By MS/MS	By MS/MS	By MS/MS	By MS/MS	By MS/MS	By MS/MS
	KASSPQPSPPEEILEPPK	DPYQHIIVEHQYSHKKASSPQPSPPEEILE	SPQPSPPEEILEPPKLAQVEPGEHVTGMEL	K	K	A	P	K	L	1	0	0	0	0	1	3	0	0	1	1	2	0	0	6	3	0	0	0	0	0	0	18	1	1930	Packet:TUM_first_pool_100	Packet:TUM_first_pool_100	17008	17025	yes	yes	2;3	0.00016173	130.66	By MS/MS	By MS/MS	By matching	By matching	By MS/MS	By MS/MS
	KEDEGAQQLLTLQNQVAR	PAAPPLEVSEEQVARKEDEGAQQLLTLQNQ	EGAQQLLTLQNQVARIIEPDNSYISDTLGQ	R	K	E	A	R	I	2	1	1	1	0	4	2	1	0	0	3	1	0	0	0	0	1	0	0	1	0	0	18	1	2040.06	Packet:TUM_first_pool_100	Packet:TUM_first_pool_100	799	816	yes	yes	3	0.023851	55.975	By matching	By MS/MS		By MS/MS	By MS/MS	By MS/MS
	KFNHDGEEEEEDDDYGSR	SSVAHTSMSDNGGFKKFNHDGEEEEEDDDY	HDGEEEEEDDDYGSRSLVTVLGIPQKPIIT	K	K	F	S	R	S	0	1	1	4	0	0	5	2	1	0	0	1	0	1	0	1	0	0	1	0	0	0	18	1	2169.84	Packet:TUM_first_pool_100	Packet:TUM_first_pool_100	11152	11169	yes	yes	3;4	6.4239e-31	232.73	By MS/MS	By MS/MS	By MS/MS	By MS/MS	By MS/MS	By MS/MS
	KGPELCLEELDAAIPGSR	VYGTLSDLLSVASSKKGPELCLEELDAAIP	ELCLEELDAAIPGSRKNCSLGALDQACVPS	K	K	G	S	R	K	2	1	0	1	1	0	3	2	0	1	3	1	0	0	2	1	0	0	0	0	0	0	18	1	1953.98	Packet:TUM_first_pool_100	Packet:TUM_first_pool_100	12572	12589	yes	yes	2	2.8122e-09	161.49		By MS/MS		By matching	By matching	By matching
	KGWEEGPSQNGLVLQGEK	SLESQFTDRYPDNLKKGWEEGPSQNGLVLQ	EEGPSQNGLVLQGEKVVTLVEDPAGCVWGV	K	K	G	E	K	V	0	0	1	0	0	2	3	4	0	0	2	2	0	0	1	1	0	1	0	1	0	0	18	1	1954.97	Packet:TUM_first_pool_100	Packet:TUM_first_pool_100	2920	2937	yes	yes	2	4.0396e-50	275.76	By matching	By MS/MS	By MS/MS	By MS/MS	By matching	By MS/MS
	KIDGAEPLTPEETEEKEK	NNLAEILPPALQDIKKIDGAEPLTPEETEE	GAEPLTPEETEEKEKLGLPPVPDNADLSGL	K	K	I	E	K	L	1	0	0	1	0	0	6	1	0	1	1	3	0	0	2	0	2	0	0	0	0	0	18	2	2042.01	Packet:TUM_first_pool_100	Packet:TUM_first_pool_100	7881	7898	yes	yes	2;3;4	2.2125e-62	288.96	By MS/MS	By MS/MS	By MS/MS	By MS/MS	By MS/MS	By MS/MS
	KLCDPDGLSDEEDQKPVR	SALTAEVRAPCSPARKLCDPDGLSDEEDQK	DPDGLSDEEDQKPVRKDDSDDDGGGWITPS	R	K	L	V	R	K	0	1	0	4	1	1	2	1	0	0	2	2	0	0	2	1	0	0	0	1	0	0	18	1	2099.98	Packet:TUM_first_pool_100	Packet:TUM_first_pool_100	2255	2272	yes	yes	3;4	9.0608e-22	195.45	By MS/MS	By MS/MS	By MS/MS	By MS/MS	By MS/MS	By MS/MS
	KLSFIEALIQQYQEQLDK	SMAPGLTSVEIIPFRKLSFIEALIQQYQEQ	FIEALIQQYQEQLDKHDIAFVEFENDGQAG	R	K	L	D	K	H	1	0	0	1	0	4	2	0	0	2	3	2	0	1	0	1	0	0	1	0	0	0	18	1	2193.17	Packet:TUM_first_pool_100	Packet:TUM_first_pool_100	9012	9029	yes	yes	2;3	4.7348e-30	228.76	By MS/MS	By MS/MS	By MS/MS	By MS/MS	By MS/MS	By MS/MS
	KPEKPLFSSASPQDSSPR	IPEDILGEIAVSIVRKPEKPLFSSASPQDS	KPLFSSASPQDSSPRDTSDKNDSVSNTATE	R	K	P	P	R	D	1	1	0	1	0	1	1	0	0	0	1	2	0	1	4	5	0	0	0	0	0	0	18	0	1956.99	Packet:TUM_first_pool_100	Packet:TUM_first_pool_100	7127	7144	yes	yes	2;3;4	1.8931e-40	254.94	By MS/MS	By MS/MS	By MS/MS	By MS/MS	By MS/MS	By MS/MS
	KQDLDEDLLGCSPGDLLR	APSVFIFPPSDEQLKKQDLDEDLLGCSPGD	LDEDLLGCSPGDLLRYEAMTKLGFNVTLSL	K	K	Q	L	R	Y	0	1	0	4	1	1	1	2	0	0	5	1	0	0	1	1	0	0	0	0	0	0	18	1	2042.99	Packet:TUM_first_pool_100	Packet:TUM_first_pool_100	3872	3889	yes	yes	2	9.9082e-50	264.31	By matching	By MS/MS		By MS/MS	By MS/MS	By MS/MS
	KSIDKDEEFAGSSPQSSK	SPFIETFTEDDEASRKSIDKDEEFAGSSPQ	DKDEEFAGSSPQSSKESAMNNAGNASFILG	R	K	S	S	K	E	1	0	0	2	0	1	2	1	0	1	0	3	0	1	1	5	0	0	0	0	0	0	18	2	1938.92	Packet:TUM_first_pool_100	Packet:TUM_first_pool_100	15914	15931	yes	yes	3;4	2.4717e-06	135.69	By MS/MS	By MS/MS	By MS/MS	By MS/MS	By MS/MS	By MS/MS
	LAALGGGAGPGAAEPEQR	GGAWTYNTTSAVTVKLAALGGGAGPGAAEP	LGGGAGPGAAEPEQREVLTPESDISIAHVL	K	L	A	Q	R	E	5	1	0	0	0	1	2	5	0	0	2	0	0	0	2	0	0	0	0	0	0	0	18	0	1620.82	Packet:TUM_first_pool_100	Packet:TUM_first_pool_100	15752	15769	yes	yes	2	4.5554e-15	187.78	By MS/MS	By MS/MS	By MS/MS	By MS/MS	By MS/MS	By MS/MS
	LAECCIAANKGTSEQETK	EDLEDHPNVQKDLERLAECCIAANKGTSEQ	CCIAANKGTSEQETKHSAGSGAEESNSSST	R	L	A	T	K	H	3	0	1	0	2	1	3	1	0	1	1	2	0	0	0	1	2	0	0	0	0	0	18	1	2008.92	Packet:TUM_first_pool_100	Packet:TUM_first_pool_100	12212	12229	yes	yes	3	0.052257	72.583	By matching	By matching	By matching	By MS/MS	By matching	By matching
	LAGSLLTQALESHAEGFR	LLVVGGGSGGLACAKLAGSLLTQALESHAE	SLLTQALESHAEGFRADVLEAHEAEAEEPE	K	L	A	F	R	A	3	1	0	0	0	1	2	2	1	0	4	0	0	1	0	2	1	0	0	0	0	0	18	0	1898.98	Packet:TUM_first_pool_100	Packet:TUM_first_pool_100	17098	17115	yes	yes	3	0.040566	46.68	By matching	By matching	By MS/MS	By matching	By matching	By MS/MS
	LAIGFFPGSSQGCDAFLR	QLQLIDEQDSYIQSRLAIGFFPGSSQGCDA	GFFPGSSQGCDAFLREECPVFTPPGGETLD	R	L	A	L	R	E	2	1	0	1	1	1	0	3	0	1	2	0	0	3	1	2	0	0	0	0	0	0	18	0	1941.94	Packet:TUM_first_pool_100	Packet:TUM_first_pool_100	1788	1805	yes	yes	2	1.3897e-21	198.29	By MS/MS	By MS/MS	By MS/MS	By MS/MS	By MS/MS	By MS/MS
	LALENYITALQAVPPRPR	SDVELIPLPLEPQVKLALENYITALQAVPP	ENYITALQAVPPRPRAETQLETTQAGEKIQ	K	L	A	P	R	A	3	2	1	0	0	1	1	0	0	1	3	0	0	0	3	0	1	0	1	1	0	0	18	0	2021.14	Packet:TUM_first_pool_100	Packet:TUM_first_pool_100	6876	6893	yes	yes	3	0.025729	55.885	By MS/MS	By MS/MS	By matching	By MS/MS	By MS/MS	By MS/MS
	LALSQNQQSSGAAGPTGK	LLNNVASDEANLEAKLALSQNQQSSGAAGP	SQNQQSSGAAGPTGKTIQESSNLNEEDTGV	K	L	A	G	K	T	3	0	1	0	0	3	0	3	0	0	2	1	0	0	1	3	1	0	0	0	0	0	18	0	1713.86	Packet:TUM_first_pool_100	Packet:TUM_first_pool_100	14226	14243	no	no	2	4.1935e-62	304.03	By MS/MS	By MS/MS	By MS/MS	By MS/MS	By MS/MS	By MS/MS
	LAQQSQALQELISELDRR	FHRPGSGAEEESQTKLAQQSQALQELISEL	QSQALQELISELDRRVEGPSEYIMETVDAQ	K	L	A	R	R	V	2	2	0	1	0	4	2	0	0	1	4	0	0	0	0	2	0	0	0	0	0	0	18	1	2097.12	Packet:TUM_first_pool_100	Packet:TUM_first_pool_100	2596	2613	yes	yes	3	0.00021692	106.82	By MS/MS	By matching	By MS/MS	By MS/MS	By MS/MS	By matching
	LCASGAGATPDTAIEEIK	ASEAILNVPDKSDWRLCASGAGATPDTAIE	SGAGATPDTAIEEIKVIQLMPSPIMHPLIL	R	L	C	I	K	V	4	0	0	1	1	0	2	2	0	2	1	1	0	0	1	1	2	0	0	0	0	0	18	0	1802.87	Packet:TUM_first_pool_100	Packet:TUM_first_pool_100	7666	7683	no	no	2	4.0478e-90	346.02	By MS/MS	By MS/MS	By MS/MS	By MS/MS	By MS/MS	By MS/MS
	LCSESPDNVVSTTGFSIK	GIETDGSNLSGVSAKLCSESPDNVVSTTGF	ESPDNVVSTTGFSIKDIVMTQSPDSLAVSL	K	L	C	I	K	D	0	0	1	1	1	0	1	1	0	1	1	1	0	1	1	4	2	0	0	2	0	0	18	0	1939.92	Packet:TUM_first_pool_100	Packet:TUM_first_pool_100	16810	16827	yes	yes	2	9.9934e-33	209.39	By MS/MS	By MS/MS	By MS/MS	By MS/MS	By MS/MS
	LDDKELEKLEDEVQTLLK	GSVGDTIPSAELVKRLDDKELEKLEDEVQT	KELEKLEDEVQTLLKLKPEGAPEPEGVAAP	R	L	D	L	K	L	0	0	0	3	0	1	4	0	0	0	5	3	0	0	0	0	1	0	0	1	0	0	18	2	2157.14	Packet:TUM_first_pool_100	Packet:TUM_first_pool_100	13326	13343	yes	yes	2;3;4	1.2083e-75	308.84	By MS/MS	By MS/MS	By MS/MS	By MS/MS	By MS/MS	By MS/MS
	LDPGDDISSLQQEITILR	LLDEDLRQTVEVLDKLDPGDDISSLQQEIT	GDDISSLQQEITILRENSPAPPAPMQSISS	K	L	D	L	R	E	0	1	0	3	0	2	1	1	0	3	3	0	0	0	1	2	1	0	0	0	0	0	18	0	2012.04	Packet:TUM_first_pool_100	Packet:TUM_first_pool_100	10559	10576	yes	yes	2	0.0026905	89.466	By MS/MS	By matching	By matching	By matching	By matching	By matching
	LDQLDGSFDDPNTVVAK	PSGSFLTCSSDNTIRLDQLDGSFDDPNTVV	QLDGSFDDPNTVVAKGPTEQLVSPEPEVHD	R	L	D	A	K	G	1	0	1	4	0	1	0	1	0	0	2	1	0	1	1	1	1	0	0	2	0	0	17	0	1832.88	Packet:TUM_first_pool_100	Packet:TUM_first_pool_100	351	367	yes	yes	2	1.4131e-72	316.65	By MS/MS	By MS/MS	By MS/MS	By MS/MS	By MS/MS	By MS/MS
	LDVSSDSFDPLLALYAPR	LNVPLRDGIDDQSYKLDVSSDSFDPLLALY	SSDSFDPLLALYAPRVLFPGCTPPACLLDG	K	L	D	P	R	V	2	1	0	3	0	0	0	0	0	0	4	0	0	1	2	3	0	0	1	1	0	0	18	0	1978	Packet:TUM_first_pool_100	Packet:TUM_first_pool_100	13776	13793	yes	yes	2;3	7.4274e-10	198.52	By MS/MS	By MS/MS	By MS/MS	By MS/MS	By MS/MS	By MS/MS
	LEVPSEFLQDETVADTNK	DSSGLAFASNSLQRRLEVPSEFLQDETVAD	PSEFLQDETVADTNKMEGDAVEAIVEESET	R	L	E	N	K	M	1	0	1	2	0	1	3	0	0	0	2	1	0	1	1	1	2	0	0	2	0	0	18	0	2033.98	Packet:TUM_first_pool_100	Packet:TUM_first_pool_100	279	296	yes	yes	2	1.6576e-75	308.68	By MS/MS	By MS/MS	By MS/MS	By MS/MS	By MS/MS	By MS/MS
	LFQGYETEEREETELSEK	NATIINEEVLNAMLKLFQGYETEEREETEL	GYETEEREETELSEKSALTILQSLSQPEAV	K	L	F	E	K	S	0	1	0	0	0	1	7	1	0	0	2	1	0	1	0	1	2	0	1	0	0	0	18	1	2216.01	Packet:TUM_first_pool_100	Packet:TUM_first_pool_100	11564	11581	yes	yes	3	0.023913	81.311	By MS/MS	By matching	By matching	By MS/MS	By MS/MS	By matching
	LGLPPVPDNADLSGLAIK	GAEPLTPEETEEKEKLGLPPVPDNADLSGL	PPVPDNADLSGLAIKAYLEVTDVIADRPPP	K	L	G	I	K	A	2	0	1	2	0	0	0	2	0	1	4	1	0	0	3	1	0	0	0	1	0	0	18	0	1789	Packet:TUM_first_pool_100	Packet:TUM_first_pool_100	7899	7916	yes	yes	2	0.00022478	114.7	By MS/MS	By MS/MS	By MS/MS		By MS/MS	By MS/MS
	LGSLWVPGGQGGSGNPVR	LTPIRDEEWGGHSPRLGSLWVPGGQGGSGN	LWVPGGQGGSGNPVRAVFFDLDNTLIDTAG	R	L	G	V	R	A	0	1	1	0	0	1	0	6	0	0	2	0	0	0	2	2	0	1	0	2	0	0	18	0	1736.9	Packet:TUM_first_pool_100	Packet:TUM_first_pool_100	11996	12013	yes	yes	2	5.3211e-10	167.22	By MS/MS	By MS/MS	By MS/MS	By MS/MS	By MS/MS	By MS/MS
	LHVQWAPTAAGPGGGAER	CLLEQPEVLVTGAGRLHVQWAPTAAGPGGG	QWAPTAAGPGGGAERRSSDDCHDHQTTPSL	R	L	H	E	R	R	4	1	0	0	0	1	1	4	1	0	1	0	0	0	2	0	1	1	0	1	0	0	18	0	1773.89	Packet:TUM_first_pool_100	Packet:TUM_first_pool_100	14064	14081	yes	yes	3	0.040887	63.827		By MS/MS	By MS/MS	By MS/MS		By matching
	LIDIFYPGDQQSVTFGTK	LTPTESIMSLGTHSRLIDIFYPGDQQSVTF	IFYPGDQQSVTFGTKALDLLMGSNTIVQSM	R	L	I	T	K	A	0	0	0	2	0	2	0	2	0	2	1	1	0	2	1	1	2	0	1	1	0	0	18	0	2028.02	Packet:TUM_first_pool_100	Packet:TUM_first_pool_100	8744	8761	yes	yes	2	0.00026337	112.15	By MS/MS	By matching	By matching	By matching	By MS/MS	By MS/MS
	LKDLNCPFLEGLYITEPK	DKLQTLSPALKAPEKLKDLNCPFLEGLYIT	LNCPFLEGLYITEPKSESPEPAATCSLPSD	K	L	K	P	K	S	0	0	1	1	1	0	2	1	0	1	4	2	0	1	2	0	1	0	1	0	0	0	18	1	2149.11	Packet:TUM_first_pool_100	Packet:TUM_first_pool_100	45	62	yes	yes	2	3.7265e-06	146.84	By matching	By matching	By matching		By MS/MS	By MS/MS
	LKLSPNKYQPIQPIQTSK	SFTEQADQVTAEVGKLKLSPNKYQPIQPIQ	SPNKYQPIQPIQTSKKPEPTIDE_______	K	L	K	S	K	K	0	0	1	0	0	3	0	0	0	2	2	3	0	0	3	2	1	0	1	0	0	0	18	2	2082.18	Packet:TUM_first_pool_100	Packet:TUM_first_pool_100	17960	17977	yes	yes	3;4	0.00041134	104.88	By MS/MS	By MS/MS	By MS/MS	By MS/MS	By MS/MS	By MS/MS
	LKPEGAPEPEGVAAPPPK	KELEKLEDEVQTLLKLKPEGAPEPEGVAAP	EGAPEPEGVAAPPPKLLQLETQGNQSCYNY	K	L	K	P	K	L	3	0	0	0	0	0	3	2	0	0	1	2	0	0	6	0	0	0	0	1	0	0	18	0	1782.95	Packet:TUM_first_pool_100	Packet:TUM_first_pool_100	13344	13361	yes	yes	2;3	6.8314e-10	165.49	By MS/MS	By MS/MS	By MS/MS	By MS/MS	By MS/MS	By MS/MS
	LLADLLHNVSQNIAAETR	QGPGACAEVAFPCYRLLADLLHNVSQNIAA	DLLHNVSQNIAAETRMTSGSWTETHAVNAP	R	L	L	T	R	M	3	1	2	1	0	1	1	0	1	1	4	0	0	0	0	1	1	0	0	1	0	0	18	0	1977.06	Packet:TUM_first_pool_100	Packet:TUM_first_pool_100	4573	4590	yes	yes	2;3	1.8592e-16	165.49	By MS/MS		By matching	By MS/MS	By matching
	LLEVQPQVANSPSSAAQK	SRPNSSALETLGGEKLLEVQPQVANSPSSA	VQPQVANSPSSAAQKIWNLSENSTSGSTQL	K	L	L	Q	K	I	3	0	1	0	0	3	1	0	0	0	2	1	0	0	2	3	0	0	0	2	0	0	18	0	1865.98	Packet:TUM_first_pool_100	Packet:TUM_first_pool_100	4753	4770	yes	yes	2	1.0122e-75	316.12	By MS/MS	By MS/MS	By MS/MS		By MS/MS	By MS/MS
	LLLPPTESGSESSITILK	EMDSQFDSTTGFLGKLLLPPTESGSESSIT	PPTESGSESSITILKFHALSSPQSPFPSTP	K	L	L	L	K	F	0	0	0	0	0	0	2	1	0	2	4	1	0	0	2	4	2	0	0	0	0	0	18	0	1884.05	Packet:TUM_first_pool_100	Packet:TUM_first_pool_100	9516	9533	no	no	2	0.00010657	122.52	By MS/MS	By matching	By MS/MS	By MS/MS	By MS/MS	By MS/MS
	LNQLLLPLLQGPDITLSK	DPELNEIHVLSGLSKLNQLLLPLLQGPDIT	LLLPLLQGPDITLSKSDPESVDKELELLNE	K	L	N	S	K	S	0	0	1	1	0	2	0	1	0	1	7	1	0	0	2	1	1	0	0	0	0	0	18	0	1975.17	Packet:TUM_first_pool_100	Packet:TUM_first_pool_100	13974	13991	yes	yes	2	1.9876e-51	282.62	By matching	By matching	By MS/MS	By MS/MS	By MS/MS	By MS/MS
	LPGSCPATPQSSGDPSSR	QGSAVASSFGNMMSKLPGSCPATPQSSGDP	SCPATPQSSGDPSSRTQAAEEEQEAALCAQ	K	L	P	S	R	T	1	1	0	1	1	1	0	2	0	0	1	0	0	0	4	5	1	0	0	0	0	0	18	0	1799.81	Packet:TUM_first_pool_100;Packet:TUM_first_pool_105	Packet:TUM_first_pool_100	14118	14135	yes	no	2	4.2596e-40	246.63	By MS/MS	By MS/MS	By MS/MS	By MS/MS	By MS/MS	By MS/MS
	LPNGLVIASLENYSPVSR	SALLTVEPSPQDKNKLPNGLVIASLENYSP	GLVIASLENYSPVSREVGIPAPNAVATLPD	K	L	P	S	R	E	1	1	2	0	0	0	1	1	0	1	3	0	0	0	2	3	0	0	1	2	0	0	18	0	1928.04	Packet:TUM_first_pool_100	Packet:TUM_first_pool_100	15285	15302	yes	yes	2	5.1381e-76	321.86	By MS/MS	By MS/MS	By MS/MS		By MS/MS	By MS/MS
	LPPTATQDQVQGTVTIR	LGNNMMCQLSVVESKLPPTATQDQVQGTVT	PTATQDQVQGTVTIRESDIYIVANEEGQQF	K	L	P	I	R	E	1	1	0	1	0	3	0	1	0	1	1	0	0	0	2	0	4	0	0	2	0	0	17	0	1823.97	Packet:TUM_first_pool_100	Packet:TUM_first_pool_100	10164	10180	yes	yes	2	1.2856e-58	290.17	By MS/MS	By MS/MS	By MS/MS	By MS/MS	By MS/MS	By MS/MS
	LPPYSAGDGAELSTPGGK	YSPSAGIPELLSWLKLPPYSAGDGAELSTP	YSAGDGAELSTPGGKAQDVQQSTDADTEGH	K	L	P	G	K	A	2	0	0	1	0	0	1	4	0	0	2	1	0	0	3	2	1	0	1	0	0	0	18	0	1715.84	Packet:TUM_first_pool_100	Packet:TUM_first_pool_100	5868	5885	yes	yes	2	1.0319e-14	178.15	By MS/MS	By MS/MS	By MS/MS	By MS/MS	By MS/MS	By MS/MS
	LPQLQTSAQVPSGEEIGK	PAPPAPMQSISSGIRLPQLQTSAQVPSGEE	LQTSAQVPSGEEIGKLYLDYLPHQPSLYLE	R	L	P	G	K	L	1	0	0	0	0	3	2	2	0	1	2	1	0	0	2	2	1	0	0	1	0	0	18	0	1880.98	Packet:TUM_first_pool_100	Packet:TUM_first_pool_100	10595	10612	yes	yes	2	4.3554e-62	288.96	By MS/MS	By MS/MS	By MS/MS		By MS/MS	By MS/MS
	LPVIDPISGNALYILTHK	TWQPTLLPNNTVFSRLPVIDPISGNALYIL	IDPISGNALYILTHKSLTTPACLPLTTDYF	R	L	P	H	K	S	1	0	1	1	0	0	0	1	1	3	3	1	0	0	2	1	1	0	1	1	0	0	18	0	1963.11	Packet:TUM_first_pool_100	Packet:TUM_first_pool_100	4519	4536	yes	yes	3	3.8321e-05	125.41	By MS/MS	By MS/MS	By MS/MS	By MS/MS	By MS/MS	By MS/MS
	LPVPALQENFSSLLGVLK	SSTSEVHSPPNVGLRLPVPALQENFSSLLG	PALQENFSSLLGVLKGPLANLNNPEGLEYL	R	L	P	L	K	G	1	0	1	0	0	1	1	1	0	0	5	1	0	1	2	2	0	0	0	2	0	0	18	0	1924.1	Packet:TUM_first_pool_100	Packet:TUM_first_pool_100	15429	15446	yes	yes	2	9.5353e-15	179.46	By MS/MS	By MS/MS	By MS/MS	By MS/MS	By MS/MS	By MS/MS
	LRDPDINPCLSESDASTR	SELNEILEEIETAIKLRDPDINPCLSESDA	PDINPCLSESDASTRHQQDSDLSAACSDAD	K	L	R	T	R	H	1	2	1	3	1	0	1	0	0	1	2	0	0	0	2	3	1	0	0	0	0	0	18	1	2044.95	Packet:TUM_first_pool_100	Packet:TUM_first_pool_100	997	1014	yes	yes	3	0.056094	71.402	By matching	By matching	By matching	By MS/MS	By MS/MS	By MS/MS
	LRGPSGGGEEPALSQYQR	VQTTSSGSGPFTDVRLRGPSGGGEEPALSQ	PSGGGEEPALSQYQRSQVICEVAHVTLQGD	R	L	R	Q	R	S	1	2	0	0	0	2	2	4	0	0	2	0	0	0	2	2	0	0	1	0	0	0	18	1	1900.94	Packet:TUM_first_pool_100	Packet:TUM_first_pool_100	7971	7988	yes	yes	2;3	1.9525e-21	209.56	By MS/MS	By MS/MS	By MS/MS	By MS/MS	By MS/MS	By MS/MS
	LSEHSEVNPSVELSPAR	EEATDLLAYWNDTYKLSEHSEVNPSVELSP	EHSEVNPSVELSPARAPVDFGYVGIDSILE	K	L	S	A	R	A	1	1	1	0	0	0	3	0	1	0	2	0	0	0	2	4	0	0	0	2	0	0	17	0	1849.92	Packet:TUM_first_pool_100	Packet:TUM_first_pool_100	11278	11294	no	no	3	0.016394	79.837	By MS/MS		By MS/MS	By MS/MS		By matching
	LSESSASPQPK	VAPGTSVKHSANCDRLSESSASPQPKGEIG	NCDRLSESSASPQPKGEIGAVGNAGPAGPA	R	L	S	P	K	G	1	0	0	0	0	1	1	0	0	0	1	1	0	0	2	4	0	0	0	0	0	0	11	0	1129.56	Packet:TUM_first_pool_100	Packet:TUM_first_pool_100	698	708	no	no	2	0.0047917	106.88	By MS/MS	By matching	By matching	By matching	By matching	By MS/MS
	LSFEQGGSEFVPVVVSR	AMHAQDPQMLDQLSKLSFEQGGSEFVPVVV	FEQGGSEFVPVVVSRIMDRFEEVVYQAMEE	K	L	S	S	R	I	0	1	0	0	0	1	2	2	0	0	1	0	0	2	1	3	0	0	0	4	0	0	17	0	1835.94	Packet:TUM_first_pool_100	Packet:TUM_first_pool_100	14406	14422	yes	yes	2	5.4482e-28	233.97	By MS/MS	By MS/MS	By MS/MS	By MS/MS	By MS/MS	By MS/MS
	LTSTSTSDTQNINNSAQR	FSHDGLHVASLADDKLTSTSTSDTQNINNS	TSTSDTQNINNSAQRVMPSLAYCTFLLAVG	K	L	T	Q	R	V	1	1	3	1	0	2	0	0	0	1	1	0	0	0	0	4	4	0	0	0	0	0	18	0	1936.91	Packet:TUM_first_pool_100	Packet:TUM_first_pool_100	17366	17383	yes	yes	2	2.7966e-105	379.08	By MS/MS	By MS/MS	By MS/MS	By MS/MS	By MS/MS	By MS/MS
	LVASTLQGVGGPEGSSPR	EHIGSSCSFAEQALRLVASTLQGVGGPEGS	STLQGVGGPEGSSPRNAGNPVVFIVQSLSS	R	L	V	P	R	N	1	1	0	0	0	1	1	4	0	0	2	0	0	0	2	3	1	0	0	2	0	0	18	0	1710.89	Packet:TUM_first_pool_100	Packet:TUM_first_pool_100	12734	12751	yes	yes	2	1.9403e-30	263.98	By MS/MS	By MS/MS	By MS/MS	By MS/MS	By MS/MS	By MS/MS
	MEAVLTEELDEEEQLLRR	SQENMVEDCLYETVKMEAVLTEELDEEEQL	VLTEELDEEEQLLRRGEVGAGAGPGAQAGP	K	M	E	R	R	G	1	2	0	1	0	1	6	0	0	0	4	0	1	0	0	0	1	0	0	1	0	0	18	1	2202.08	Packet:TUM_first_pool_100	Packet:TUM_first_pool_100	12086	12103	yes	yes	3	0.047844	39.685	By matching	By matching	By matching	By matching	By matching	By MS/MS
	MNLSDVELIPLPLEPQVK	SSDFSDLNTQTNWTKMNLSDVELIPLPLEP	SDVELIPLPLEPQVKLALENYITALQAVPP	K	M	N	V	K	L	0	0	1	1	0	1	2	0	0	1	4	1	1	0	3	1	0	0	0	2	0	0	18	0	2034.11	Packet:TUM_first_pool_100	Packet:TUM_first_pool_100	6858	6875	yes	yes	2	0.00021851	115.12	By MS/MS	By MS/MS	By MS/MS	By MS/MS	By MS/MS	By matching
	NDLIVFLADQNAPYFKPK	ASASSTAASPAHPAKNDLIVFLADQNAPYF	IVFLADQNAPYFKPKRAPSSVAHTSMSDNG	K	N	D	P	K	R	2	0	2	2	0	1	0	0	0	1	2	2	0	2	2	0	0	0	1	1	0	0	18	0	2092.1	Packet:TUM_first_pool_100	Packet:TUM_first_pool_100	11116	11133	yes	yes	2;3	9.1298e-63	302.2	By MS/MS	By MS/MS	By MS/MS	By MS/MS	By MS/MS	By MS/MS
	NIKDVQSPGFLNEPLSSK	GLPSPVDFLAGDRPRNIKDVQSPGFLNEPL	DVQSPGFLNEPLSSKSFIDPYQHIIVEHQY	R	N	I	S	K	S	0	0	2	1	0	1	1	1	0	1	2	2	0	1	2	3	0	0	0	1	0	0	18	1	1972.03	Packet:TUM_first_pool_100	Packet:TUM_first_pool_100	16972	16989	yes	yes	2	5.0267e-30	230.67	By matching	By matching	By MS/MS		By MS/MS	By matching
	NILTAIDPAIANLKPSLK	TGLPGPATPAYSYAKNILTAIDPAIANLKP	TAIDPAIANLKPSLKSVVCPICASMPWGDP	K	N	I	L	K	S	3	0	2	1	0	0	0	0	0	3	3	2	0	0	2	1	1	0	0	0	0	0	18	0	1891.11	Packet:TUM_first_pool_100	Packet:TUM_first_pool_100	17618	17635	yes	yes	2	3.3524e-30	219.41	By MS/MS	By MS/MS	By MS/MS	By MS/MS	By MS/MS	By MS/MS
	NKHPDEDAVEAEGHEVKR	GALNEHMTSLASVLKNKHPDEDAVEAEGHE	PDEDAVEAEGHEVKRELETQLLEQCTVDTS	K	N	K	K	R	E	2	1	1	2	0	0	4	1	2	0	0	2	0	0	1	0	0	0	0	2	0	0	18	2	2058.97	Packet:TUM_first_pool_100	Packet:TUM_first_pool_100	13848	13865	no	no	5	0.062513	20.354		By matching	By matching	By MS/MS	By matching	By MS/MS
	NLCGQSSQPLNEEGSEKR	PAGPGDLGGLKPYDRNLCGQSSQPLNEEGS	GQSSQPLNEEGSEKRKPLSLAGDEETECQS	R	N	L	K	R	K	0	1	2	0	1	2	3	2	0	0	2	1	0	0	1	3	0	0	0	0	0	0	18	1	2031.93	Packet:TUM_first_pool_100	Packet:TUM_first_pool_100	5544	5561	yes	yes	3	0.00016979	109.79	By matching		By MS/MS	By MS/MS	By MS/MS	By MS/MS
	NLFINPSPLPDLSWGCSK	LLSSSGCSADIDSGKNLFINPSPLPDLSWG	INPSPLPDLSWGCSKAAGGNSREPSPLPEL	K	N	L	S	K	A	0	0	2	1	1	0	0	1	0	1	3	1	0	1	3	3	0	1	0	0	0	0	18	0	2044.01	Packet:TUM_first_pool_100	Packet:TUM_first_pool_100	17528	17545	yes	yes	2	1.8682e-11	154.13	By matching	By matching	By MS/MS	By MS/MS	By MS/MS	By MS/MS
	NLNPIFNESFAFDIPTEK	VNGYNEIQSLYAGEKNLNPIFNESFAFDIP	PIFNESFAFDIPTEKMDAEQDPNVQVDHLN	K	N	L	E	K	M	1	0	3	1	0	0	2	0	0	2	1	1	0	3	2	1	1	0	0	0	0	0	18	0	2095.03	Packet:TUM_first_pool_100	Packet:TUM_first_pool_100	6426	6443	yes	yes	2	1.0312e-06	147.1	By MS/MS		By MS/MS	By MS/MS	By MS/MS	By MS/MS
	NPLTTVEDPYLFELPALK	GFQNIVDAYGVGSYRNPLTTVEDPYLFELP	TTVEDPYLFELPALKDVSEPIVFLQQMQEF	R	N	P	L	K	D	1	0	1	1	0	0	2	0	0	0	4	1	0	1	3	0	2	0	1	1	0	0	18	0	2059.09	Packet:TUM_first_pool_100	Packet:TUM_first_pool_100	3764	3781	yes	yes	2	1.9142e-30	228.03	By MS/MS	By MS/MS	By MS/MS	By MS/MS	By MS/MS	By MS/MS
	NPSTSLGPTLEPEEVVNR	PTFALDTVHVDPVIRNPSTSLGPTLEPEEV	TSLGPTLEPEEVVNRNYHCNNSEKTLNQSS	R	N	P	N	R	N	0	1	2	0	0	0	3	1	0	0	2	0	0	0	3	2	2	0	0	2	0	0	18	0	1937.97	Packet:TUM_first_pool_100	Packet:TUM_first_pool_100	16900	16917	yes	yes	2	7.9797e-22	206.45	By MS/MS	By MS/MS	By MS/MS	By MS/MS	By MS/MS	By MS/MS
	NPVEGFSAGLIDDNDLYR	ISTPVSNDMCTQVAKNPVEGFSAGLIDDND	EGFSAGLIDDNDLYRLLSNSQTLGNDMLMN	K	N	P	Y	R	L	1	1	2	3	0	0	1	2	0	1	2	0	0	1	1	1	0	0	1	1	0	0	18	0	1993.94	Packet:TUM_first_pool_100	Packet:TUM_first_pool_100	2183	2200	yes	yes	2	5.8064e-05	125.73	By matching	By matching	By matching	By matching	By MS/MS	By matching
	NSIPIVTEQPLISAGENR	PPIELDAVWEDIRERNSIPIVTEQPLISAG	PIVTEQPLISAGENRSSLGDMFSPIRDDAV	R	N	S	N	R	S	1	1	2	0	0	1	2	1	0	3	1	0	0	0	2	2	1	0	0	1	0	0	18	0	1937.02	Packet:TUM_first_pool_100	Packet:TUM_first_pool_100	4447	4464	yes	yes	2	9.2685e-22	204.67	By MS/MS	By MS/MS	By MS/MS	By MS/MS	By MS/MS	By MS/MS
	NSSLPDENNVAQLQEELK	GEEGDGASGYDAYWKNSSLPDENNVAQLQE	LPDENNVAQLQEELKESEAPGGGCSSGGAA	K	N	S	L	K	E	1	0	3	1	0	2	3	0	0	0	3	1	0	0	1	2	0	0	0	1	0	0	18	0	2026.98	Packet:TUM_first_pool_100	Packet:TUM_first_pool_100	10253	10270	yes	yes	2	5.1011e-62	286.09	By MS/MS	By MS/MS	By MS/MS	By MS/MS	By MS/MS	By MS/MS
	NVAGEIVLITGAGSGLGR	VQINDINDNPPHFQRNVAGEIVLITGAGSG	GEIVLITGAGSGLGRIEENTGHTFNSLLCN	R	N	V	G	R	I	2	1	1	0	0	0	1	5	0	2	2	0	0	0	0	1	1	0	0	2	0	0	18	0	1682.93	Packet:TUM_first_pool_100;Packet:TUM_first_pool_102	Packet:TUM_first_pool_100	3674	3691	no	no	2;3	1.529e-21	196.37	By MS/MS	By MS/MS	By MS/MS	By MS/MS	By MS/MS	By matching
	QEQINTEPLEDTVLSPTK	CGKAFTRSTALNEHKQEQINTEPLEDTVLS	INTEPLEDTVLSPTKDNVGEEVDAEQLIQE	K	Q	E	T	K	D	0	0	1	1	0	2	3	0	0	1	2	1	0	0	2	1	3	0	0	1	0	0	18	0	2041.02	Packet:TUM_first_pool_100	Packet:TUM_first_pool_100	12986	13003	yes	yes	2	2.3204e-89	327.94	By MS/MS	By MS/MS	By MS/MS	By MS/MS	By MS/MS	By MS/MS
	QSEPAAPPLEVSEEQVAR	NIHTGEKPFECSNCRQSEPAAPPLEVSEEQ	PAAPPLEVSEEQVARKEDEGAQQLLTLQNQ	R	Q	S	A	R	K	3	1	0	0	0	2	4	0	0	0	1	0	0	0	3	2	0	0	0	2	0	0	18	0	1935.95	Packet:TUM_first_pool_100	Packet:TUM_first_pool_100	781	798	yes	yes	2	8.6445e-15	180.95	By MS/MS	By MS/MS	By MS/MS	By MS/MS	By MS/MS	By MS/MS
	QSEQQRETLAQLQQEFQR	NTGHTFNSLLCNLYRQSEQQRETLAQLQQE	QQRETLAQLQQEFQRKRPIILIGPQNCGQN	R	Q	S	Q	R	K	1	2	0	0	0	7	3	0	0	0	2	0	0	1	0	1	1	0	0	0	0	0	18	1	2246.1	Packet:TUM_first_pool_100	Packet:TUM_first_pool_100	3710	3727	yes	yes	3	0.0036348	102.03	By MS/MS	By MS/MS		By matching	By MS/MS	By MS/MS
	QTLSTPGTIILGTIPVPK	LNEELGQVEYIFSDKQTLSTPGTIILGTIP	STPGTIILGTIPVPKSGGLSVEVCGPALSQ	K	Q	T	P	K	S	0	0	0	0	0	1	0	2	0	3	2	1	0	0	3	1	4	0	0	1	0	0	18	0	1835.08	Packet:TUM_first_pool_100	Packet:TUM_first_pool_100	6966	6983	yes	yes	2	5.1331e-06	130.47	By MS/MS	By matching	By matching	By matching	By MS/MS	By MS/MS
	RGDYDNLEGLSWVDYGER	PSIIFIDELDAIGTKRGDYDNLEGLSWVDY	YDNLEGLSWVDYGERQFVAQGEVTQVPDAQ	K	R	G	E	R	Q	0	2	1	3	0	0	2	3	0	0	2	0	0	0	0	1	0	1	2	1	0	0	18	1	2142.96	Packet:TUM_first_pool_100	Packet:TUM_first_pool_100	2542	2559	yes	yes	2	1.3463e-61	286.09	By MS/MS	By MS/MS	By MS/MS	By MS/MS	By MS/MS	By MS/MS
	RSPSADQSLEDSPSKVPK	TQNEEYPHTFQVSGKRSPSADQSLEDSPSK	SADQSLEDSPSKVPKIGQLQGEIIPTSFYH	K	R	S	P	K	I	1	1	0	2	0	1	1	0	0	0	1	2	0	0	3	5	0	0	0	1	0	0	18	2	1926.96	Packet:TUM_first_pool_100	Packet:TUM_first_pool_100	16236	16253	yes	yes	3	2.3264e-06	172.56	By MS/MS	By MS/MS	By MS/MS	By MS/MS	By MS/MS	By MS/MS
	SALGDLAGDNSLGLEPLR	VHSGENPYECLECGKSALGDLAGDNSLGLE	GDLAGDNSLGLEPLRSVELEEALPVTTAEG	K	S	A	L	R	S	2	1	1	2	0	0	1	3	0	0	5	0	0	0	1	2	0	0	0	0	0	0	18	0	1796.93	Packet:TUM_first_pool_100	Packet:TUM_first_pool_100	7288	7305	yes	yes	2	1.1573e-75	314.45	By MS/MS	By MS/MS	By MS/MS	By MS/MS	By MS/MS	By MS/MS
	SAPSRPQQAGYEAPVLFR	SGQEPAPSQEPLSSKSAPSRPQQAGYEAPV	SRPQQAGYEAPVLFRMALAFSEQEEHELPV	K	S	A	F	R	M	3	2	0	0	0	2	1	1	0	0	1	0	0	1	3	2	0	0	1	1	0	0	18	0	1973.01	Packet:TUM_first_pool_100	Packet:TUM_first_pool_100	6174	6191	yes	yes	3	0.063643	29.422	By matching	By matching	By MS/MS	By MS/MS	By matching	By matching
	SAPYEFPEESPIEQLEER	MVYIVGHVPPGFFEKSAPYEFPEESPIEQL	YEFPEESPIEQLEERYAQPTPATAAAYSDS	K	S	A	E	R	Y	1	1	0	0	0	1	6	0	0	1	1	0	0	1	3	2	0	0	1	0	0	0	18	0	2148.99	Packet:TUM_first_pool_100	Packet:TUM_first_pool_100	11367	11384	yes	yes	2	1.9639e-105	367.23	By MS/MS	By MS/MS	By MS/MS	By MS/MS	By MS/MS	By MS/MS
	SASQDCIETTPGAQEGKK	MLSELVQEYDEPILKSASQDCIETTPGAQE	QDCIETTPGAQEGKKTPVAPAQNGIQPPIS	K	S	A	K	K	T	2	0	0	1	1	2	2	2	0	1	0	2	0	0	1	2	2	0	0	0	0	0	18	1	1905.87	Packet:TUM_first_pool_100	Packet:TUM_first_pool_100	8546	8563	yes	yes	2;3	4.6586e-30	228.93	By MS/MS	By MS/MS	By MS/MS	By matching	By MS/MS	By MS/MS
	SEELNKDLNPFTPLVGIR	APGGGCSSGGAAPARSEELNKDLNPFTPLV	LNKDLNPFTPLVGIRVFLENVIWYAVTNTE	R	S	E	I	R	V	0	1	2	1	0	0	2	1	0	1	3	1	0	1	2	1	1	0	0	1	0	0	18	1	2041.08	Packet:TUM_first_pool_100	Packet:TUM_first_pool_100	10289	10306	yes	yes	2;3	2.1921e-21	211.82	By MS/MS	By MS/MS	By MS/MS	By matching	By MS/MS	By MS/MS
	SEEWADNHLPLTDAELAR	TALPDQYQEDASDMKSEEWADNHLPLTDAE	WADNHLPLTDAELARTVAGGAWTYNTTSAV	K	S	E	A	R	T	3	1	1	2	0	0	3	0	1	0	3	0	0	0	1	1	1	1	0	0	0	0	18	0	2065.97	Packet:TUM_first_pool_100	Packet:TUM_first_pool_100	15716	15733	yes	yes	3	0.042655	45.384	By MS/MS	By MS/MS	By matching		By matching
	SELLVEQYLPLTEEELEK	VIKSMLPHFAMVGNRSELLVEQYLPLTEEE	LVEQYLPLTEEELEKLSSGNEENKKEEDND	R	S	E	E	K	L	0	0	0	0	0	1	6	0	0	0	5	1	0	0	1	1	1	0	1	1	0	0	18	0	2161.1	Packet:TUM_first_pool_100	Packet:TUM_first_pool_100	7540	7557	yes	yes	2	1.1116e-21	202.13	By MS/MS	By MS/MS	By MS/MS	By MS/MS	By MS/MS	By MS/MS
	SESPEPAATCSLPSDLTR	LNCPFLEGLYITEPKSESPEPAATCSLPSD	PEPAATCSLPSDLTRLGLEALAANHQQLFT	K	S	E	T	R	L	2	1	0	1	1	0	2	0	0	0	2	0	0	0	3	4	2	0	0	0	0	0	18	0	1916.88	Packet:TUM_first_pool_100	Packet:TUM_first_pool_100	63	80	no	no	2	2.0637e-22	214.61	By MS/MS	By MS/MS	By MS/MS	By MS/MS	By MS/MS	By MS/MS
	SGGETQPEGEGETETQGK	RNHIMHLEEHLLCHRSGGETQPEGEGETET	ETQPEGEGETETQGKVESSALEVDQDVLDE	R	S	G	G	K	V	0	0	0	0	0	2	5	5	0	0	0	1	0	0	1	1	3	0	0	0	0	0	18	0	1819.77	Packet:TUM_first_pool_100	Packet:TUM_first_pool_100	13148	13165	yes	yes	2	3.3734e-90	346.65	By MS/MS	By MS/MS	By MS/MS	By MS/MS	By MS/MS	By MS/MS
	SGIENVNSVEALQETLIR	DVDSELAAMLLTHARSGIENVNSVEALQET	ENVNSVEALQETLIRLATLGALETEGTDGH	R	S	G	I	R	L	1	1	2	0	0	1	3	1	0	2	2	0	0	0	0	2	1	0	0	2	0	0	18	0	1971.03	Packet:TUM_first_pool_100	Packet:TUM_first_pool_100	403	420	yes	yes	2	7.5405e-141	401.51	By MS/MS	By MS/MS	By MS/MS	By MS/MS	By MS/MS	By MS/MS
	SGLAGCVVGGLLYAVGGR	CNEACHPGFYGPDCKSGLAGCVVGGLLYAV	AGCVVGGLLYAVGGRIAPDLTSQDKEDIAS	K	S	G	G	R	I	2	1	0	0	1	0	0	6	0	0	3	0	0	0	0	1	0	0	1	3	0	0	18	0	1704.9	Packet:TUM_first_pool_100	Packet:TUM_first_pool_100	3189	3206	yes	yes	2;3	1.8336e-50	274.2	By MS/MS	By MS/MS	By MS/MS	By MS/MS	By MS/MS	By MS/MS
	SGTLALVEPLVASLDPGR	QIDDNVTSAVEGINRSGTLALVEPLVASLD	LALVEPLVASLDPGRYYLVQGLVEECQAAL	R	S	G	G	R	Y	2	1	0	1	0	0	1	2	0	0	4	0	0	0	2	2	1	0	0	2	0	0	18	0	1793.99	Packet:TUM_first_pool_100	Packet:TUM_first_pool_100	889	906	yes	yes	2;3	2.7543e-40	251.91	By MS/MS	By MS/MS	By MS/MS	By MS/MS	By MS/MS	By MS/MS
	SIPDYWDSSALPDPGFQK	GVVTIGCVGFPNVGKSIPDYWDSSALPDPG	DYWDSSALPDPGFQKGAVTLPLAAYQHYIL	K	S	I	Q	K	G	1	0	0	3	0	1	0	1	0	1	1	1	0	1	3	3	0	1	1	0	0	0	18	0	2021.94	Packet:TUM_first_pool_100	Packet:TUM_first_pool_100	10757	10774	yes	yes	2	0.0018135	96.059	By MS/MS	By matching	By MS/MS	By matching	By matching	By MS/MS
	SISPFPELEQFLQDTIKR	FLLQHSIPGCHLLGRSISPFPELEQFLQDT	PFPELEQFLQDTIKRASQSRPNSSALETLG	R	S	I	K	R	A	0	1	0	1	0	2	2	0	0	2	2	1	0	2	2	2	1	0	0	0	0	0	18	1	2147.13	Packet:TUM_first_pool_100	Packet:TUM_first_pool_100	4717	4734	yes	yes	2	8.6665e-40	250.05	By MS/MS	By MS/MS	By MS/MS	By MS/MS	By MS/MS	By MS/MS
	SLLYSAPIDPTEWVGLRK	ASEEDENMGGEDKEKSLLYSAPIDPTEWVG	YSAPIDPTEWVGLRKQGQEHIGSSCSFAEQ	K	S	L	R	K	Q	1	1	0	1	0	0	1	1	0	1	3	1	0	0	2	2	1	1	1	1	0	0	18	1	2044.1	Packet:TUM_first_pool_100	Packet:TUM_first_pool_100	12698	12715	yes	yes	2	7.3847e-07	150.14	By matching	By MS/MS	By MS/MS	By MS/MS	By MS/MS	By MS/MS
	SLPALIEQGEGFSQVLR	PDNGPILLQAQTTQRSLPALIEQGEGFSQV	PALIEQGEGFSQVLREAGVPLAPLPLTDSF	R	S	L	L	R	E	1	1	0	0	0	2	2	2	0	1	3	0	0	1	1	2	0	0	0	1	0	0	17	0	1842.98	Packet:TUM_first_pool_100	Packet:TUM_first_pool_100	1051	1067	yes	yes	2;3	2.824e-47	281.32	By MS/MS	By MS/MS	By MS/MS	By MS/MS	By MS/MS	By MS/MS
	SLTTPACLPLTTDYFPDR	IDPISGNALYILTHKSLTTPACLPLTTDYF	TPACLPLTTDYFPDRITVQGPGACAEVAFP	K	S	L	D	R	I	1	1	0	2	1	0	0	0	0	0	3	0	0	1	3	1	4	0	1	0	0	0	18	0	2067	Packet:TUM_first_pool_100	Packet:TUM_first_pool_100	4537	4554	yes	yes	2	1.8099e-06	143.94	By MS/MS	By MS/MS	By MS/MS	By MS/MS	By MS/MS	By MS/MS
	SLVTVLGIPQKPIITGYK	HDGEEEEEDDDYGSRSLVTVLGIPQKPIIT	TVLGIPQKPIITGYKFELACLANLCPETAE	R	S	L	Y	K	F	0	0	0	0	0	1	0	2	0	3	2	2	0	0	2	1	2	0	1	2	0	0	18	0	1926.16	Packet:TUM_first_pool_100	Packet:TUM_first_pool_100	11170	11187	yes	yes	2	0.0010842	104.9	By matching		By matching	By MS/MS	By matching	By MS/MS
	SNGQEGPLLGTDSTGNVR	VLQVVDKPSPPQDLRSNGQEGPLLGTDSTG	QEGPLLGTDSTGNVREALVDTLTGILSPVQ	R	S	N	V	R	E	0	1	2	1	0	1	1	4	0	0	2	0	0	0	1	2	2	0	0	1	0	0	18	0	1800.86	Packet:TUM_first_pool_100	Packet:TUM_first_pool_100	13704	13721	yes	yes	2	3.9456e-40	247.73	By matching	By MS/MS	By MS/MS	By MS/MS	By matching	By MS/MS
	SNVPVETTDEIPFSFSDR	NAASYHGNLAVLYHRSNVPVETTDEIPFSF	PVETTDEIPFSFSDRLTVQEEPATTNREPS	R	S	N	D	R	L	0	1	1	2	0	0	2	0	0	1	0	0	0	2	2	3	2	0	0	2	0	0	18	0	2038.95	Packet:TUM_first_pool_100	Packet:TUM_first_pool_100	4303	4320	yes	yes	2	8.2993e-10	163.8	By MS/MS			By MS/MS	By matching	By matching
	SPLRQETQEAPGPREEAK	NQMEMEHSLILNNLKSPLRQETQEAPGPRE	RQETQEAPGPREEAKAPGIPSGMETLKDTP	K	S	P	A	K	A	2	2	0	0	0	2	4	1	0	0	1	1	0	0	3	1	1	0	0	0	0	0	18	2	2022.01	Packet:TUM_first_pool_100	Packet:TUM_first_pool_100	4987	5004	yes	yes	3;4	4.978e-06	129.05	By MS/MS	By MS/MS	By MS/MS	By MS/MS	By MS/MS	By MS/MS
	SPLTILQDDNSPGTLTLR	______________________________	TILQDDNSPGTLTLRSQPDKLQTLSPALKA	K	S	P	L	R	S	0	1	1	2	0	1	0	1	0	1	4	0	0	0	2	2	3	0	0	0	0	0	18	0	1940.02	Packet:TUM_first_pool_100	Packet:TUM_first_pool_100	9	26	yes	yes	2	3.4924e-90	346.54	By MS/MS	By MS/MS	By MS/MS	By MS/MS	By MS/MS	By MS/MS
	SPSDSSTASTPVAEQIER	KPSSLNNQLVSVDCKSPSDSSTASTPVAEQ	DSSTASTPVAEQIERSVTIQAPGEPLLDNE	K	S	P	E	R	S	2	1	0	1	0	1	2	0	0	1	0	0	0	0	2	5	2	0	0	1	0	0	18	0	1860.87	Packet:TUM_first_pool_100	Packet:TUM_first_pool_100	153	170	yes	yes	2	1.358e-62	300.49	By MS/MS	By MS/MS	By MS/MS	By MS/MS	By MS/MS	By MS/MS
	SPTFSEELPVLGDGQQLR	AATSGYEIGNPPDYRSPTFSEELPVLGDGQ	FSEELPVLGDGQQLRDIEEVSQGLLSLLGA	R	S	P	L	R	D	0	1	0	1	0	2	2	2	0	0	3	0	0	1	2	2	1	0	0	1	0	0	18	0	1971.99	Packet:TUM_first_pool_100	Packet:TUM_first_pool_100	3136	3153	yes	yes	2	9.8532e-41	306.44	By MS/MS	By MS/MS	By MS/MS	By MS/MS	By MS/MS	By MS/MS
	SPYEAENSGEELDQRYSK	VSGACLCEAGFAGERSPYEAENSGEELDQR	EAENSGEELDQRYSKVGEQDSAPTQEKPTS	R	S	P	S	K	V	1	1	1	1	0	1	4	1	0	0	1	1	0	0	1	3	0	0	2	0	0	0	18	1	2100.92	Packet:TUM_first_pool_100	Packet:TUM_first_pool_100	1518	1535	yes	yes	2;3	4.9689e-75	340.92	By MS/MS	By MS/MS	By MS/MS	By MS/MS	By matching	By matching
	SQLTIIPQDPILFSGTLR	LSEKPNLAQVELELKSQLTIIPQDPILFSG	TIIPQDPILFSGTLRVYTENICGLSDSPGV	K	S	Q	L	R	V	0	1	0	1	0	2	0	1	0	3	3	0	0	1	2	2	2	0	0	0	0	0	18	0	1998.12	Packet:TUM_first_pool_100	Packet:TUM_first_pool_100	1914	1931	yes	yes	2	1.597e-06	144.8	By MS/MS	By MS/MS	By MS/MS	By matching	By MS/MS	By MS/MS
	SQPDKLQTLSPALKAPEK	TILQDDNSPGTLTLRSQPDKLQTLSPALKA	DKLQTLSPALKAPEKLKDLNCPFLEGLYIT	R	S	Q	E	K	L	2	0	0	1	0	2	1	0	0	0	3	3	0	0	3	2	1	0	0	0	0	0	18	2	1950.08	Packet:TUM_first_pool_100	Packet:TUM_first_pool_100	27	44	yes	yes	3;4	0.0017372	89.374	By MS/MS	By MS/MS	By MS/MS	By MS/MS	By MS/MS	By MS/MS
	SQTDSPDGSSGLGISSPK	GQTSAGCPSGWLGTRSQTDSPDGSSGLGIS	DSPDGSSGLGISSPKISDPATCAGLVPSNH	R	S	Q	P	K	I	0	0	0	2	0	1	0	3	0	1	1	1	0	0	2	6	1	0	0	0	0	0	18	0	1718.8	Packet:TUM_first_pool_100	Packet:TUM_first_pool_100	17888	17905	yes	yes	2	1.5306e-50	275.76	By MS/MS	By MS/MS	By MS/MS	By MS/MS	By MS/MS	By MS/MS
	SQWGTAGSAEEPSPQAAR	GLKSINPGETAPSMRSQWGTAGSAEEPSPQ	GTAGSAEEPSPQAARTILSAQVQLVGQSPG	R	S	Q	A	R	T	4	1	0	0	0	2	2	2	0	0	0	0	0	0	2	3	1	1	0	0	0	0	18	0	1828.83	Packet:TUM_first_pool_100	Packet:TUM_first_pool_100	5059	5076	yes	yes	2	1.4652e-75	310.9	By MS/MS	By MS/MS	By MS/MS	By MS/MS	By MS/MS	By MS/MS
	SSGDYSATFLPGLIPAEK	PDLSCADEISECYHKSSGDYSATFLPGLIP	DYSATFLPGLIPAEKASPAEGSAGSPGSPT	K	S	S	E	K	A	2	0	0	1	0	0	1	2	0	1	2	1	0	1	2	3	1	0	1	0	0	0	18	0	1851.93	Packet:TUM_first_pool_100	Packet:TUM_first_pool_100	5742	5759	yes	yes	2	1.134e-09	160.31	By MS/MS	By MS/MS	By MS/MS	By MS/MS	By MS/MS	By MS/MS
	SSIFQISKPPLQSGDWER	PATEEEEESAGDGERSSIFQISKPPLQSGD	FQISKPPLQSGDWERALDPEDSEVPFTEED	R	S	S	E	R	A	0	1	0	1	0	2	1	1	0	2	1	1	0	1	2	4	0	1	0	0	0	0	18	0	2074.05	Packet:TUM_first_pool_100	Packet:TUM_first_pool_100	9768	9785	yes	yes	2	5.8477e-22	209.39	By MS/MS	By MS/MS	By MS/MS	By matching		By MS/MS
	SSLSSNDDGYENIDSLTR	FSPFSSTLQNNPVPRSSLSSNDDGYENIDS	SSNDDGYENIDSLTRGLEEGQAQAGQCPSL	R	S	S	T	R	G	0	1	2	3	0	0	1	1	0	1	2	0	0	0	0	5	1	0	1	0	0	0	18	0	1971.87	Packet:TUM_first_pool_100	Packet:TUM_first_pool_100	5364	5381	yes	yes	2	1.3507e-62	300.51	By matching	By MS/MS	By MS/MS	By MS/MS	By MS/MS	By MS/MS
	SSTAKPEVEHPEPDHSKR	ANIATDDERDKFAGRSSTAKPEVEHPEPDH	AKPEVEHPEPDHSKRVLDANDNAPEISFST	R	S	S	K	R	V	1	1	0	1	0	0	3	0	2	0	0	2	0	0	3	3	1	0	0	1	0	0	18	1	2029.98	Packet:TUM_first_pool_100	Packet:TUM_first_pool_100	8798	8815	no	no	4	0.0077263	70.784	By MS/MS	By MS/MS		By MS/MS	By MS/MS	By MS/MS
	STQIPQYLAEAGWTAEGR	DGSCILTNSADNILRSTQIPQYLAEAGWTA	IPQYLAEAGWTAEGRDVTEALILQLFSQIG	R	S	T	G	R	D	3	1	0	0	0	2	2	2	0	1	1	0	0	0	1	1	2	1	1	0	0	0	18	0	1976.96	Packet:TUM_first_pool_100	Packet:TUM_first_pool_100	565	582	yes	yes	2	4.0728e-15	188.59	By MS/MS	By MS/MS	By matching	By MS/MS	By MS/MS	By MS/MS
	SVDGDQGLGMEGPYEVLK	MTQSPSSLSVSVGDRSVDGDQGLGMEGPYE	GDQGLGMEGPYEVLKQVGNVTKPTVIISQE	R	S	V	L	K	Q	0	0	0	2	0	1	2	4	0	0	2	1	1	0	1	1	0	0	1	2	0	0	18	0	1892.88	Packet:TUM_first_pool_100	Packet:TUM_first_pool_100	6570	6587	yes	yes	2	0.0039374	84.352	By MS/MS	By MS/MS	By MS/MS		By matching
	SVDLAQFSENTPLYPICR	TGDHIPTPQDLPQRKSVDLAQFSENTPLYP	LAQFSENTPLYPICRVFNGASYVPVPEDGP	K	S	V	C	R	V	1	1	1	1	1	1	1	0	0	1	2	0	0	1	2	2	1	0	1	1	0	0	18	0	2109.02	Packet:TUM_first_pool_100	Packet:TUM_first_pool_100	5185	5202	yes	yes	2	0.001772	96.371	By matching		By MS/MS	By matching	By matching	By MS/MS
	SVSGASTGLSSSPLSSPR	MTKLGFNVTLSLFMRSVSGASTGLSSSPLS	GASTGLSSSPLSSPRRPSSLQSLFGLPEAA	R	S	V	P	R	R	1	1	0	0	0	0	0	2	0	0	2	0	0	0	2	8	1	0	0	1	0	0	18	0	1675.84	Packet:TUM_first_pool_100	Packet:TUM_first_pool_100	3908	3925	yes	yes	2	6.2409e-15	184.96			By MS/MS		By MS/MS	By MS/MS
	SVTDYAQQNPAAQIPAR	FTAGSNFNHVVQNEKSVTDYAQQNPAAQIP	TDYAQQNPAAQIPARNENTFLDLTVQQIEH	K	S	V	A	R	N	4	1	1	1	0	3	0	0	0	1	0	0	0	0	2	1	1	0	1	1	0	0	17	0	1828.91	Packet:TUM_first_pool_100	Packet:TUM_first_pool_100	5239	5255	yes	yes	2	2.9641e-59	336.33	By MS/MS	By MS/MS	By MS/MS	By MS/MS	By matching	By matching
	SVTIQAPGEPLLDNESTR	DSSTASTPVAEQIERSVTIQAPGEPLLDNE	IQAPGEPLLDNESTRVNDASCGPSGCYTYQ	R	S	V	T	R	V	1	1	1	1	0	1	2	1	0	1	2	0	0	0	2	2	2	0	0	1	0	0	18	0	1925.97	Packet:TUM_first_pool_100;Packet:TUM_first_pool_113	Packet:TUM_first_pool_100	171	188	yes	no	2	3.3876e-50	266.2	By MS/MS	By MS/MS	By MS/MS	By MS/MS	By MS/MS	By MS/MS
	TAFLASLVSALQAPDGAK	SYYYISKPIHQHEDRTAFLASLVSALQAPD	LASLVSALQAPDGAKTFAPNTSLNSWDPIC	R	T	A	A	K	T	5	0	0	1	0	1	0	1	0	0	3	1	0	1	1	2	1	0	0	1	0	0	18	0	1758.95	Packet:TUM_first_pool_100	Packet:TUM_first_pool_100	1608	1625	yes	yes	2;3	0.00029267	120.59	By MS/MS	By MS/MS	By MS/MS	By MS/MS	By MS/MS	By MS/MS
	TAFTDLPEQVPESISNQK	DDGVGNQLGALVHQRTAFTDLPEQVPESIS	TDLPEQVPESISNQKHQVQIQPFFSSCLND	R	T	A	Q	K	H	1	0	1	1	0	2	2	0	0	1	1	1	0	1	2	2	2	0	0	1	0	0	18	0	2002.98	Packet:TUM_first_pool_100	Packet:TUM_first_pool_100	11816	11833	no	no	2	2.7055e-30	220.21	By MS/MS	By MS/MS	By MS/MS		By MS/MS	By MS/MS
	TASGLVEATGAGFANTWK	SNDSSDSDDESHEPKTASGLVEATGAGFAN	GLVEATGAGFANTWKEDSPGLLQFEVCPLS	K	T	A	W	K	E	4	0	1	0	0	0	1	3	0	0	1	1	0	1	0	1	3	1	0	1	0	0	18	0	1779.88	Packet:TUM_first_pool_100	Packet:TUM_first_pool_100	6624	6641	yes	yes	2;3	1.6657e-161	417.4	By MS/MS	By MS/MS	By MS/MS	By MS/MS	By MS/MS	By MS/MS
	TAYILQAVESAWEGVDRR	PAPSSEDDVFIPTVRTAYILQAVESAWEGV	ILQAVESAWEGVDRRSSASGPNAPPALFEL	R	T	A	R	R	S	3	2	0	1	0	1	2	1	0	1	1	0	0	0	0	1	1	1	1	2	0	0	18	1	2063.04	Packet:TUM_first_pool_100	Packet:TUM_first_pool_100	12626	12643	yes	yes	2;3	0.029443	56.414	By MS/MS	By MS/MS	By matching	By matching	By MS/MS	By matching
	TDTLNSSSSGTTASSLEK	GDEAATDWESEGLERTDTLNSSSSGTTASS	LNSSSSGTTASSLEKSIRPGIFCIGVDLNR	R	T	D	E	K	S	1	0	1	1	0	0	1	1	0	0	2	1	0	0	0	6	4	0	0	0	0	0	18	0	1784.83	Packet:TUM_first_pool_100;Packet:TUM_first_pool_116	Packet:TUM_first_pool_100	17834	17851	yes	no	2	2.6213e-15	191.01		By matching	By MS/MS	By MS/MS	By MS/MS	By MS/MS
	TEEPATEEEEESAGDGER	INIDEDLTQVNVNLKTEEPATEEEEESAGD	PATEEEEESAGDGERSSIFQISKPPLQSGD	K	T	E	E	R	S	2	1	0	1	0	0	8	2	0	0	0	0	0	0	1	1	2	0	0	0	0	0	18	0	1963.78	Packet:TUM_first_pool_100;Packet:TUM_first_pool_112	Packet:TUM_first_pool_100	9750	9767	yes	no	2	4.9694e-90	345.15	By MS/MS	By MS/MS	By MS/MS	By MS/MS	By MS/MS	By MS/MS
	TFAPNTSLNSWDPICSAK	LASLVSALQAPDGAKTFAPNTSLNSWDPIC	PNTSLNSWDPICSAKQLPHAPEHPVATLST	K	T	F	A	K	Q	2	0	2	1	1	0	0	0	0	1	1	1	0	1	2	3	2	1	0	0	0	0	18	0	2007.94	Packet:TUM_first_pool_100	Packet:TUM_first_pool_100	1626	1643	yes	yes	2	1.5656e-07	134.37	By matching	By MS/MS		By MS/MS	By matching	By matching
	TGDLLEVQQPVDLGALR	DQPANMPDSILLEAKTGDLLEVQQPVDLGA	DLLEVQQPVDLGALRTDPSDSQTGLAEQCA	K	T	G	L	R	T	1	1	0	2	0	2	1	2	0	0	4	0	0	0	1	0	1	0	0	2	0	0	17	0	1822.98	Packet:TUM_first_pool_100	Packet:TUM_first_pool_100	13220	13236	yes	yes	2	2.0357e-86	335.2	By MS/MS	By MS/MS	By MS/MS	By MS/MS	By MS/MS	By MS/MS
	TIQEVLEEQSEDEDREAK	YDDETMELILPSGARTIQEVLEEQSEDEDR	EVLEEQSEDEDREAKHPPVESGDTPKDPAV	R	T	I	A	K	H	1	1	0	2	0	2	6	0	0	1	1	1	0	0	0	1	1	0	0	1	0	0	18	1	2146.99	Packet:TUM_first_pool_100	Packet:TUM_first_pool_100	12374	12391	yes	yes	2	5.3736e-21	195.71	By MS/MS	By MS/MS	By matching	By matching	By MS/MS	By matching
	TLDEFTIIQNLQPQYQFR	TYEEQDCGPPGRPPRTLDEFTIIQNLQPQY	EFTIIQNLQPQYQFRELAQIAGRPTEDEDE	R	T	L	F	R	E	0	1	1	1	0	4	1	0	0	2	2	0	0	2	1	0	2	0	1	0	0	0	18	0	2253.14	Packet:TUM_first_pool_100	Packet:TUM_first_pool_100	16721	16738	yes	yes	2	1.1233e-30	278.27	By MS/MS	By MS/MS	By MS/MS	By MS/MS	By MS/MS	By MS/MS
	TLTGTAALTVQSQEDNLR	NLLANGVDLVTYITRTLTGTAALTVQSQED	GTAALTVQSQEDNLRVYDEEATDLLAYWND	R	T	L	L	R	V	2	1	1	1	0	2	1	1	0	0	3	0	0	0	0	1	4	0	0	1	0	0	18	0	1916.98	Packet:TUM_first_pool_100	Packet:TUM_first_pool_100	11242	11259	yes	yes	2	4.2144e-62	357.72	By MS/MS	By MS/MS	By MS/MS	By MS/MS	By MS/MS	By MS/MS
	TPEAGLAGRPSPWTTPGR	GFTTLTIADQITLLKTPEAGLAGRPSPWTT	AGLAGRPSPWTTPGRDVLGTGAFSEVILAE	K	T	P	G	R	D	2	2	0	0	0	0	1	3	0	0	1	0	0	0	4	1	3	1	0	0	0	0	18	0	1849.94	Packet:TUM_first_pool_100	Packet:TUM_first_pool_100	8133	8150	yes	yes	3	0.016627	109.14	By MS/MS	By MS/MS	By MS/MS	By matching	By MS/MS	By MS/MS
	TPEDFVFPLLPNEELREK	SFHPLFEGGLCQTCRTPEDFVFPLLPNEEL	DFVFPLLPNEELREKVLNNMEIGTSLFDEE	R	T	P	E	K	V	0	1	1	1	0	0	4	0	0	0	3	1	0	2	3	0	1	0	0	1	0	0	18	1	2172.11	Packet:TUM_first_pool_100	Packet:TUM_first_pool_100	15860	15877	yes	yes	2;3	2.5944e-14	183.23	By MS/MS	By MS/MS	By MS/MS	By MS/MS	By MS/MS	By MS/MS
	TPESIVPIAPELQPSTSR	RFEEVVYQAMEEVQKTPESIVPIAPELQPS	SIVPIAPELQPSTSRKNPSVVIKPEACSPQ	K	T	P	S	R	K	1	1	0	0	0	1	2	0	0	2	1	0	0	0	4	3	2	0	0	1	0	0	18	0	1921.02	Packet:TUM_first_pool_100	Packet:TUM_first_pool_100	14441	14458	yes	yes	2	1.4953e-09	170.56	By MS/MS	By MS/MS	By MS/MS	By MS/MS	By MS/MS	By MS/MS
	TSQQLQLIDEQDSYIQSR	SLLFNLQHVEEAESRTSQQLQLIDEQDSYI	QLQLIDEQDSYIQSRLAIGFFPGSSQGCDA	R	T	S	S	R	L	0	1	0	2	0	5	1	0	0	2	2	0	0	0	0	3	1	0	1	0	0	0	18	0	2151.04	Packet:TUM_first_pool_100	Packet:TUM_first_pool_100	1770	1787	yes	yes	2	1.6756e-208	472.97	By MS/MS	By MS/MS	By MS/MS	By MS/MS	By MS/MS	By MS/MS
	TTASSELSEKPAESVTSK	VPQLDAPISQFYADRTTASSELSEKPAESV	SSELSEKPAESVTSKRIEIAEVVPTEGLVS	R	T	T	S	K	R	2	0	0	0	0	0	3	0	0	0	1	2	0	0	1	5	3	0	0	1	0	0	18	0	1850.91	Packet:TUM_first_pool_100	Packet:TUM_first_pool_100	4249	4266	yes	yes	3	0.039185	47.537		By matching	By MS/MS	By MS/MS	By matching	By matching
	TTTLNEELGQVEYIFSDK	CSSHSNGHCTGPGGKTTTLNEELGQVEYIF	LNEELGQVEYIFSDKQTLSTPGTIILGTIP	K	T	T	D	K	Q	0	0	1	1	0	1	3	1	0	1	2	1	0	1	0	1	3	0	1	1	0	0	18	0	2086.01	Packet:TUM_first_pool_100	Packet:TUM_first_pool_100	6948	6965	yes	yes	2	2.8025e-62	371.62	By MS/MS	By MS/MS	By MS/MS	By MS/MS	By MS/MS	By MS/MS
	TVAAPSVFIFPPSDEQLK	LSSENHLDPGPIYMRTVAAPSVFIFPPSDE	APSVFIFPPSDEQLKKQDLDEDLLGCSPGD	R	T	V	L	K	K	2	0	0	1	0	1	1	0	0	1	1	1	0	2	3	2	1	0	0	2	0	0	18	0	1945.02	Packet:TUM_first_pool_100	Packet:TUM_first_pool_100	3854	3871	yes	yes	2	2.3916e-06	141.58	By MS/MS	By MS/MS	By matching
	TVEVAVPADPANLDSEAK	QIQPFFSSCLNDCLRTVEVAVPADPANLDS	VAVPADPANLDSEAKDHSPQLDVNLLGSSV	R	T	V	A	K	D	4	0	1	2	0	0	2	0	0	0	1	1	0	0	2	1	1	0	0	3	0	0	18	0	1824.91	Packet:TUM_first_pool_100	Packet:TUM_first_pool_100	11852	11869	yes	yes	2	2.4494e-10	170.52	By MS/MS	By MS/MS	By MS/MS	By MS/MS	By MS/MS	By MS/MS
	TVLQIDDNVTSAVEGINR	STQLVSERNPPTSTRTVLQIDDNVTSAVEG	QIDDNVTSAVEGINRSGTLALVEPLVASLD	R	T	V	N	R	S	1	1	2	2	0	1	1	1	0	2	1	0	0	0	0	1	2	0	0	3	0	0	18	0	1943	Packet:TUM_first_pool_100	Packet:TUM_first_pool_100	871	888	yes	yes	2	2.1646e-89	329.41	By MS/MS	By MS/MS	By MS/MS	By MS/MS	By MS/MS	By MS/MS
	TVVSCEGYESSEDQYVLR	LALHNSESLDQEHAKTVVSCEGYESSEDQY	SCEGYESSEDQYVLRHFNIHTGEKPYECLQ	K	T	V	L	R	H	0	1	0	1	1	1	3	1	0	0	1	0	0	0	0	3	1	0	2	3	0	0	18	0	2119.94	Packet:TUM_first_pool_100	Packet:TUM_first_pool_100	9120	9137	yes	yes	2	0.023244	63.16	By MS/MS	By matching	By matching		By matching
	VAGLESLGDLFPNLTVIR	HWEFEGPTIIYCPSRVAGLESLGDLFPNLT	LESLGDLFPNLTVIRMRQEGAASQDAALAF	R	V	A	I	R	M	1	1	1	1	0	0	1	2	0	1	4	0	0	1	1	1	1	0	0	2	0	0	18	0	1913.06	Packet:TUM_first_pool_100	Packet:TUM_first_pool_100	12824	12841	yes	yes	2;3	2.7073e-50	269.7	By MS/MS	By MS/MS	By MS/MS	By MS/MS	By MS/MS	By MS/MS
	VAIPNSAVDCSGLPDPVR	DYLPHQPSLYLELTRVAIPNSAVDCSGLPD	PNSAVDCSGLPDPVRTGLVGMLTHLDDLQL	R	V	A	V	R	T	2	1	1	2	1	0	0	1	0	1	1	0	0	0	3	2	0	0	0	3	0	0	18	0	1865.93	Packet:TUM_first_pool_100	Packet:TUM_first_pool_100	10631	10648	yes	yes	2	0.04998	52.966		By matching	By matching	By matching	By matching	By MS/MS
	VDPALFPPVPLFTAVPSR	AEESSAVCQVDAEQRVDPALFPPVPLFTAV	ALFPPVPLFTAVPSRLLSTLGEFLEDHFPL	R	V	D	S	R	L	2	1	0	1	0	0	0	0	0	0	2	0	0	2	5	1	1	0	0	3	0	0	18	0	1922.07	Packet:TUM_first_pool_100	Packet:TUM_first_pool_100	11672	11689	yes	yes	2;3	0.00032629	107.99	By MS/MS	By MS/MS	By MS/MS	By MS/MS	By MS/MS	By MS/MS
	VENLQAVQTDFSSDPLQK	GAYSETHSDDVTQVRVENLQAVQTDFSSDP	LQAVQTDFSSDPLQKSLAEMESSHQQVMEE	R	V	E	Q	K	S	1	0	1	2	0	3	1	0	0	0	2	1	0	1	1	2	1	0	0	2	0	0	18	0	2018	Packet:TUM_first_pool_100	Packet:TUM_first_pool_100	2794	2811	yes	yes	2	1.3738e-75	311.95	By MS/MS	By MS/MS	By MS/MS	By MS/MS	By MS/MS	By MS/MS
	VFNGASYVPVPEDGPFLK	LAQFSENTPLYPICRVFNGASYVPVPEDGP	GASYVPVPEDGPFLKAAMFTAGSNFNHVVQ	R	V	F	L	K	A	1	0	1	1	0	0	1	2	0	0	1	1	0	2	3	1	0	0	1	3	0	0	18	0	1934.98	Packet:TUM_first_pool_100	Packet:TUM_first_pool_100	5203	5220	yes	yes	2	5.9714e-10	166.48	By MS/MS	By MS/MS	By MS/MS	By MS/MS	By MS/MS	By MS/MS
	VGAEGQDFPVQVEEVAAK	HVLEELETEGERQLKVGAEGQDFPVQVEEV	EGQDFPVQVEEVAAKTPTKPSSLNNQLVSV	K	V	G	A	K	T	3	0	0	1	0	2	3	2	0	0	0	1	0	1	1	0	0	0	0	4	0	0	18	0	1871.93	Packet:TUM_first_pool_100	Packet:TUM_first_pool_100	117	134	yes	yes	2	1.0122e-75	316.12	By MS/MS	By MS/MS	By MS/MS		By MS/MS	By MS/MS
	VIQTAFQRASYPDITGEK	ATFKLCAGSSYRHMRVIQTAFQRASYPDIT	TAFQRASYPDITGEKTNQRAGAGEALLAEQ	R	V	I	E	K	T	2	1	0	1	0	2	1	1	0	2	0	1	0	1	1	1	2	0	1	1	0	0	18	1	2023.04	Packet:TUM_first_pool_100	Packet:TUM_first_pool_100	6750	6767	yes	yes	2	0.0085804	107.13		By matching		By matching	By MS/MS	By matching
	VNDASCGPSGCYTYQVSR	IQAPGEPLLDNESTRVNDASCGPSGCYTYQ	ASCGPSGCYTYQVSRFGFLHEEELPDHNVA	R	V	N	S	R	F	1	1	1	1	2	1	0	2	0	0	0	0	0	0	1	3	1	0	2	2	0	0	18	0	2019.84	Packet:TUM_first_pool_100	Packet:TUM_first_pool_100	189	206	yes	yes	2	1.8923e-75	305.98		By MS/MS	By matching	By MS/MS	By MS/MS	By MS/MS
	VNPDTGYINYDQLEENAR	LILFDQIPVSSGFSKVNPDTGYINYDQLEE	DTGYINYDQLEENARTGKPMINLYTDKDTG	K	V	N	A	R	T	1	1	3	2	0	1	2	1	0	1	1	0	0	0	1	0	1	0	2	1	0	0	18	0	2109.96	Packet:TUM_first_pool_100	Packet:TUM_first_pool_100	17780	17797	yes	yes	2	8.4636e-90	341.85	By MS/MS	By MS/MS	By MS/MS	By MS/MS	By MS/MS	By MS/MS
	VQYTLPDGSTLDVGPAR	SSCDQEHQSALEEAKVQYTLPDGSTLDVGP	YTLPDGSTLDVGPARQRPLTASLQCNSTAQ	K	V	Q	A	R	Q	1	1	0	2	0	1	0	2	0	0	2	0	0	0	2	1	2	0	1	2	0	0	17	0	1787.91	Packet:TUM_first_pool_100	Packet:TUM_first_pool_100	17277	17293	yes	yes	2	0.00039634	121.76		By matching	By MS/MS	By MS/MS	By MS/MS
	VSEESETQPLVALVGNK	PPQLQVISNAMNLLRVSEESETQPLVALVG	EESETQPLVALVGNKNMTIPEDILGEIAVS	R	V	S	N	K	N	1	0	1	0	0	1	3	1	0	0	2	1	0	0	1	2	1	0	0	3	0	0	17	0	1798.93	Packet:TUM_first_pool_100	Packet:TUM_first_pool_100	7092	7108	yes	yes	2	3.5012e-36	248.19	By MS/MS	By MS/MS	By MS/MS	By MS/MS	By MS/MS	By MS/MS
	VTETGLDAGLQELSYLQR	HILNDPELSFLDAHKVTETGLDAGLQELSY	TGLDAGLQELSYLQRSDSSACVDDTLGQVG	K	V	T	Q	R	S	1	1	0	1	0	2	2	2	0	0	4	0	0	0	0	1	2	0	1	1	0	0	18	0	1992.02	Packet:TUM_first_pool_100	Packet:TUM_first_pool_100	8025	8042	yes	yes	2	2.6717e-40	252.2	By matching	By MS/MS	By matching	By MS/MS	By MS/MS	By matching
	VVAVYGTLSDLLSVASSK	QVDREPGDVATPPRKVVAVYGTLSDLLSVA	VYGTLSDLLSVASSKKGPELCLEELDAAIP	K	V	V	S	K	K	2	0	0	1	0	0	0	1	0	0	3	1	0	0	0	4	1	0	1	4	0	0	18	0	1807.99	Packet:TUM_first_pool_100	Packet:TUM_first_pool_100	12554	12571	yes	yes	2	2.8035e-62	356.3	By matching	By MS/MS	By matching	By matching	By matching	By MS/MS
	VVCSSGAVGNYSGGLAVK	DITLDPPPNCSAGPKVVCSSGAVGNYSGGL	SSGAVGNYSGGLAVKLPTDTLQELLDVHAA	K	V	V	V	K	L	2	0	1	0	1	0	0	4	0	0	1	1	0	0	0	3	0	0	1	4	0	0	18	0	1723.86	Packet:TUM_first_pool_100	Packet:TUM_first_pool_100	8456	8473	yes	yes	2	0.017689	69.258		By matching	By matching	By matching	By matching	By MS/MS
	VYTENICGLSDSPGVSK	TIIPQDPILFSGTLRVYTENICGLSDSPGV	TENICGLSDSPGVSKLLSEEVFDFSSGQIT	R	V	Y	S	K	L	0	0	1	1	1	0	1	2	0	1	1	1	0	0	1	3	1	0	1	2	0	0	17	0	1824.86	Packet:TUM_first_pool_100	Packet:TUM_first_pool_100	1932	1948	yes	yes	2	1.2925e-14	184.96	By matching		By matching	By MS/MS	By MS/MS	By MS/MS
	VYVAESLISSAGEGLFSK	GFIFPPSYVPVVMSKVYVAESLISSAGEGL	AESLISSAGEGLFSKALSLAPLAGAGLELQ	K	V	Y	S	K	A	2	0	0	0	0	0	2	2	0	1	2	1	0	1	0	4	0	0	1	2	0	0	18	0	1855.96	Packet:TUM_first_pool_100	Packet:TUM_first_pool_100	619	636	yes	yes	2	3.0675e-40	250.81	By MS/MS	By MS/MS	By matching	By matching	By MS/MS	By MS/MS
	YAAATGGPPPTPLPGLER	TGGLGLAIEGPSEAKYAAATGGPPPTPLPG	ATGGPPPTPLPGLERASLPTLPSQVYDVPT	K	Y	A	E	R	A	3	1	0	0	0	0	1	3	0	0	2	0	0	0	5	0	2	0	1	0	0	0	18	0	1763.92	Packet:TUM_first_pool_100	Packet:TUM_first_pool_100	10972	10989	yes	yes	2	2.3421e-15	191.48	By MS/MS	By MS/MS	By MS/MS	By MS/MS	By MS/MS	By MS/MS
	YAASNTGDHADEQDGDSR	IGPFLLTHLLLPCLKYAASNTGDHADEQDG	SNTGDHADEQDGDSRIAPLEEGTLPFNLAE	K	Y	A	S	R	I	3	1	1	4	0	1	1	2	1	0	0	0	0	0	0	2	1	0	1	0	0	0	18	0	1907.75	Packet:TUM_first_pool_100	Packet:TUM_first_pool_100	1284	1301	yes	yes	3	0.00017494	110.57	By matching	By MS/MS	By MS/MS		By MS/MS	By matching
	YAQPTPATAAAYSDSYGR	YEFPEESPIEQLEERYAQPTPATAAAYSDS	PTPATAAAYSDSYGRAAFADSSGQHPPDAC	R	Y	A	G	R	A	5	1	0	1	0	1	0	1	0	0	0	0	0	0	2	2	2	0	3	0	0	0	18	0	1888.86	Packet:TUM_first_pool_100	Packet:TUM_first_pool_100	11385	11402	yes	yes	2	1.2657e-07	150.76	By MS/MS	By matching	By MS/MS		By MS/MS	By MS/MS
	YPDLYPQEDEDEEEEREK	MIVSYDEHEVNNTFKYPDLYPQEDEDEEEE	LYPQEDEDEEEEREKSKILLSSSGCSADID	K	Y	P	E	K	S	0	1	0	3	0	1	7	0	0	0	1	1	0	0	2	0	0	0	2	0	0	0	18	1	2311.96	Packet:TUM_first_pool_100	Packet:TUM_first_pool_100	17492	17509	yes	yes	3	4.8187e-16	195.17	By MS/MS	By MS/MS	By MS/MS	By MS/MS	By MS/MS	By MS/MS
	YQIPLSADQLFTQSVLDK	QTSNNIPADIVFVLKYQIPLSADQLFTQSV	PLSADQLFTQSVLDKAIENIDTLTNLESLF	K	Y	Q	D	K	A	1	0	0	2	0	3	0	0	0	1	3	1	0	1	1	2	1	0	1	1	0	0	18	0	2065.07	Packet:TUM_first_pool_100	Packet:TUM_first_pool_100	14656	14673	yes	yes	2	2.8433e-50	310.17	By MS/MS	By MS/MS	By MS/MS	By MS/MS	By MS/MS	By MS/MS
	YYLVQGLVEECQAALQNK	LALVEPLVASLDPGRYYLVQGLVEECQAAL	VQGLVEECQAALQNKGLVLSEDNHTCQVPV	R	Y	Y	N	K	G	2	0	1	0	1	3	2	1	0	0	3	1	0	0	0	0	0	0	2	2	0	0	18	0	2125.05	Packet:TUM_first_pool_100	Packet:TUM_first_pool_100	907	924	yes	yes	2	1.1588e-21	201.48	By MS/MS	By MS/MS	By MS/MS	By MS/MS	By MS/MS	By MS/MS
	AADGGERPLAASPPGTVK	SQLNAVEFLWDPAKRAADGGERPLAASPPG	GGERPLAASPPGTVKNSPPYILDILPDTYQ	R	A	A	V	K	N	4	1	0	1	0	0	1	3	0	0	1	1	0	0	3	1	1	0	0	1	0	0	18	0	1692.88	Packet:TUM_first_pool_101	Packet:TUM_first_pool_101	6765	6782	yes	yes	2;3	4.4308e-08	155.39	By MS/MS	By MS/MS	By MS/MS	By MS/MS	By MS/MS	By MS/MS
	AAETASSSSASSDSSQYR	TYCNAEALEAHLAQKAAETASSSSASSDSS	TASSSSASSDSSQYRASDKQTLLPNDQLYQ	K	A	A	Y	R	A	4	1	0	1	0	1	1	0	0	0	0	0	0	0	0	8	1	0	1	0	0	0	18	0	1790.76	Packet:TUM_first_pool_101	Packet:TUM_first_pool_101	3349	3366	yes	yes	2	3.948e-115	397.78	By MS/MS	By MS/MS	By MS/MS	By MS/MS	By MS/MS	By MS/MS
	AAILQQTAEYIFSLEQEK	LKNGSMGSPVNQQPKAAILQQTAEYIFSLE	LQQTAEYIFSLEQEKSLYAENLPGNVGEFT	K	A	A	E	K	S	3	0	0	0	0	3	3	0	0	2	2	1	0	1	0	1	1	0	1	0	0	0	18	0	2081.07	Packet:TUM_first_pool_101	Packet:TUM_first_pool_101	6927	6944	yes	yes	2;3	4.2537e-96	416.08	By MS/MS	By MS/MS	By MS/MS	By MS/MS	By MS/MS	By MS/MS
	AALLQLLAQHQPQDDPKR	EANLLQVLEKVEEFRAALLQLLAQHQPQDD	LQLLAQHQPQDDPKRAMVLALQDVNMEHLE	R	A	A	K	R	A	3	1	0	2	0	4	0	0	1	0	4	1	0	0	2	0	0	0	0	0	0	0	18	1	2041.11	Packet:TUM_first_pool_101	Packet:TUM_first_pool_101	15550	15567	yes	yes	3;4	3.5717e-06	130.95	By MS/MS	By MS/MS	By MS/MS	By MS/MS	By MS/MS	By MS/MS
	AAPCIYWLPLTDSQIVQK	PLPEPQDFFLASQVKAAPCIYWLPLTDSQI	CIYWLPLTDSQIVQKNSQSFDSSLHGAGNG	K	A	A	Q	K	N	2	0	0	1	1	2	0	0	0	2	2	1	0	0	2	1	1	1	1	1	0	0	18	0	2102.09	Packet:TUM_first_pool_101	Packet:TUM_first_pool_101	10676	10693	yes	yes	2	3.9847e-09	159.08	By MS/MS	By MS/MS	By MS/MS	By MS/MS	By MS/MS	By MS/MS
	AAQTTIETAIHSLIETLK	SLSPAPDTGLSPSKRAAQTTIETAIHSLIE	TTIETAIHSLIETLKYIDLLPTSLPHAVTC	R	A	A	L	K	Y	3	0	0	0	0	1	2	0	1	3	2	1	0	0	0	1	4	0	0	0	0	0	18	0	1939.06	Packet:TUM_first_pool_101	Packet:TUM_first_pool_101	16179	16196	no	no	3	0.050957	24.538	By matching	By MS/MS	By MS/MS	By matching	By matching	By matching
	ACYLSINPQKDEALETEK	DNPHEGEDQVSDQVKACYLSINPQKDEALE	LSINPQKDEALETEKMSLFQFECDSESPTV	K	A	C	E	K	M	2	0	1	1	1	1	3	0	0	1	2	2	0	0	1	1	1	0	1	0	0	0	18	1	2108.01	Packet:TUM_first_pool_101	Packet:TUM_first_pool_101	2704	2721	yes	yes	2;3	1.9989e-28	222.81	By MS/MS	By MS/MS	By MS/MS	By MS/MS	By MS/MS	By MS/MS
	ADLEAQVQSLKEELLCLK	AGLAAQVISPLLTPKADLEAQVQSLKEELL	EAQVQSLKEELLCLKLFEEVLGVICRPAAE	K	A	D	L	K	L	2	0	0	1	1	2	3	0	0	0	5	2	0	0	0	1	0	0	0	1	0	0	18	1	2086.1	Packet:TUM_first_pool_101	Packet:TUM_first_pool_101	13068	13085	yes	yes	2;3	3.6421e-14	214.48	By matching	By matching	By MS/MS	By MS/MS	By MS/MS	By MS/MS
	AEASPEPGPGPAAPGLPK	LDAVLIEDELEELHRAEASPEPGPGPAAPG	SPEPGPGPAAPGLPKAILLANLQESQTQLE	R	A	E	P	K	A	4	0	0	0	0	0	2	3	0	0	1	1	0	0	6	1	0	0	0	0	0	0	18	0	1641.84	Packet:TUM_first_pool_101	Packet:TUM_first_pool_101	3205	3222	yes	yes	2	1.9698e-10	155.99	By MS/MS	By MS/MS	By MS/MS	By MS/MS	By MS/MS	By MS/MS
	AGGFQGSGTPEPGSETLK	FEGAVIALFHLLATRAGGFQGSGTPEPGSE	FQGSGTPEPGSETLKEEEDDDSSTASDSDV	R	A	G	L	K	E	1	0	0	0	0	1	2	5	0	0	1	1	0	1	2	2	2	0	0	0	0	0	18	0	1718.81	Packet:TUM_first_pool_101	Packet:TUM_first_pool_101	7214	7231	yes	yes	2	1.1968e-79	351.61	By MS/MS	By MS/MS	By MS/MS	By MS/MS	By MS/MS	By MS/MS
	AGLASPEEEDAVGKEPLK	LATSPITVGDLGIVRAGLASPEEEDAVGKE	ASPEEEDAVGKEPLKAYTDAASLEVHLSTH	R	A	G	L	K	A	3	0	0	1	0	0	4	2	0	0	2	2	0	0	2	1	0	0	0	1	0	0	18	1	1838.93	Packet:TUM_first_pool_101	Packet:TUM_first_pool_101	423	440	yes	yes	2;3	3.5798e-50	288.61	By MS/MS	By MS/MS	By MS/MS	By MS/MS	By MS/MS	By MS/MS
	AGTTTVAPSAPDISANSR	SPQPPYNYAVTASSRAGTTTVAPSAPDISA	TTVAPSAPDISANSRSPAESAAAGLTCLPS	R	A	G	S	R	S	4	1	1	1	0	0	0	1	0	1	0	0	0	0	2	3	3	0	0	1	0	0	18	0	1714.85	Packet:TUM_first_pool_101	Packet:TUM_first_pool_101	5615	5632	yes	yes	2	2.5168e-15	205.31	By MS/MS	By MS/MS	By MS/MS	By MS/MS	By MS/MS	By MS/MS
	AHQDNPHEGEDQVSDQVK	QAQQVPDPSGPPTFRAHQDNPHEGEDQVSD	DNPHEGEDQVSDQVKACYLSINPQKDEALE	R	A	H	V	K	A	1	0	1	3	0	3	2	1	2	0	0	1	0	0	1	1	0	0	0	2	0	0	18	0	2031.89	Packet:TUM_first_pool_101	Packet:TUM_first_pool_101	2686	2703	yes	yes	3	5.3615e-05	123.76	By matching	By matching	By matching	By matching	By MS/MS	By MS/MS
	AKSPENSTLEEILGQYQR	DTHASEVSQKPNTEKAKSPENSTLEEILGQ	PENSTLEEILGQYQRSGSNQPFPIKPLSES	K	A	K	Q	R	S	1	1	1	0	0	2	3	1	0	1	2	1	0	0	1	2	1	0	1	0	0	0	18	1	2062.03	Packet:TUM_first_pool_101	Packet:TUM_first_pool_101	1553	1570	yes	yes	2;3	5.1614e-09	181.58	By MS/MS	By MS/MS	By MS/MS	By MS/MS	By MS/MS	By MS/MS
	AKTPEPGAQQSGFPTLSR	GAFIAGVPVQPVLIRAKTPEPGAQQSGFPT	PEPGAQQSGFPTLSRQQEFADTLLPDSEAF	R	A	K	S	R	Q	2	1	0	0	0	2	1	2	0	0	1	1	0	1	3	2	2	0	0	0	0	0	18	1	1870.95	Packet:TUM_first_pool_101	Packet:TUM_first_pool_101	6244	6261	no	no	2;3	2.0949e-28	233.28	By MS/MS	By MS/MS	By MS/MS	By MS/MS	By MS/MS	By MS/MS
	ALLPLPEASYLPSCQLNR	LNPAIGPEGLSGSSRALLPLPEASYLPSCQ	PLPEASYLPSCQLNRAPPSQLPNPPASEMR	R	A	L	N	R	A	2	1	1	0	1	1	1	0	0	0	5	0	0	0	3	2	0	0	1	0	0	0	18	0	2041.07	Packet:TUM_first_pool_101	Packet:TUM_first_pool_101	7987	8004	yes	yes	2	9.9239e-15	198.48	By MS/MS	By matching	By MS/MS	By MS/MS	By MS/MS	By MS/MS
	ALNALCDGLIDELNQALK	FPHCSDLMPSGSEEKALNALCDGLIDELNQ	ALCDGLIDELNQALKILIDTGEPAIPEYIS	K	A	L	L	K	I	3	0	2	2	1	1	1	1	0	1	5	1	0	0	0	0	0	0	0	0	0	0	18	0	1970.01	Packet:TUM_first_pool_101	Packet:TUM_first_pool_101	1267	1284	yes	yes	2;3	8.5768e-64	340.81	By MS/MS	By matching	By MS/MS	By MS/MS	By MS/MS	By MS/MS
	ALYLSDNDFEILPPDIGK	EQFESQGVDLSNIVKALYLSDNDFEILPPD	LSDNDFEILPPDIGKSAAEGLGFSYTEPNY	K	A	L	G	K	S	1	0	1	3	0	0	1	1	0	2	3	1	0	1	2	1	0	0	1	0	0	0	18	0	2019.02	Packet:TUM_first_pool_101	Packet:TUM_first_pool_101	15335	15352	yes	yes	2	2.2431e-05	154.72	By MS/MS	By MS/MS	By MS/MS	By MS/MS	By MS/MS	By MS/MS
	ANSTSDSVFTETPSPVLK	PAMTQAQDEVEQERRANSTSDSVFTETPSP	TSDSVFTETPSPVLKAAVHYTVGCLCEEVA	R	A	N	L	K	A	1	0	1	1	0	0	1	0	0	0	1	1	0	1	2	4	3	0	0	2	0	0	18	0	1878.92	Packet:TUM_first_pool_101	Packet:TUM_first_pool_101	4447	4464	yes	yes	2	6.6508e-39	270.79	By MS/MS	By MS/MS	By MS/MS	By MS/MS	By MS/MS	By MS/MS
	APGYPSSPVTTASGTTLR	DTGEPAIPEYISCLKAPGYPSSPVTTASGT	YPSSPVTTASGTTLRVLDLIVNGISINSAY	K	A	P	L	R	V	2	1	0	0	0	0	0	2	0	0	1	0	0	0	3	3	4	0	1	1	0	0	18	0	1761.89	Packet:TUM_first_pool_101	Packet:TUM_first_pool_101	1303	1320	yes	yes	2	2.1918e-09	168.89	By MS/MS	By MS/MS	By MS/MS	By MS/MS	By MS/MS	By MS/MS
	APPAVMAAVDQALKEFGR	EVMDAGCQESAGPERAPPAVMAAVDQALKE	AVMAAVDQALKEFGRAALDHSCSPSKGPVD	R	A	P	G	R	A	5	1	0	1	0	1	1	1	0	0	1	1	1	1	2	0	0	0	0	2	0	0	18	1	1869.98	Packet:TUM_first_pool_101	Packet:TUM_first_pool_101	5525	5542	yes	yes	3	9.3381e-05	119	By matching	By MS/MS	By MS/MS	By matching	By MS/MS	By MS/MS
	APTLPGSAATLQLDGLAR	EPLGLEVDQFLEDVRAPTLPGSAATLQLDG	LPGSAATLQLDGLARSHGPKDFLPDGSAAQ	R	A	P	A	R	S	4	1	0	1	0	1	0	2	0	0	4	0	0	0	2	1	2	0	0	0	0	0	18	0	1750.96	Packet:TUM_first_pool_101	Packet:TUM_first_pool_101	2290	2307	yes	yes	2	6.0308e-14	185.66	By MS/MS	By MS/MS	By MS/MS	By MS/MS	By MS/MS	By MS/MS
	AQSHSFPNYGLSHGLTSR	PAIIFIDEIDAIATKAQSHSFPNYGLSHGL	HSFPNYGLSHGLTSRSPGKCDQEKPAPSFA	K	A	Q	S	R	S	1	1	1	0	0	1	0	2	2	0	2	0	0	1	1	4	1	0	1	0	0	0	18	0	1957.94	Packet:TUM_first_pool_101	Packet:TUM_first_pool_101	10766	10783	yes	yes	3	0.0019111	89.344	By MS/MS	By MS/MS	By MS/MS	By MS/MS	By MS/MS	By MS/MS
	AQSINITELNLPQLEMLK	GASAEGGPTGLAHGRAQSINITELNLPQLE	INITELNLPQLEMLKVYLPEPPFPHAELIQ	R	A	Q	L	K	V	1	0	2	0	0	2	2	0	0	2	4	1	1	0	1	1	1	0	0	0	0	0	18	0	2054.11	Packet:TUM_first_pool_101	Packet:TUM_first_pool_101	16395	16412	yes	yes	2	1.852e-09	170.74	By MS/MS	By MS/MS	By MS/MS	By MS/MS	By MS/MS	By MS/MS
	ASIEIANESGETPLDIAK	YAVLPTGDVIGDSAKASIEIANESGETPLD	EIANESGETPLDIAKTQADVTTVNGTQTNP	K	A	S	A	K	T	3	0	1	1	0	0	3	1	0	3	1	1	0	0	1	2	1	0	0	0	0	0	18	0	1856.94	Packet:TUM_first_pool_101	Packet:TUM_first_pool_101	5363	5380	yes	yes	2	3.8901e-64	321.67	By MS/MS	By MS/MS	By MS/MS	By MS/MS	By MS/MS	By MS/MS
	ASSESSYPTAESQAEAER	AFVPGFNIEELLPERASSESSYPTAESQAE	ESSYPTAESQAEAERSPPSSSEIFTPAHEE	R	A	S	E	R	S	4	1	0	0	0	1	4	0	0	0	0	0	0	0	1	5	1	0	1	0	0	0	18	0	1898.81	Packet:TUM_first_pool_101	Packet:TUM_first_pool_101	11035	11052	yes	yes	2	1.3308e-28	232.13	By MS/MS	By MS/MS	By MS/MS	By MS/MS	By MS/MS	By MS/MS
	ASSVDSNPLNEASAELAK	DTKPSNSLIPFLSFRASSVDSNPLNEASAE	VDSNPLNEASAELAKTVQHQDSQVNALEVT	R	A	S	A	K	T	4	0	2	1	0	0	2	0	0	0	2	1	0	0	1	4	0	0	0	1	0	0	18	0	1801.87	Packet:TUM_first_pool_101	Packet:TUM_first_pool_101	5183	5200	yes	yes	2	7.699e-64	310.9	By MS/MS	By MS/MS	By MS/MS	By MS/MS	By MS/MS	By MS/MS
	AVAFHPAGGLYAVGSNSK	QYLNLDKDHNGMLSKAVAFHPAGGLYAVGS	FHPAGGLYAVGSNSKGTGGASAEGGPTGLA	K	A	V	S	K	G	4	0	1	0	0	0	0	3	1	0	1	1	0	1	1	2	0	0	1	2	0	0	18	0	1744.89	Packet:TUM_first_pool_101	Packet:TUM_first_pool_101	16359	16376	yes	yes	2;3	1.313e-13	176.32	By MS/MS	By MS/MS	By MS/MS	By MS/MS	By MS/MS	By MS/MS
	AVEQGGAFSNPETLDLYR	DLVNAQHFDAAYIFRAVEQGGAFSNPETLD	QGGAFSNPETLDLYRNATLAWDSSHSSIQN	R	A	V	Y	R	N	2	1	1	1	0	1	2	2	0	0	2	0	0	1	1	1	1	0	1	1	0	0	18	0	1965.94	Packet:TUM_first_pool_101	Packet:TUM_first_pool_101	11647	11664	yes	yes	2	1.6946e-96	375.65	By MS/MS	By MS/MS	By MS/MS	By MS/MS	By MS/MS	By MS/MS
	AVLQALEVLPVAPPPEPR	DSVDWHSDDEPSLGRAVLQALEVLPVAPPP	QALEVLPVAPPPEPRGQGLLDQISNQASWA	R	A	V	P	R	G	3	1	0	0	0	1	2	0	0	0	3	0	0	0	5	0	0	0	0	3	0	0	18	0	1895.09	Packet:TUM_first_pool_101	Packet:TUM_first_pool_101	11431	11448	yes	yes	2;3	0.021056	79.337	By MS/MS	By MS/MS	By MS/MS	By MS/MS	By MS/MS	By MS/MS
	DALVQLIEDYGEGDIEER	DDDSSTASDSDVLIRDALVQLIEDYGEGDI	VQLIEDYGEGDIEERYNVTWYVSSSPCAAC	R	D	A	E	R	Y	1	1	0	3	0	1	4	2	0	2	2	0	0	0	0	0	0	0	1	1	0	0	18	0	2062.97	Packet:TUM_first_pool_101	Packet:TUM_first_pool_101	7250	7267	yes	yes	2;3	4.2958e-79	365.19	By MS/MS	By MS/MS	By MS/MS	By MS/MS	By MS/MS	By MS/MS
	DCTSALALVPFSIKPLLR	LEFLDEMELLEQLMRDCTSALALVPFSIKP	SALALVPFSIKPLLREAQTSFLHLGYLPNQ	R	D	C	L	R	E	2	1	0	1	1	0	0	0	0	1	4	1	0	1	2	2	1	0	0	1	0	0	18	0	2000.11	Packet:TUM_first_pool_101	Packet:TUM_first_pool_101	1750	1767	yes	yes	2;3	2.2773e-09	183.89	By MS/MS	By MS/MS	By MS/MS	By MS/MS	By MS/MS	By MS/MS
	DEKQLSLLGDLEGLKPQK	QDNCCGVNGPSDWQKDEKQLSLLGDLEGLK	QLSLLGDLEGLKPQKNCVNVLITTTQLVPA	K	D	E	Q	K	N	0	0	0	2	0	2	2	2	0	0	5	3	0	0	1	1	0	0	0	0	0	0	18	1	2010.1	Packet:TUM_first_pool_101	Packet:TUM_first_pool_101	3097	3114	yes	yes	3	2.8499e-14	192.24	By MS/MS	By MS/MS	By MS/MS	By MS/MS	By MS/MS
	DGIDDESYGQIFKPIISK	PTSLFAVTVAPPGARDGIDDESYGQIFKPI	DDESYGQIFKPIISKGTYLYNDCPGPGQDT	R	D	G	S	K	G	0	0	0	3	0	1	1	2	0	4	0	2	0	1	1	2	0	0	1	0	0	0	18	0	2024.01	Packet:TUM_first_pool_101	Packet:TUM_first_pool_101	6999	7016	yes	yes	2	1.3887e-10	180.11	By matching	By matching	By MS/MS	By MS/MS	By MS/MS	By MS/MS
	DLELPLSPSLLGGPGPER	EEDLDELNIRDPEHRDLELPLSPSLLGGPG	LPLSPSLLGGPGPERFTPSMSSGLDTDTET	R	D	L	E	R	F	0	1	0	1	0	0	2	3	0	0	5	0	0	0	4	2	0	0	0	0	0	0	18	0	1845.98	Packet:TUM_first_pool_101	Packet:TUM_first_pool_101	15999	16016	yes	yes	2;3	2.0059e-20	211.77	By MS/MS	By MS/MS	By MS/MS	By MS/MS	By MS/MS	By MS/MS
	DLELTPNSGTLCGSLSGK	QVLELQHTLEDLSARDLELTPNSGTLCGSL	LTPNSGTLCGSLSGKAGCSASGACYSLHHA	R	D	L	G	K	A	0	0	1	1	1	0	1	3	0	0	4	1	0	0	1	3	2	0	0	0	0	0	18	0	1847.89	Packet:TUM_first_pool_101	Packet:TUM_first_pool_101	15873	15890	yes	yes	2	1.2229e-20	217.68	By MS/MS	By MS/MS	By MS/MS	By MS/MS	By MS/MS	By MS/MS
	DLNGIDLTPVQDTPVASR	GVQVHQLLAGSGGARDLNGIDLTPVQDTPV	GIDLTPVQDTPVASRADIFVDPVLHTACAL	R	D	L	S	R	A	1	1	1	3	0	1	0	1	0	1	2	0	0	0	2	1	2	0	0	2	0	0	18	0	1909.97	Packet:TUM_first_pool_101	Packet:TUM_first_pool_101	13410	13427	yes	yes	2	1.2448e-38	260.97	By matching	By matching	By MS/MS	By MS/MS	By MS/MS	By MS/MS
	DLRFLSRGFEVEEAGAAR	LAFSEWGSPHAAVPRDLRFLSRGFEVEEAG	FLSRGFEVEEAGAARKIEVLDVSYNLLTEV	R	D	L	A	R	K	3	3	0	1	0	0	3	2	0	0	2	0	0	2	0	1	0	0	0	1	0	0	18	2	2022.03	Packet:TUM_first_pool_101	Packet:TUM_first_pool_101	800	817	yes	yes	2;3;4	0.0010055	103.77	By MS/MS	By MS/MS	By MS/MS	By MS/MS	By MS/MS	By MS/MS
	DSASSAEDGEGSDGPGGK	NQPFPIKPLSESKNRDSASSAEDGEGSDGP	SSAEDGEGSDGPGGKLLLDTSPPGGVVLSS	R	D	S	G	K	L	2	0	0	3	0	0	2	5	0	0	0	1	0	0	1	4	0	0	0	0	0	0	18	0	1621.63	Packet:TUM_first_pool_101	Packet:TUM_first_pool_101	1589	1606	yes	yes	2	1.8325e-118	401.71	By MS/MS	By MS/MS	By MS/MS	By MS/MS	By MS/MS	By MS/MS
	DSVIPTLESVVFGINYTK	SFFGELLGQEIDPLRDSVIPTLESVVFGIN	IPTLESVVFGINYTKIEKPVQEAHSTLVET	R	D	S	T	K	I	0	0	1	1	0	0	1	1	0	2	1	1	0	1	1	2	2	0	1	3	0	0	18	0	1981.04	Packet:TUM_first_pool_101	Packet:TUM_first_pool_101	10065	10082	no	no	2;3	6.6508e-39	270.79	By MS/MS	By MS/MS	By MS/MS	By MS/MS	By MS/MS	By MS/MS
	DTVLEPYADPYYDYEIER	FVVGDLYALLTHSSRDTVLEPYADPYYDYE	LEPYADPYYDYEIERTSSNGENVHLGSGDG	R	D	T	E	R	T	1	1	0	3	0	0	3	0	0	1	1	0	0	0	2	0	1	0	4	1	0	0	18	0	2250	Packet:TUM_first_pool_101	Packet:TUM_first_pool_101	4123	4140	yes	yes	2	7.2535e-15	203.7	By MS/MS	By MS/MS	By MS/MS	By MS/MS	By MS/MS	By MS/MS
	DTWDGDEDTEPGEACGGR	TGQVQGPEDKVNSMKDTWDGDEDTEPGEAC	DGDEDTEPGEACGGRIESLEFLDEMELLEQ	K	D	T	G	R	I	1	1	0	4	1	0	3	4	0	0	0	0	0	0	1	0	2	1	0	0	0	0	18	0	1965.73	Packet:TUM_first_pool_101	Packet:TUM_first_pool_101	1714	1731	yes	yes	2	2.5932e-50	284.92	By MS/MS	By matching	By MS/MS	By matching	By MS/MS	By MS/MS
	DWYSILGADPSANISDLK	PVVFSPTLMLTDEEKDWYSILGADPSANIS	SILGADPSANISDLKGFSSTDGAVYAMEIN	K	D	W	L	K	G	2	0	1	3	0	0	0	1	0	2	2	1	0	0	1	3	0	1	1	0	0	0	18	0	1963.95	Packet:TUM_first_pool_101	Packet:TUM_first_pool_101	4051	4068	no	no	2	1.1838e-28	234.85	By MS/MS	By MS/MS	By MS/MS	By MS/MS	By MS/MS	By MS/MS
[truncated: 100,526 more rows]
[truncated: 42 more columns]
